# Supplementary material for: Identification of potential light deficiency response regulators in endangered species Magnolia sinostellata
Source: Sci Rep. 2022 Dec 29;12:22536. doi: 10.1038/s41598-022-25393-x (PMC9800573; doi:10.1038/s41598-022-25393-x)
Supplement: Supplementary file 4 — Supplementary Table 2. [file 41598_2022_25393_MOESM4_ESM.xlsx]

## Sheet: DEGs in M-D0 vs LT-D5
Gene ID	log2(ST15/CK0)	Qvalue(CK0-vs-ST15)	log2(ST5/CK0)	Qvalue(CK0-vs-ST5)	log2(ST15/CK15)	Qvalue(CK15-vs-ST15)	log2(ST5/CK5)	Qvalue(CK5-vs-ST5)	TFs	PRG	Kegg Orthology	Nr	GO
isoform_100073	-1.05693	0.62999	-1.65298	0.018625	-0.471755	0.83393	-1.20824	0.363428	MADS		K09260//MADS-box transcription enhancer factor 2A;K04454//MADS-box transcription enhancer factor 2C;K09260//MADS-box transcription enhancer factor 2A;K09260//MADS-box transcription enhancer factor 2A;K09260//MADS-box transcription enhancer factor 2A	ACV88635.1|5.5e-108|SUPRESSOR OF OVEREXPRESSION OF CONSTANS1 [Magnolia virginiana]	GO:0031325//positive regulation of cellular metabolic process;GO:0009893//positive regulation of metabolic process;GO:0051171//regulation of nitrogen compound metabolic process;GO:0060255//regulation of macromolecule metabolic process;GO:0009889//regulation of biosynthetic process;GO:2001141//regulation of RNA biosynthetic process;GO:1902680//positive regulation of RNA biosynthetic process;GO:001…
isoform_100190	-0.807761	0.942486	-4.3476	0.00444947	0.0207194	0.998174	-1.2746	0.684855			K06972//presequence protease [EC:3.4.24.-];K06972//presequence protease [EC:3.4.24.-];K06972//presequence protease [EC:3.4.24.-];K06972//presequence protease [EC:3.4.24.-];K06972//presequence protease [EC:3.4.24.-]	RWR92530.1|6.8e-117|presequence protease 2, chloroplastic/mitochondrial [Cinnamomum micranthum f. kanehirae]	GO:0006807//nitrogen compound metabolic process;GO:0043170//macromolecule metabolic process;GO:1901564//organonitrogen compound metabolic process;GO:0006508//proteolysis;GO:0044238//primary metabolic process;GO:0071704//organic substance metabolic process;GO:0019538//protein metabolic process;GO:0008152//metabolic process;GO:0016787//hydrolase activity;GO:0043169//cation binding;GO:0043167//ion b…
isoform_100366	-1.11703	0.560159	-1.46248	0.0497053	0.153507	0.940433	-1.20516	0.119105			K00434//L-ascorbate peroxidase [EC:1.11.1.11]+ko00053//Ascorbate and aldarate metabolism+ko00480//Glutathione metabolism;K00434//L-ascorbate peroxidase [EC:1.11.1.11]+ko00053//Ascorbate and aldarate metabolism+ko00480//Glutathione metabolism;K00434//L-ascorbate peroxidase [EC:1.11.1.11]+ko00053//Ascorbate and aldarate metabolism+ko00480//Glutathione metabolism;K00434//L-ascorbate peroxidase [EC:1…	XP_010664348.1|7.6e-62|PREDICTED: thylakoid lumenal 29 kDa protein, chloroplastic [Vitis vinifera]	GO:0042221//response to chemical;GO:0005975//carbohydrate metabolic process;GO:0044238//primary metabolic process;GO:0009056//catabolic process;GO:0017001//antibiotic catabolic process;GO:0006950//response to stress;GO:0044281//small molecule metabolic process;GO:0033554//cellular response to stress;GO:0009987//cellular process;GO:0006979//response to oxidative stress;GO:1901700//response to oxyg…
isoform_100529	-0.915281	0.628839	-2.66273	0.0276977	-0.0211626	0.993502	-1.3014	0.582588			K13066//caffeic acid 3-O-methyltransferase [EC:2.1.1.68]+ko01100//Metabolic pathways+ko01110//Biosynthesis of secondary metabolites+ko00940//Phenylpropanoid biosynthesis;K13066//caffeic acid 3-O-methyltransferase [EC:2.1.1.68]+ko01100//Metabolic pathways+ko01110//Biosynthesis of secondary metabolites+ko00940//Phenylpropanoid biosynthesis;K13066//caffeic acid 3-O-methyltransferase [EC:2.1.1.68]+ko…	XP_010241050.1|4.1e-143|PREDICTED: caffeic acid 3-O-methyltransferase 1 [Nelumbo nucifera]	GO:0032259//methylation;GO:0008152//metabolic process;GO:0016740//transferase activity;GO:0008168//methyltransferase activity;GO:0005488//binding;GO:0008757//S-adenosylmethionine-dependent methyltransferase activity;GO:0016741//transferase activity, transferring one-carbon groups;GO:0102084//L-dopa O-methyltransferase activity;GO:0003824//catalytic activity;GO:0016206//catechol O-methyltransferas…
isoform_100579	1.39019	0.734785	3.47835	0.0328838	0.071808	0.988523	1.61054	0.357741			K17541//SCY1-like protein 2;K17541//SCY1-like protein 2;K17541//SCY1-like protein 2;K17541//SCY1-like protein 2	XP_010112043.1|1.9e-13|SCY1-like protein 2 [Morus notabilis]	GO:0043167//ion binding;GO:0035639//purine ribonucleoside triphosphate binding;GO:0036094//small molecule binding;GO:0005488//binding;GO:0016301//kinase activity;GO:1901363//heterocyclic compound binding;GO:0097159//organic cyclic compound binding;GO:0003824//catalytic activity;GO:0032559//adenyl ribonucleotide binding;GO:0000166//nucleotide binding;GO:0016773//phosphotransferase activity, alcoho…
isoform_100614	-0.66608	0.839727	-1.50168	0.0384456	-1.1652	0.255503	-0.506717	0.883769			K15688//E3 ubiquitin-protein ligase MUL1 [EC:2.3.2.27]	RWR89831.1|3.8e-194|zinc finger protein [Cinnamomum micranthum f. kanehirae]	GO:0031224//intrinsic component of membrane;GO:0016021//integral component of membrane;GO:0016020//membrane;
isoform_100679	-1.17942	0.758483	-3.53624	0.0283641	-1.00858	0.740419	-2.45931	0.234337
isoform_100743	1.55458	0.0930672	1.33426	0.0389636	1.35762	0.0658177	1.01871	0.285796			K15601//lysine-specific demethylase 3 [EC:1.14.11.-];K15601//lysine-specific demethylase 3 [EC:1.14.11.-];K15601//lysine-specific demethylase 3 [EC:1.14.11.-];K15601//lysine-specific demethylase 3 [EC:1.14.11.-];K15601//lysine-specific demethylase 3 [EC:1.14.11.-]	RWR96439.1|1.6e-63|lysine-specific demethylase JMJ25 isoform X1 [Cinnamomum micranthum f. kanehirae]	GO:0008152//metabolic process;GO:0032259//methylation;GO:0008168//methyltransferase activity;GO:0005488//binding;GO:0003676//nucleic acid binding;GO:0003677//DNA binding;GO:0097159//organic cyclic compound binding;GO:0016740//transferase activity;GO:0003824//catalytic activity;GO:0016741//transferase activity, transferring one-carbon groups;GO:1901363//heterocyclic compound binding;
isoform_100874	-1.36149	0.777164	-3.41491	0.046698	1.189	0.677088	-2.17772	0.325621			K17301//coatomer subunit beta;K17301//coatomer subunit beta;K17301//coatomer subunit beta;K17301//coatomer subunit beta;K17301//coatomer subunit beta	OVA07219.1|1.3e-168|Clathrin/coatomer adaptor [Macleaya cordata]	GO:0016192//vesicle-mediated transport;GO:0051179//localization;GO:0008104//protein localization;GO:0051649//establishment of localization in cell;GO:0015031//protein transport;GO:0046907//intracellular transport;GO:0070727//cellular macromolecule localization;GO:0071702//organic substance transport;GO:0071705//nitrogen compound transport;GO:0015833//peptide transport;GO:0006810//transport;GO:004…
isoform_100879	1.13192	0.683203	2.06527	0.0496376	0.751352	0.73649	1.36979	0.261647
isoform_10089	-0.941205	0.216215	-1.09849	0.0471078	0.956827	0.33741	0.487363	0.772838			K20562//biphenyl-4-hydroxylase;K20562//biphenyl-4-hydroxylase;K20562//biphenyl-4-hydroxylase;K20562//biphenyl-4-hydroxylase;K20562//biphenyl-4-hydroxylase	RWR81479.1|4.9e-201|cytochrome P450 CYP736A12 [Cinnamomum micranthum f. kanehirae]	GO:0031224//intrinsic component of membrane;GO:0016020//membrane;GO:0016021//integral component of membrane;GO:1901363//heterocyclic compound binding;GO:0016705//oxidoreductase activity, acting on paired donors, with incorporation or reduction of molecular oxygen;GO:0004497//monooxygenase activity;GO:0016709//oxidoreductase activity, acting on paired donors, with incorporation or reduction of mol…
isoform_100939	-1.54507	0.650486	-4.85696	0.000231987	-0.993241	0.785083	-3.32336	0.0541218
isoform_10097	1.19293	0.802222	3.51182	0.0303673	1.16859	0.710939	0.343318	0.919774			K01858//myo-inositol-1-phosphate synthase [EC:5.5.1.4]+ko01100//Metabolic pathways+ko00562//Inositol phosphate metabolism;K01858//myo-inositol-1-phosphate synthase [EC:5.5.1.4]+ko01100//Metabolic pathways+ko00562//Inositol phosphate metabolism;K01858//myo-inositol-1-phosphate synthase [EC:5.5.1.4]+ko01100//Metabolic pathways+ko00562//Inositol phosphate metabolism;K01858//myo-inositol-1-phosphate …	XP_018845399.1|1.6e-164|PREDICTED: inositol-3-phosphate synthase-like [Juglans regia]	GO:1901576//organic substance biosynthetic process;GO:0046173//polyol biosynthetic process;GO:0019637//organophosphate metabolic process;GO:0009058//biosynthetic process;GO:0016051//carbohydrate biosynthetic process;GO:0044237//cellular metabolic process;GO:0006066//alcohol metabolic process;GO:0044255//cellular lipid metabolic process;GO:0008654//phospholipid biosynthetic process;GO:0044249//cel…
isoform_101109	1.2682	0.773275	4.46228	0.00127357	0.0149474	0.998595	0.733348	0.908138			K19882//O-palmitoleoyl-L-serine hydrolase [EC:3.1.1.98];K19882//O-palmitoleoyl-L-serine hydrolase [EC:3.1.1.98];K19882//O-palmitoleoyl-L-serine hydrolase [EC:3.1.1.98];K19882//O-palmitoleoyl-L-serine hydrolase [EC:3.1.1.98];K19882//O-palmitoleoyl-L-serine hydrolase [EC:3.1.1.98]	XP_010244170.1|4.5e-201|PREDICTED: pectin acetylesterase 8-like [Nelumbo nucifera]	GO:0071840//cellular component organization or biogenesis;GO:0071554//cell wall organization or biogenesis;GO:0009987//cellular process;GO:0071555//cell wall organization;GO:0016043//cellular component organization;GO:0045229//external encapsulating structure organization;GO:0005618//cell wall;GO:0005576//extracellular region;GO:0071944//cell periphery;GO:0030312//external encapsulating structure…
isoform_101121	2.76857	0.174613	4.39171	0.00174791	-0.274184	0.933772	0.760055	0.899771				RWR95909.1|3.5e-57|protein ELF4-LIKE 4-like protein [Cinnamomum micranthum f. kanehirae]	GO:0048518//positive regulation of biological process;GO:0050789//regulation of biological process;GO:0065007//biological regulation;GO:0042753//positive regulation of circadian rhythm;GO:0042752//regulation of circadian rhythm;
isoform_101241	1.11043	0.358089	0.934841	0.00529756	1.18102	0.183745	0.730383	0.0791107				XP_010248353.1|5.5e-143|PREDICTED: protein PHLOEM PROTEIN 2-LIKE A10-like [Nelumbo nucifera]	GO:0031224//intrinsic component of membrane;GO:0016021//integral component of membrane;GO:0016020//membrane;
isoform_101369	-1.3814	0.41103	-4.25786	0.00284086	-0.484414	0.885531	-0.915185	0.814974				KAE7996589.1|4.2e-54|hypothetical protein FH972_001300 [Carpinus fangiana]	GO:0016021//integral component of membrane;GO:0031224//intrinsic component of membrane;GO:0016020//membrane;
isoform_101609	0.892448	0.11882	0.92499	0.0348244	0.645961	0.192844	0.729448	0.110629			K12741//heterogeneous nuclear ribonucleoprotein A1/A3+ko03040//Spliceosome;K12741//heterogeneous nuclear ribonucleoprotein A1/A3+ko03040//Spliceosome;K12741//heterogeneous nuclear ribonucleoprotein A1/A3+ko03040//Spliceosome;K12741//heterogeneous nuclear ribonucleoprotein A1/A3+ko03040//Spliceosome;K12741//heterogeneous nuclear ribonucleoprotein A1/A3+ko03040//Spliceosome	XP_019053777.1|2.7e-151|PREDICTED: UBP1-associated protein 2A-like [Nelumbo nucifera]	GO:0003723//RNA binding;GO:0097159//organic cyclic compound binding;GO:1901363//heterocyclic compound binding;GO:0003676//nucleic acid binding;GO:0005488//binding;
isoform_101613	-2.1044	0.264492	-2.00997	0.0350104	-2.47121	0.0876801	-2.00404	0.104264			K00924//kinase [EC:2.7.1.-];K00924//kinase [EC:2.7.1.-];K00924//kinase [EC:2.7.1.-];K00924//kinase [EC:2.7.1.-]	RWR92665.1|0.0e+00|Protein kinase domain-containing protein [Cinnamomum micranthum f. kanehirae]	GO:0031224//intrinsic component of membrane;GO:0016020//membrane;GO:0016021//integral component of membrane;GO:0140096//catalytic activity, acting on a protein;GO:0043168//anion binding;GO:0097367//carbohydrate derivative binding;GO:0004674//protein serine/threonine kinase activity;GO:0016740//transferase activity;GO:0005524//ATP binding;GO:0043167//ion binding;GO:0035639//purine ribonucleoside t…
isoform_101645	-1.81384	0.383013	-2.88062	0.0155343	-1.36732	0.528495	-1.85221	0.265189			K09699//2-oxoisovalerate dehydrogenase E2 component (dihydrolipoyl transacylase) [EC:2.3.1.168]+ko00280//Valine, leucine and isoleucine degradation+ko00640//Propanoate metabolism+ko01100//Metabolic pathways+ko01110//Biosynthesis of secondary metabolites;K14651//transcription initiation factor TFIID subunit 15+ko03022//Basal transcription factors	RWR84880.1|7.9e-104|multiple organellar RNA editing factor 3, mitochondrial [Cinnamomum micranthum f. kanehirae]	GO:0090304//nucleic acid metabolic process;GO:0043170//macromolecule metabolic process;GO:1901360//organic cyclic compound metabolic process;GO:0016553//base conversion or substitution editing;GO:0006807//nitrogen compound metabolic process;GO:0006139//nucleobase-containing compound metabolic process;GO:0016070//RNA metabolic process;GO:0046483//heterocycle metabolic process;GO:0006725//cellular …
isoform_101700	-1.62019	0.461826	-3.23212	0.0116876	-1.2208	0.582904	-2.71191	0.0740337			K02716//photosystem II oxygen-evolving enhancer protein 1+ko01100//Metabolic pathways+ko00195//Photosynthesis;K02716//photosystem II oxygen-evolving enhancer protein 1+ko01100//Metabolic pathways+ko00195//Photosynthesis;K02716//photosystem II oxygen-evolving enhancer protein 1+ko01100//Metabolic pathways+ko00195//Photosynthesis;K02716//photosystem II oxygen-evolving enhancer protein 1+ko01100//Me…	THU47672.1|1.2e-95|hypothetical protein C4D60_Mb09t18080 [Musa balbisiana]	GO:0010207//photosystem II assembly;GO:0050794//regulation of cellular process;GO:0044237//cellular metabolic process;GO:0043933//protein-containing complex subunit organization;GO:0065003//protein-containing complex assembly;GO:0043467//regulation of generation of precursor metabolites and energy;GO:0031323//regulation of cellular metabolic process;GO:0065007//biological regulation;GO:0009987//c…
isoform_101753	1.54845	0.167837	1.21244	0.012435	1.41269	0.126367	0.886998	0.272354			K01652//acetolactate synthase I/II/III large subunit [EC:2.2.1.6]+ko00290//Valine, leucine and isoleucine biosynthesis+ko00770//Pantothenate and CoA biosynthesis+ko01230//Biosynthesis of amino acids+ko01100//Metabolic pathways+ko00650//Butanoate metabolism+ko01110//Biosynthesis of secondary metabolites+ko01210//2-Oxocarboxylic acid metabolism+ko00660//C5-Branched dibasic acid metabolism;K12486//s…	XP_010245025.1|3.1e-310|PREDICTED: C2 and GRAM domain-containing protein At1g03370-like [Nelumbo nucifera]	GO:0016020//membrane;GO:0031224//intrinsic component of membrane;GO:0016021//integral component of membrane;
isoform_101773	1.35516	0.389588	1.92217	0.0395105	0.915557	0.740419	2.316	0.0808842	bZIP		K09060//plant G-box-binding factor;K09060//plant G-box-binding factor;K09060//plant G-box-binding factor;K09060//plant G-box-binding factor;K09060//plant G-box-binding factor	RWR96507.1|6.1e-141|common plant regulatory factor 1 isoform X1 [Cinnamomum micranthum f. kanehirae]	GO:0051171//regulation of nitrogen compound metabolic process;GO:0019222//regulation of metabolic process;GO:0051252//regulation of RNA metabolic process;GO:1903506//regulation of nucleic acid-templated transcription;GO:0010468//regulation of gene expression;GO:0065007//biological regulation;GO:0080090//regulation of primary metabolic process;GO:0009889//regulation of biosynthetic process;GO:0006…
isoform_101848	0.439812	0.942486	2.32215	0.0136726	-0.369244	0.889964	1.83838	0.274337			K03046//DNA-directed RNA polymerase subunit beta' [EC:2.7.7.6]+ko03020//RNA polymerase;K02948//small subunit ribosomal protein S11+ko03010//Ribosome;K19041//E3 ubiquitin-protein ligase RNF38/44 [EC:2.3.2.27]	EPS74505.1|1.5e-64|hypothetical protein M569_00222, partial [Genlisea aurea]	GO:0043227//membrane-bounded organelle;GO:0009536//plastid;GO:0005622//intracellular;GO:0043226//organelle;GO:0005737//cytoplasm;GO:0009507//chloroplast;GO:0043229//intracellular organelle;GO:0043231//intracellular membrane-bounded organelle;GO:0035639//purine ribonucleoside triphosphate binding;GO:0097159//organic cyclic compound binding;GO:0008144//drug binding;GO:0032559//adenyl ribonucleotide…
isoform_101853	-1.55179	0.248508	-2.28435	0.022062	-1.007	0.553312	-1.84462	0.127237			K14405//pre-mRNA 3'-end-processing factor FIP1+ko03015//mRNA surveillance pathway	RWR94306.1|6.1e-12|Pre-mRNA polyadenylation factor Fip1 [Cinnamomum micranthum f. kanehirae]
isoform_10186	-1.7188	0.26234	-2.07837	0.0165522	-1.40857	0.323042	-1.45028	0.232021			K22935//D-ribulokinase [EC:2.7.1.47]+ko00040//Pentose and glucuronate interconversions+ko01100//Metabolic pathways;K22935//D-ribulokinase [EC:2.7.1.47]+ko00040//Pentose and glucuronate interconversions+ko01100//Metabolic pathways;K22935//D-ribulokinase [EC:2.7.1.47]+ko00040//Pentose and glucuronate interconversions+ko01100//Metabolic pathways;K22935//D-ribulokinase [EC:2.7.1.47]+ko00040//Pentose …	RWR81764.1|8.5e-113|Carbohydrate kinase [Cinnamomum micranthum f. kanehirae]	GO:0071704//organic substance metabolic process;GO:0044238//primary metabolic process;GO:0008152//metabolic process;GO:0005975//carbohydrate metabolic process;GO:0016301//kinase activity;GO:0003824//catalytic activity;GO:0016773//phosphotransferase activity, alcohol group as acceptor;GO:0016740//transferase activity;GO:0016772//transferase activity, transferring phosphorus-containing groups;
isoform_102003	-1.45289	0.658673	-1.75743	0.0063966	-0.0236212	0.997612	-1.00821	0.179374	C2C2-GATA		K21630//GATA-type zinc finger protein 1;K21630//GATA-type zinc finger protein 1;K21630//GATA-type zinc finger protein 1;K21630//GATA-type zinc finger protein 1	RWR82764.1|1.6e-49|putative GATA transcription factor 22 [Cinnamomum micranthum f. kanehirae]	GO:0065007//biological regulation;GO:0050794//regulation of cellular process;GO:2001141//regulation of RNA biosynthetic process;GO:0060255//regulation of macromolecule metabolic process;GO:0010556//regulation of macromolecule biosynthetic process;GO:0010468//regulation of gene expression;GO:0051171//regulation of nitrogen compound metabolic process;GO:1903506//regulation of nucleic acid-templated…
isoform_102384	-0.804895	0.803953	-1.94291	0.0326984	-0.453094	0.708102	-1.60194	0.0659721			K02519//translation initiation factor IF-2;K02519//translation initiation factor IF-2;K02519//translation initiation factor IF-2;K02519//translation initiation factor IF-2;K02519//translation initiation factor IF-2	RWR85843.1|0.0e+00|translation initiation factor IF-2, chloroplastic-like protein [Cinnamomum micranthum f. kanehirae]	GO:0032555//purine ribonucleotide binding;GO:0001882//nucleoside binding;GO:0005525//GTP binding;GO:0005488//binding;GO:0032561//guanyl ribonucleotide binding;GO:0017076//purine nucleotide binding;GO:0003743//translation initiation factor activity;GO:0016462//pyrophosphatase activity;GO:0003723//RNA binding;GO:0003824//catalytic activity;GO:0016787//hydrolase activity;GO:0035639//purine ribonucle…
isoform_102465	-1.52101	0.261577	-2.50233	0.0435152	-0.704821	0.82365	-1.01228	0.761155			K22378//E3 ubiquitin-protein ligase RNF181 [EC:2.3.2.27];K22378//E3 ubiquitin-protein ligase RNF181 [EC:2.3.2.27];K22378//E3 ubiquitin-protein ligase RNF181 [EC:2.3.2.27];K22378//E3 ubiquitin-protein ligase RNF181 [EC:2.3.2.27];K22378//E3 ubiquitin-protein ligase RNF181 [EC:2.3.2.27]	XP_010250499.1|2.0e-96|PREDICTED: E3 ubiquitin-protein ligase At3g02290-like [Nelumbo nucifera]	GO:0043169//cation binding;GO:0008270//zinc ion binding;GO:0003824//catalytic activity;GO:0043167//ion binding;GO:0016740//transferase activity;GO:0046872//metal ion binding;GO:0140096//catalytic activity, acting on a protein;GO:0005488//binding;GO:0004842//ubiquitin-protein transferase activity;GO:0019787//ubiquitin-like protein transferase activity;GO:0046914//transition metal ion binding;
isoform_102684	-1.45768	0.555936	-3.87596	0.0107988	-0.706302	0.844258	-2.96329	0.102384			K02871//large subunit ribosomal protein L13+ko03010//Ribosome;K02871//large subunit ribosomal protein L13+ko03010//Ribosome;K02871//large subunit ribosomal protein L13+ko03010//Ribosome;K02871//large subunit ribosomal protein L13+ko03010//Ribosome;K02871//large subunit ribosomal protein L13+ko03010//Ribosome	XP_010273471.1|1.4e-77|PREDICTED: 50S ribosomal protein L13, chloroplastic-like [Nelumbo nucifera]	GO:0071704//organic substance metabolic process;GO:1901564//organonitrogen compound metabolic process;GO:0010467//gene expression;GO:0006518//peptide metabolic process;GO:0044237//cellular metabolic process;GO:0006807//nitrogen compound metabolic process;GO:0034645//cellular macromolecule biosynthetic process;GO:0043604//amide biosynthetic process;GO:0044267//cellular protein metabolic process;GO…
isoform_10279	-0.526765	0.942486	-1.25961	0.0233301	-0.784728	0.820375	-0.981323	0.0997694			K08232//monodehydroascorbate reductase (NADH) [EC:1.6.5.4]+ko01100//Metabolic pathways+ko00053//Ascorbate and aldarate metabolism;K08232//monodehydroascorbate reductase (NADH) [EC:1.6.5.4]+ko01100//Metabolic pathways+ko00053//Ascorbate and aldarate metabolism;K08232//monodehydroascorbate reductase (NADH) [EC:1.6.5.4]+ko01100//Metabolic pathways+ko00053//Ascorbate and aldarate metabolism;K08232//m…	RWR87811.1|2.1e-252|monodehydroascorbate reductase, chloroplastic/mitochondrial [Cinnamomum micranthum f. kanehirae]	GO:0036094//small molecule binding;GO:0097159//organic cyclic compound binding;GO:1901363//heterocyclic compound binding;GO:0043167//ion binding;GO:0016491//oxidoreductase activity;GO:0005488//binding;GO:0000166//nucleotide binding;GO:0050660//flavin adenine dinucleotide binding;GO:0043168//anion binding;GO:1901265//nucleoside phosphate binding;GO:0003824//catalytic activity;
isoform_102843	-1.55055	0.308978	-1.80928	0.0229877	-0.425414	0.885531	-0.965267	0.471998				RWR88909.1|2.0e-20|hypothetical protein CKAN_01795100 [Cinnamomum micranthum f. kanehirae]
isoform_102884	-1.65688	0.133643	-2.0439	0.00318094	-0.789359	0.584826	-1.49766	0.104948				XP_010262973.1|2.3e-23|PREDICTED: uncharacterized protein LOC104601373 isoform X1 [Nelumbo nucifera]
isoform_103102	1.71938	0.582547	3.50083	0.0380021	0.295036	0.926292	0.840322	0.882838			K13412//calcium-dependent protein kinase [EC:2.7.11.1]+ko04626//Plant-pathogen interaction;K13412//calcium-dependent protein kinase [EC:2.7.11.1]+ko04626//Plant-pathogen interaction;K13412//calcium-dependent protein kinase [EC:2.7.11.1]+ko04626//Plant-pathogen interaction;K13412//calcium-dependent protein kinase [EC:2.7.11.1]+ko04626//Plant-pathogen interaction;K13412//calcium-dependent protein k…	RWR82821.1|1.1e-164|calcium-dependent protein kinase 8-like protein [Cinnamomum micranthum f. kanehirae]	GO:0016301//kinase activity;GO:1901363//heterocyclic compound binding;GO:0043169//cation binding;GO:0043167//ion binding;GO:0032559//adenyl ribonucleotide binding;GO:0140096//catalytic activity, acting on a protein;GO:0097367//carbohydrate derivative binding;GO:1901265//nucleoside phosphate binding;GO:0016740//transferase activity;GO:0016772//transferase activity, transferring phosphorus-containi…
isoform_103204	-0.642698	0.8608	-3.02593	0.047032	-0.646918	0.672289	-2.94603	0.0578922			K09835//prolycopene isomerase [EC:5.2.1.13]+ko00906//Carotenoid biosynthesis+ko01100//Metabolic pathways+ko01110//Biosynthesis of secondary metabolites;K09835//prolycopene isomerase [EC:5.2.1.13]+ko00906//Carotenoid biosynthesis+ko01100//Metabolic pathways+ko01110//Biosynthesis of secondary metabolites;K09835//prolycopene isomerase [EC:5.2.1.13]+ko00906//Carotenoid biosynthesis+ko01100//Metabolic…	XP_010927816.1|3.8e-178|prolycopene isomerase, chloroplastic isoform X1 [Elaeis guineensis]	GO:0016853//isomerase activity;GO:0016491//oxidoreductase activity;GO:0003824//catalytic activity;
isoform_103306	-1.48149	0.201139	-2.56225	0.00172593	-0.347101	0.885531	-1.3671	0.377298				XP_019052320.1|7.7e-104|PREDICTED: protein NEOXANTHIN-DEFICIENT 1 isoform X2 [Nelumbo nucifera]
isoform_103470	-1.24833	0.152438	-1.27612	0.00275088	-0.972989	0.211872	-0.975957	0.171446			K01872//alanyl-tRNA synthetase [EC:6.1.1.7]+ko00970//Aminoacyl-tRNA biosynthesis;K01872//alanyl-tRNA synthetase [EC:6.1.1.7]+ko00970//Aminoacyl-tRNA biosynthesis;K01872//alanyl-tRNA synthetase [EC:6.1.1.7]+ko00970//Aminoacyl-tRNA biosynthesis;K01872//alanyl-tRNA synthetase [EC:6.1.1.7]+ko00970//Aminoacyl-tRNA biosynthesis;K01872//alanyl-tRNA synthetase [EC:6.1.1.7]+ko00970//Aminoacyl-tRNA biosynt…	RWR77553.1|1.9e-218|alanine--tRNA ligase, chloroplastic/mitochondrial [Cinnamomum micranthum f. kanehirae]	GO:0090304//nucleic acid metabolic process;GO:0009058//biosynthetic process;GO:0046483//heterocycle metabolic process;GO:0016070//RNA metabolic process;GO:0044237//cellular metabolic process;GO:0044249//cellular biosynthetic process;GO:0006412//translation;GO:0043603//cellular amide metabolic process;GO:0006082//organic acid metabolic process;GO:0009987//cellular process;GO:0006520//cellular amin…
isoform_103478	-0.816231	0.548246	-0.942649	0.044455	-0.153694	0.899971	-0.266474	0.727604			K21398//natural resistance-associated macrophage protein 2;K21398//natural resistance-associated macrophage protein 2;K21398//natural resistance-associated macrophage protein 2;K21398//natural resistance-associated macrophage protein 2;K21398//natural resistance-associated macrophage protein 2	OVA01006.1|1.5e-157|Natural resistance-associated macrophage like [Macleaya cordata]	GO:0031224//intrinsic component of membrane;GO:0016021//integral component of membrane;GO:0016020//membrane;GO:0022890//inorganic cation transmembrane transporter activity;GO:0015075//ion transmembrane transporter activity;GO:0005215//transporter activity;GO:0015318//inorganic molecular entity transmembrane transporter activity;GO:0046873//metal ion transmembrane transporter activity;GO:0008324//…
isoform_10356	-1.40587	0.300884	-1.59591	0.0157321	-0.195238	0.909762	-1.23837	0.234091			K02355//elongation factor G;K02355//elongation factor G;K02355//elongation factor G;K02355//elongation factor G;K02355//elongation factor G	XP_031247866.1|3.6e-281|elongation factor G-1, chloroplastic [Pistacia vera]	GO:0005737//cytoplasm;GO:0009536//plastid;GO:0009507//chloroplast;GO:0043226//organelle;GO:0043229//intracellular organelle;GO:0005622//intracellular;GO:0043231//intracellular membrane-bounded organelle;GO:0043227//membrane-bounded organelle;GO:0036094//small molecule binding;GO:0003723//RNA binding;GO:0005488//binding;GO:1901363//heterocyclic compound binding;GO:0032550//purine ribonucleoside bi…
isoform_103749	1.18446	0.356558	1.62752	0.0128901	0.840461	0.489973	1.41762	0.0731627			K17686//Cu+-exporting ATPase [EC:3.6.3.54]+ko04016//MAPK signaling pathway - plant;K17686//Cu+-exporting ATPase [EC:3.6.3.54]+ko04016//MAPK signaling pathway - plant;K17686//Cu+-exporting ATPase [EC:3.6.3.54]+ko04016//MAPK signaling pathway - plant;K17686//Cu+-exporting ATPase [EC:3.6.3.54]+ko04016//MAPK signaling pathway - plant;K17686//Cu+-exporting ATPase [EC:3.6.3.54]+ko04016//MAPK signaling …	RWR85701.1|6.2e-284|copper-transporting ATPase RAN1 [Cinnamomum micranthum f. kanehirae]	GO:0006811//ion transport;GO:0006810//transport;GO:0006812//cation transport;GO:0030001//metal ion transport;GO:0051179//localization;GO:0051234//establishment of localization;GO:0031224//intrinsic component of membrane;GO:0016020//membrane;GO:0016021//integral component of membrane;GO:0032559//adenyl ribonucleotide binding;GO:0097367//carbohydrate derivative binding;GO:0005488//binding;GO:000016…
isoform_103780	1.39243	0.760596	2.87965	0.00997813	0.314065	0.916516	0.652067	0.919774			K03320//ammonium transporter, Amt family;K03320//ammonium transporter, Amt family;K03320//ammonium transporter, Amt family;K03320//ammonium transporter, Amt family;K03320//ammonium transporter, Amt family	RWR81343.1|7.1e-112|ammonium transporter 2-like protein [Cinnamomum micranthum f. kanehirae]	GO:0016021//integral component of membrane;GO:0031224//intrinsic component of membrane;GO:0016020//membrane;GO:0008519//ammonium transmembrane transporter activity;GO:0008324//cation transmembrane transporter activity;GO:0005215//transporter activity;GO:0022857//transmembrane transporter activity;GO:0015075//ion transmembrane transporter activity;
isoform_10380	-2.38869	0.245017	-5.67499	5.19354e-06	-0.713636	0.878729	-2.82882	0.134105			K08145//MFS transporter, SP family, solute carrier family 2 (facilitated glucose transporter), member 8;K08145//MFS transporter, SP family, solute carrier family 2 (facilitated glucose transporter), member 8;K08145//MFS transporter, SP family, solute carrier family 2 (facilitated glucose transporter), member 8;K08145//MFS transporter, SP family, solute carrier family 2 (facilitated glucose transp…	RWR93661.1|1.5e-181|Sugar/inositol transporter [Cinnamomum micranthum f. kanehirae]	GO:0006810//transport;GO:0051234//establishment of localization;GO:0008643//carbohydrate transport;GO:0071702//organic substance transport;GO:0051179//localization;GO:0031224//intrinsic component of membrane;GO:0016021//integral component of membrane;GO:0016020//membrane;GO:0005215//transporter activity;GO:0022857//transmembrane transporter activity;
isoform_103923	-1.6653	0.111113	-1.71718	0.0416614	-0.956262	0.330624	-0.837097	0.431394
isoform_103947	-0.472629	0.942486	-1.73866	0.0465533	0.638009	0.778386	-0.075324	0.990566			K03531//cell division protein FtsZ;K03531//cell division protein FtsZ;K03531//cell division protein FtsZ;K03531//cell division protein FtsZ;K03531//cell division protein FtsZ	XP_010270112.1|6.1e-177|PREDICTED: cell division protein FtsZ homolog 1, chloroplastic-like [Nelumbo nucifera]	GO:0007017//microtubule-based process;GO:0009987//cellular process;GO:0051301//cell division;GO:0005622//intracellular;GO:0099512//supramolecular fiber;GO:0043228//non-membrane-bounded organelle;GO:0099081//supramolecular polymer;GO:0005874//microtubule;GO:0005856//cytoskeleton;GO:0099513//polymeric cytoskeletal fiber;GO:0043232//intracellular non-membrane-bounded organelle;GO:0043226//organelle;…
isoform_104082			3.80526	0.0133923	-1.54815	0.546945	0.426041	0.919774			K11982//E3 ubiquitin-protein ligase RNF115/126 [EC:2.3.2.27];K11982//E3 ubiquitin-protein ligase RNF115/126 [EC:2.3.2.27];K11982//E3 ubiquitin-protein ligase RNF115/126 [EC:2.3.2.27];K11982//E3 ubiquitin-protein ligase RNF115/126 [EC:2.3.2.27];K11982//E3 ubiquitin-protein ligase RNF115/126 [EC:2.3.2.27]	OVA18843.1|9.0e-84|zinc finger protein [Macleaya cordata]	GO:0003824//catalytic activity;GO:0019787//ubiquitin-like protein transferase activity;GO:0004842//ubiquitin-protein transferase activity;GO:0061630//ubiquitin protein ligase activity;GO:0140096//catalytic activity, acting on a protein;GO:0061659//ubiquitin-like protein ligase activity;GO:0016740//transferase activity;
isoform_104137	0.863738	0.0861084	1.0454	0.0120488	0.471747	0.249892	0.96774	0.0729237			K12854//pre-mRNA-splicing helicase BRR2 [EC:3.6.4.13]+ko03040//Spliceosome;K12854//pre-mRNA-splicing helicase BRR2 [EC:3.6.4.13]+ko03040//Spliceosome;K12854//pre-mRNA-splicing helicase BRR2 [EC:3.6.4.13]+ko03040//Spliceosome;K12854//pre-mRNA-splicing helicase BRR2 [EC:3.6.4.13]+ko03040//Spliceosome;K12854//pre-mRNA-splicing helicase BRR2 [EC:3.6.4.13]+ko03040//Spliceosome	RWR91554.1|0.0e+00|DExH-box ATP-dependent RNA helicase DExH12-like protein [Cinnamomum micranthum f. kanehirae]	GO:0005524//ATP binding;GO:0016818//hydrolase activity, acting on acid anhydrides, in phosphorus-containing anhydrides;GO:0032559//adenyl ribonucleotide binding;GO:0017111//nucleoside-triphosphatase activity;GO:0097159//organic cyclic compound binding;GO:0036094//small molecule binding;GO:0016462//pyrophosphatase activity;GO:0003676//nucleic acid binding;GO:0003824//catalytic activity;GO:0016787/…
isoform_104205	-1.21814	0.837373	-3.86863	0.016105	-0.380253	0.903256	-2.22255	0.310117			K20715//phototropin [EC:2.7.11.1];K20715//phototropin [EC:2.7.11.1];K20715//phototropin [EC:2.7.11.1];K20715//phototropin [EC:2.7.11.1]	AML79344.1|4.2e-101|putative LOV domain-containing protein [Magnolia maudiae]
isoform_104265	1.44065	0.705367	3.47066	0.034167	0.920275	0.800495	0.313294	0.925056			K14546//U3 small nucleolar RNA-associated protein 5+ko03008//Ribosome biogenesis in eukaryotes;K14546//U3 small nucleolar RNA-associated protein 5+ko03008//Ribosome biogenesis in eukaryotes;K14546//U3 small nucleolar RNA-associated protein 5+ko03008//Ribosome biogenesis in eukaryotes;K14546//U3 small nucleolar RNA-associated protein 5+ko03008//Ribosome biogenesis in eukaryotes;K14546//U3 small nu…	RWR72393.1|2.2e-93|WD repeat-containing protein 43 isoform X1 [Cinnamomum micranthum f. kanehirae]
isoform_10428	1.32061	0.146988	1.07212	0.0382207	0.523596	0.714521	0.477021	0.430474			K00924//kinase [EC:2.7.1.-];K00924//kinase [EC:2.7.1.-];K00924//kinase [EC:2.7.1.-];K00924//kinase [EC:2.7.1.-];K00924//kinase [EC:2.7.1.-]	XP_030458941.1|1.6e-188|aspartic proteinase-like protein 2 isoform X1 [Syzygium oleosum]	GO:0031224//intrinsic component of membrane;GO:0016021//integral component of membrane;GO:0016020//membrane;GO:0008233//peptidase activity;GO:0070011//peptidase activity, acting on L-amino acid peptides;GO:0016787//hydrolase activity;GO:0004190//aspartic-type endopeptidase activity;GO:0140096//catalytic activity, acting on a protein;GO:0070001//aspartic-type peptidase activity;GO:0003824//catalyt…
isoform_104543	-0.915743	0.205706	-1.28862	0.0040771	-0.934276	0.0879824	-0.864865	0.18083				RWR80325.1|5.8e-111|Glycosyl transferase [Cinnamomum micranthum f. kanehirae]	GO:0016020//membrane;GO:0016740//transferase activity;GO:0003824//catalytic activity;
isoform_104603	-1.52288	0.633017	-3.51095	0.0191362	-1.02429	0.669171	-2.2438	0.301746				XP_010665172.1|5.3e-24|PREDICTED: non-specific lipid-transfer protein 2-like [Vitis vinifera]	GO:0006869//lipid transport;GO:0006810//transport;GO:0071702//organic substance transport;GO:0010876//lipid localization;GO:0051179//localization;GO:0033036//macromolecule localization;GO:0051234//establishment of localization;
isoform_104843	-1.8991	0.0835025	-2.58813	0.0404189	-1.49628	0.209124	-2.2557	0.0841129				RWR84046.1|2.9e-52|phytoene dehydrogenase, chloroplastic/chromoplastic [Cinnamomum micranthum f. kanehirae]	GO:0003824//catalytic activity;GO:0046872//metal ion binding;GO:0016491//oxidoreductase activity;GO:0005488//binding;GO:0043169//cation binding;GO:0043167//ion binding;
isoform_104893	0.212275	0.961963	-3.85183	0.00236808	0.929353	0.123975	-2.83952	0.121363		PREDICTED: Vitis vinifera hypothetical protein LOC100263278 (LOC100263278), partial mRNA	K04733//interleukin-1 receptor-associated kinase 4 [EC:2.7.11.1];K04733//interleukin-1 receptor-associated kinase 4 [EC:2.7.11.1];K04733//interleukin-1 receptor-associated kinase 4 [EC:2.7.11.1];K04733//interleukin-1 receptor-associated kinase 4 [EC:2.7.11.1];K04733//interleukin-1 receptor-associated kinase 4 [EC:2.7.11.1]	XP_010242455.1|2.5e-165|PREDICTED: probably inactive leucine-rich repeat receptor-like protein kinase At5g48380 [Nelumbo nucifera]	GO:0016021//integral component of membrane;GO:0031224//intrinsic component of membrane;GO:0016020//membrane;GO:0032555//purine ribonucleotide binding;GO:0016772//transferase activity, transferring phosphorus-containing groups;GO:0043168//anion binding;GO:0005524//ATP binding;GO:0000166//nucleotide binding;GO:0004672//protein kinase activity;GO:0030554//adenyl nucleotide binding;GO:0032559//adenyl…
isoform_104968	-0.868791	0.637825	-1.27018	0.0312878	-1.08927	0.274559	-1.04939	0.0854025				OVA20433.1|3.3e-147|Domain X [Macleaya cordata]	GO:0071704//organic substance metabolic process;GO:0044238//primary metabolic process;GO:1901360//organic cyclic compound metabolic process;GO:0090304//nucleic acid metabolic process;GO:0006725//cellular aromatic compound metabolic process;GO:0006397//mRNA processing;GO:0043170//macromolecule metabolic process;GO:0016071//mRNA metabolic process;GO:0010467//gene expression;GO:0006807//nitrogen com…
isoform_1050	0.908244	0.916772	1.98085	0.00181665	0.533681	0.885531	1.14609	0.461007			K01535//H+-transporting ATPase [EC:7.1.2.1]+ko00190//Oxidative phosphorylation;K01535//H+-transporting ATPase [EC:7.1.2.1]+ko00190//Oxidative phosphorylation;K01535//H+-transporting ATPase [EC:7.1.2.1]+ko00190//Oxidative phosphorylation;K01535//H+-transporting ATPase [EC:7.1.2.1]+ko00190//Oxidative phosphorylation;K01535//H+-transporting ATPase [EC:7.1.2.1]+ko00190//Oxidative phosphorylation	XP_009396235.1|0.0e+00|PREDICTED: plasma membrane ATPase [Musa acuminata subsp. malaccensis]	GO:0030641//regulation of cellular pH;GO:0006885//regulation of pH;GO:0120029//proton export across plasma membrane;GO:0048878//chemical homeostasis;GO:0051234//establishment of localization;GO:0065008//regulation of biological quality;GO:0015672//monovalent inorganic cation transport;GO:0030004//cellular monovalent inorganic cation homeostasis;GO:0098771//inorganic ion homeostasis;GO:0006812//ca…
isoform_105037	-0.950861	0.737236	-1.65335	0.00463228	-0.0835372	0.975133	-0.880823	0.20367	GRAS		K14494//DELLA protein+ko04075//Plant hormone signal transduction;K14494//DELLA protein+ko04075//Plant hormone signal transduction;K14494//DELLA protein+ko04075//Plant hormone signal transduction;K14494//DELLA protein+ko04075//Plant hormone signal transduction;K14494//DELLA protein+ko04075//Plant hormone signal transduction	OVA13172.1|2.7e-195|Transcription factor GRAS [Macleaya cordata]	GO:0050794//regulation of cellular process;GO:0051171//regulation of nitrogen compound metabolic process;GO:0019219//regulation of nucleobase-containing compound metabolic process;GO:0050789//regulation of biological process;GO:0006355//regulation of transcription, DNA-templated;GO:0010556//regulation of macromolecule biosynthetic process;GO:2000112//regulation of cellular macromolecule biosynthe…
isoform_105163	2.92491	0.129965	4.20853	0.000151763	1.76879	0.481117	2.23151	0.152741		Leucine-rich repeat transmembrane protein kinase protein (best arabidopsis hit)	K21604//jasmonoyl-L-amino acid hydrolase [EC:3.5.1.127];K14664//IAA-amino acid hydrolase [EC:3.5.1.-];K14664//IAA-amino acid hydrolase [EC:3.5.1.-];K21604//jasmonoyl-L-amino acid hydrolase [EC:3.5.1.127];K21604//jasmonoyl-L-amino acid hydrolase [EC:3.5.1.127]	RWR90166.1|3.4e-41|IAA-amino acid hydrolase ILR1-like protein 6 [Cinnamomum micranthum f. kanehirae]	GO:0016020//membrane;GO:0031224//intrinsic component of membrane;GO:0016021//integral component of membrane;GO:0016787//hydrolase activity;GO:0003824//catalytic activity;
isoform_105342	-0.922892	0.916653	-2.02183	0.0370629	-0.767	0.834848	-1.43445	0.254447				RWR75423.1|2.9e-38|Pyridine nucleotide-disulfide oxidoreductase [Cinnamomum micranthum f. kanehirae]	GO:0016020//membrane;GO:0016021//integral component of membrane;GO:0031224//intrinsic component of membrane;GO:0050660//flavin adenine dinucleotide binding;GO:0016491//oxidoreductase activity;GO:1901265//nucleoside phosphate binding;GO:0097159//organic cyclic compound binding;GO:0071949//FAD binding;GO:0036094//small molecule binding;GO:0043167//ion binding;GO:0043168//anion binding;GO:0005488//b…
isoform_105365	1.08725	0.290714	1.25727	0.0231551	0.895048	0.25286	1.71199	0.0757309			K18468//vacuolar protein sorting-associated protein 35+ko04144//Endocytosis;K18468//vacuolar protein sorting-associated protein 35+ko04144//Endocytosis	XP_023522959.1|1.9e-06|vacuolar protein sorting-associated protein 35A-like [Cucurbita pepo subsp. pepo]
isoform_10542	-0.334498	0.95673	-4.02726	0.0103541	2.13342	0.334615	-1.27364	0.685167			K20115//[pyruvate, phosphate dikinase]-phosphate phosphotransferase / [pyruvate, phosphate dikinase] kinase [EC:2.7.4.27 2.7.11.32];K20115//[pyruvate, phosphate dikinase]-phosphate phosphotransferase / [pyruvate, phosphate dikinase] kinase [EC:2.7.4.27 2.7.11.32];K20115//[pyruvate, phosphate dikinase]-phosphate phosphotransferase / [pyruvate, phosphate dikinase] kinase [EC:2.7.4.27 2.7.11.32];K20…	RWR85159.1|1.1e-165|pyruvate, phosphate dikinase regulatory protein 1, chloroplastic isoform X1 [Cinnamomum micranthum f. kanehirae]	GO:0097159//organic cyclic compound binding;GO:0003824//catalytic activity;GO:0035639//purine ribonucleoside triphosphate binding;GO:0043167//ion binding;GO:0016740//transferase activity;GO:0030554//adenyl nucleotide binding;GO:0005488//binding;GO:0005524//ATP binding;GO:1901265//nucleoside phosphate binding;GO:0008144//drug binding;GO:0032553//ribonucleotide binding;GO:0017076//purine nucleotide…
isoform_105556	-2.12924	0.278146	-2.57283	0.00478997	-1.56636	0.441497	-1.60265	0.158952	Trihelix			RWR82681.1|1.6e-72|trihelix transcription factor ASR3 [Cinnamomum micranthum f. kanehirae]
isoform_105694	-1.97846	0.446824	-3.30633	0.0373821	-1.8931	0.355061	-2.96782	0.0672933			K01177//beta-amylase [EC:3.2.1.2]+ko00500//Starch and sucrose metabolism;K01177//beta-amylase [EC:3.2.1.2]+ko00500//Starch and sucrose metabolism;K01177//beta-amylase [EC:3.2.1.2]+ko00500//Starch and sucrose metabolism;K01177//beta-amylase [EC:3.2.1.2]+ko00500//Starch and sucrose metabolism;K01177//beta-amylase [EC:3.2.1.2]+ko00500//Starch and sucrose metabolism	XP_010931493.2|5.1e-69|beta-amylase [Elaeis guineensis]	GO:0008152//metabolic process;GO:1901575//organic substance catabolic process;GO:0005976//polysaccharide metabolic process;GO:0009057//macromolecule catabolic process;GO:0000272//polysaccharide catabolic process;GO:0071704//organic substance metabolic process;GO:0005975//carbohydrate metabolic process;GO:0044238//primary metabolic process;GO:0009056//catabolic process;GO:0016052//carbohydrate cat…
isoform_10578	-0.247686	0.942486	-0.992902	0.0307333	0.39341	0.863142	-0.625167	0.29356				XP_010253163.1|5.5e-165|PREDICTED: protein TRIGALACTOSYLDIACYLGLYCEROL 2, chloroplastic [Nelumbo nucifera]	GO:0031224//intrinsic component of membrane;GO:0016021//integral component of membrane;GO:0016020//membrane;
isoform_105846	-1.91525	0.339181	-3.74871	0.0154916	0.0315667	0.996115	-3.17913	0.0645787			K00630//glycerol-3-phosphate O-acyltransferase [EC:2.3.1.15]+ko01100//Metabolic pathways+ko00564//Glycerophospholipid metabolism+ko00561//Glycerolipid metabolism;K00630//glycerol-3-phosphate O-acyltransferase [EC:2.3.1.15]+ko01100//Metabolic pathways+ko00564//Glycerophospholipid metabolism+ko00561//Glycerolipid metabolism;K00630//glycerol-3-phosphate O-acyltransferase [EC:2.3.1.15]+ko01100//Metab…	XP_008800067.1|1.2e-38|glycerol-3-phosphate acyltransferase, chloroplastic [Phoenix dactylifera]	GO:0006753//nucleoside phosphate metabolic process;GO:1901293//nucleoside phosphate biosynthetic process;GO:0006139//nucleobase-containing compound metabolic process;GO:0044255//cellular lipid metabolic process;GO:1901564//organonitrogen compound metabolic process;GO:0044281//small molecule metabolic process;GO:1901362//organic cyclic compound biosynthetic process;GO:0006725//cellular aromatic co…
isoform_105948	2.73822	0.129833	3.36441	0.0195489	1.57289	0.327319	1.69432	0.23886	C2C2-Dof		K09326//homeobox protein OTX1;K16222//Dof zinc finger protein DOF5.5+ko04712//Circadian rhythm - plant	RWR89387.1|1.4e-51|dof zinc finger protein DOF4.6-like protein isoform X1 [Cinnamomum micranthum f. kanehirae]	GO:2000112//regulation of cellular macromolecule biosynthetic process;GO:0006355//regulation of transcription, DNA-templated;GO:0009889//regulation of biosynthetic process;GO:0080090//regulation of primary metabolic process;GO:0031323//regulation of cellular metabolic process;GO:0010556//regulation of macromolecule biosynthetic process;GO:0050789//regulation of biological process;GO:1903506//regu…
isoform_106056	2.32977	0.323941	4.34679	0.00205036	0.203529	0.956119	-0.0409659	0.997554				RWR76185.1|5.4e-184|UPF0118 domain-containing protein [Cinnamomum micranthum f. kanehirae]	GO:0016020//membrane;GO:0031224//intrinsic component of membrane;GO:0016021//integral component of membrane;
isoform_106500	0.650954	0.838991	1.48512	0.0492824	1.19638	0.30839	1.17556	0.0608672
isoform_10655			4.01865	0.0105689	-1.67348	0.498667	0.837288	0.884109			K03686//molecular chaperone DnaJ;K03686//molecular chaperone DnaJ;K03686//molecular chaperone DnaJ;K03686//molecular chaperone DnaJ;K03686//molecular chaperone DnaJ	RWR83452.1|2.6e-215|chaperone protein dnaJ GFA2, mitochondrial-like protein [Cinnamomum micranthum f. kanehirae]	GO:0006950//response to stress;GO:0042026//protein refolding;GO:0009408//response to heat;GO:0050896//response to stimulus;GO:0009266//response to temperature stimulus;GO:0009628//response to abiotic stimulus;GO:0006458//'de novo' protein folding;GO:0061077//chaperone-mediated protein folding;GO:0051084//'de novo' posttranslational protein folding;GO:0051085//chaperone cofactor-dependent protein …
isoform_106558	0.537257	0.942486	-5.13476	0.000194253	1.03525	0.716549					K00993//ethanolaminephosphotransferase [EC:2.7.8.1]+ko00440//Phosphonate and phosphinate metabolism+ko01100//Metabolic pathways+ko01110//Biosynthesis of secondary metabolites+ko00564//Glycerophospholipid metabolism+ko00565//Ether lipid metabolism;K00993//ethanolaminephosphotransferase [EC:2.7.8.1]+ko00440//Phosphonate and phosphinate metabolism+ko01100//Metabolic pathways+ko01110//Biosynthesis of…	RWR91029.1|1.4e-201|choline/ethanolaminephosphotransferase 1 isoform X1 [Cinnamomum micranthum f. kanehirae]	GO:0008152//metabolic process;GO:0071704//organic substance metabolic process;GO:0044238//primary metabolic process;GO:0044255//cellular lipid metabolic process;GO:0006796//phosphate-containing compound metabolic process;GO:0008610//lipid biosynthetic process;GO:0090407//organophosphate biosynthetic process;GO:1901576//organic substance biosynthetic process;GO:0044237//cellular metabolic process;…
isoform_106689	2.27678	0.34623	3.7525	0.016007	2.62899	0.190091	1.61793	0.522525				RWR93888.1|4.8e-51|hypothetical protein CKAN_02316500 [Cinnamomum micranthum f. kanehirae]
isoform_106785	-2.7392	0.10006	-4.87121	0.000237886	-2.7582	0.0606481	-1.20493	0.715261			K14165//atypical dual specificity phosphatase [EC:3.1.3.16 3.1.3.48];K17614//dual specificity phosphatase 3 [EC:3.1.3.16 3.1.3.48]	OMP07014.1|4.5e-115|hypothetical protein COLO4_07701 [Corchorus olitorius]	GO:0006073//cellular glucan metabolic process;GO:0005982//starch metabolic process;GO:0008152//metabolic process;GO:0044264//cellular polysaccharide metabolic process;GO:0044238//primary metabolic process;GO:0005975//carbohydrate metabolic process;GO:0044042//glucan metabolic process;GO:0044262//cellular carbohydrate metabolic process;GO:0009987//cellular process;GO:0043170//macromolecule metabol…
isoform_106819	1.67488	0.309385	2.12057	0.0359627	1.60883	0.213677	1.84941	0.0795098			K00279//cytokinin dehydrogenase [EC:1.5.99.12]+ko00908//Zeatin biosynthesis;K00279//cytokinin dehydrogenase [EC:1.5.99.12]+ko00908//Zeatin biosynthesis;K00279//cytokinin dehydrogenase [EC:1.5.99.12]+ko00908//Zeatin biosynthesis;K00279//cytokinin dehydrogenase [EC:1.5.99.12]+ko00908//Zeatin biosynthesis;K00279//cytokinin dehydrogenase [EC:1.5.99.12]+ko00908//Zeatin biosynthesis	RWR78573.1|3.4e-118|cytokinin dehydrogenase 3-like protein [Cinnamomum micranthum f. kanehirae]	GO:0065008//regulation of biological quality;GO:0044237//cellular metabolic process;GO:0042445//hormone metabolic process;GO:0009308//amine metabolic process;GO:0009987//cellular process;GO:0006807//nitrogen compound metabolic process;GO:0010817//regulation of hormone levels;GO:0071704//organic substance metabolic process;GO:0009690//cytokinin metabolic process;GO:0008152//metabolic process;GO:00…
isoform_10693	1.61004	0.632233	3.9713	0.011974	0.00304948	0.999401	1.27714	0.70729			K22733//magnesium transporter;K22733//magnesium transporter;K22733//magnesium transporter;K22733//magnesium transporter;K22733//magnesium transporter	RWR79223.1|1.4e-152|putative magnesium transporter NIPA6 isoform X1 [Cinnamomum micranthum f. kanehirae]	GO:0070838//divalent metal ion transport;GO:0030001//metal ion transport;GO:0051234//establishment of localization;GO:0006811//ion transport;GO:0072511//divalent inorganic cation transport;GO:0015693//magnesium ion transport;GO:0006812//cation transport;GO:0051179//localization;GO:0006810//transport;GO:0031982//vesicle;GO:0031410//cytoplasmic vesicle;GO:0031224//intrinsic component of membrane;GO…
isoform_10707	-1.67705	0.565179	-4.73698	0.000388732	-0.7512	0.863142	-3.11517	0.0806999			K03257//translation initiation factor 4A+ko03013//RNA transport;K03257//translation initiation factor 4A+ko03013//RNA transport;K03257//translation initiation factor 4A+ko03013//RNA transport;K03257//translation initiation factor 4A+ko03013//RNA transport	RXH88804.1|1.1e-226|hypothetical protein DVH24_000403 [Malus domestica]	GO:0005524//ATP binding;GO:0016818//hydrolase activity, acting on acid anhydrides, in phosphorus-containing anhydrides;GO:0036094//small molecule binding;GO:0003676//nucleic acid binding;GO:0032555//purine ribonucleotide binding;GO:1901363//heterocyclic compound binding;GO:0008135//translation factor activity, RNA binding;GO:0017076//purine nucleotide binding;GO:0097159//organic cyclic compound b…
isoform_107095	0.0391068	0.999923	3.21357	0.0182114	0.107034	0.97864	2.20467	0.0974857				XP_010265287.1|6.9e-32|PREDICTED: uncharacterized protein LOC104603057 [Nelumbo nucifera]	GO:0016020//membrane;GO:0031224//intrinsic component of membrane;GO:0016021//integral component of membrane;
isoform_10711	0.908519	0.494614	0.840028	0.027774	0.517588	0.701024	0.722394	0.416601			K00616//transaldolase [EC:2.2.1.2]+ko00030//Pentose phosphate pathway+ko01230//Biosynthesis of amino acids+ko01100//Metabolic pathways+ko01110//Biosynthesis of secondary metabolites+ko01200//Carbon metabolism;K00616//transaldolase [EC:2.2.1.2]+ko00030//Pentose phosphate pathway+ko01230//Biosynthesis of amino acids+ko01100//Metabolic pathways+ko01110//Biosynthesis of secondary metabolites+ko01200/…	XP_010250505.1|2.6e-207|PREDICTED: uncharacterized protein LOC104592737 [Nelumbo nucifera]	GO:0019362//pyridine nucleotide metabolic process;GO:0009987//cellular process;GO:0055086//nucleobase-containing small molecule metabolic process;GO:0006739//NADP metabolic process;GO:0046483//heterocycle metabolic process;GO:0071704//organic substance metabolic process;GO:0044281//small molecule metabolic process;GO:0006753//nucleoside phosphate metabolic process;GO:0006081//cellular aldehyde me…
isoform_107178	1.02299	0.249784	1.55098	0.0119581	0.229874	0.850226	1.23607	0.119107			K17710//pentatricopeptide repeat domain-containing protein 1;K17710//pentatricopeptide repeat domain-containing protein 1;K01176//alpha-amylase [EC:3.2.1.1]+ko01100//Metabolic pathways+ko00500//Starch and sucrose metabolism;K01176//alpha-amylase [EC:3.2.1.1]+ko01100//Metabolic pathways+ko00500//Starch and sucrose metabolism;K22733//magnesium transporter	RWR84710.1|7.1e-197|Pentatricopeptide repeat [Cinnamomum micranthum f. kanehirae]
isoform_107194	-0.944488	0.508591	-1.38543	0.034395	-0.360706	0.828459	-0.8645	0.0858547			K17710//pentatricopeptide repeat domain-containing protein 1;K17710//pentatricopeptide repeat domain-containing protein 1;K17710//pentatricopeptide repeat domain-containing protein 1;K17710//pentatricopeptide repeat domain-containing protein 1;K17710//pentatricopeptide repeat domain-containing protein 1	XP_008810347.1|6.5e-208|pentatricopeptide repeat-containing protein At3g06430, chloroplastic [Phoenix dactylifera]	GO:0048731//system development;GO:0032501//multicellular organismal process;GO:0048608//reproductive structure development;GO:0010154//fruit development;GO:0009555//pollen development;GO:0048868//pollen tube development;GO:0000003//reproduction;GO:0009790//embryo development;GO:0009553//embryo sac development;GO:0048229//gametophyte development;GO:0048856//anatomical structure development;GO:0048…
isoform_107232	0.346007	0.942486	1.17769	0.0451274	0.669175	0.696305	0.697	0.513516			K12471//epsin+ko04144//Endocytosis;K12471//epsin+ko04144//Endocytosis;K12471//epsin+ko04144//Endocytosis;K12471//epsin+ko04144//Endocytosis;K12471//epsin+ko04144//Endocytosis	RWR82721.1|2.5e-120|clathrin interactor EPSIN 1-like protein [Cinnamomum micranthum f. kanehirae]	GO:0006605//protein targeting;GO:0006623//protein targeting to vacuole;GO:0006810//transport;GO:0072594//establishment of protein localization to organelle;GO:0070727//cellular macromolecule localization;GO:0051179//localization;GO:0051649//establishment of localization in cell;GO:0042886//amide transport;GO:0072666//establishment of protein localization to vacuole;GO:0008104//protein localizatio…
isoform_107309	-0.926829	0.866499	-2.7385	0.0198263	-1.12294	0.618389	-2.44729	0.0752966			K11866//STAM-binding protein [EC:3.4.19.12]+ko04144//Endocytosis;K11866//STAM-binding protein [EC:3.4.19.12]+ko04144//Endocytosis;K11866//STAM-binding protein [EC:3.4.19.12]+ko04144//Endocytosis;K11866//STAM-binding protein [EC:3.4.19.12]+ko04144//Endocytosis	XP_010926021.1|6.8e-23|AMSH-like ubiquitin thioesterase 1 isoform X2 [Elaeis guineensis]	GO:0044238//primary metabolic process;GO:0009987//cellular process;GO:0070536//protein K63-linked deubiquitination;GO:0071704//organic substance metabolic process;GO:0070646//protein modification by small protein removal;GO:0006807//nitrogen compound metabolic process;GO:1901564//organonitrogen compound metabolic process;GO:0044237//cellular metabolic process;GO:0036211//protein modification proc…
isoform_107485	-2.21311	0.319644	-2.61151	0.0289079	-2.02154	0.335203	-1.37726	0.531546			K03327//multidrug resistance protein, MATE family;K03327//multidrug resistance protein, MATE family;K03327//multidrug resistance protein, MATE family;K03327//multidrug resistance protein, MATE family;K03327//multidrug resistance protein, MATE family	RWR86285.1|6.2e-158|Multi antimicrobial extrusion protein [Cinnamomum micranthum f. kanehirae]	GO:0016020//membrane;GO:0031224//intrinsic component of membrane;GO:0016021//integral component of membrane;GO:0015291//secondary active transmembrane transporter activity;GO:0022804//active transmembrane transporter activity;GO:0015297//antiporter activity;GO:0022857//transmembrane transporter activity;GO:0005215//transporter activity;GO:0042910//xenobiotic transmembrane transporter activity;
isoform_107591	-1.31192	0.662419	-3.82204	0.0126618	-1.44628	0.425295	-3.03252	0.0876802			K01783//ribulose-phosphate 3-epimerase [EC:5.1.3.1]+ko00030//Pentose phosphate pathway+ko01230//Biosynthesis of amino acids+ko00040//Pentose and glucuronate interconversions+ko01100//Metabolic pathways+ko01110//Biosynthesis of secondary metabolites+ko00710//Carbon fixation in photosynthetic organisms+ko01200//Carbon metabolism;K01783//ribulose-phosphate 3-epimerase [EC:5.1.3.1]+ko00030//Pentose p…	XP_002284772.1|6.5e-33|PREDICTED: ribulose-phosphate 3-epimerase, chloroplastic [Vitis vinifera]	GO:0005975//carbohydrate metabolic process;GO:0044238//primary metabolic process;GO:0071704//organic substance metabolic process;GO:0008152//metabolic process;GO:0016854//racemase and epimerase activity;GO:0003824//catalytic activity;GO:0016857//racemase and epimerase activity, acting on carbohydrates and derivatives;GO:0016853//isomerase activity;
isoform_107616	0.837322	0.618449	1.54001	0.0455894	0.286369	0.773984	0.41522	0.795023				RWR75206.1|3.6e-21|protein FAR1-RELATED SEQUENCE 5 isoform X1 [Cinnamomum micranthum f. kanehirae]	GO:0080090//regulation of primary metabolic process;GO:0031326//regulation of cellular biosynthetic process;GO:0065007//biological regulation;GO:2000112//regulation of cellular macromolecule biosynthetic process;GO:0050794//regulation of cellular process;GO:1903506//regulation of nucleic acid-templated transcription;GO:0031323//regulation of cellular metabolic process;GO:2001141//regulation of RN…
isoform_107698	0.94705	0.21936	1.46116	0.0358708	0.672444	0.446355	0.65198	0.775971			K07200//5'-AMP-activated protein kinase, regulatory gamma subunit;K07200//5'-AMP-activated protein kinase, regulatory gamma subunit;K07200//5'-AMP-activated protein kinase, regulatory gamma subunit;K07200//5'-AMP-activated protein kinase, regulatory gamma subunit	XP_026377162.1|1.5e-33|sucrose nonfermenting 4-like protein [Papaver somniferum]
isoform_10778	-1.49611	0.0609324	-1.71676	0.000639572	-0.144868	0.909578	-1.13376	0.0780094			K15304//Ran-binding protein 3;K15304//Ran-binding protein 3;K15304//Ran-binding protein 3;K15304//Ran-binding protein 3;K15304//Ran-binding protein 3	RWR77502.1|1.2e-127|Ran binding domain-containing protein [Cinnamomum micranthum f. kanehirae]	GO:0046907//intracellular transport;GO:0051649//establishment of localization in cell;GO:0051234//establishment of localization;GO:0051179//localization;GO:0051641//cellular localization;GO:0006810//transport;GO:0005643//nuclear pore;GO:0005635//nuclear envelope;GO:0043231//intracellular membrane-bounded organelle;GO:0032991//protein-containing complex;GO:0031967//organelle envelope;GO:0012505//e…
isoform_107822	1.75862	0.43842	2.46405	0.0106641	2.27983	0.15106	1.82894	0.143134			K07200//5'-AMP-activated protein kinase, regulatory gamma subunit;K07200//5'-AMP-activated protein kinase, regulatory gamma subunit	PIA51153.1|8.4e-97|hypothetical protein AQUCO_01100178v1 [Aquilegia coerulea]
isoform_107830	1.08452	0.40836	1.47567	0.00961132	1.38253	0.0704422	1.32916	0.0850718			K13103//tuftelin-interacting protein 11;K13103//tuftelin-interacting protein 11;K13103//tuftelin-interacting protein 11;K13103//tuftelin-interacting protein 11;K13103//tuftelin-interacting protein 11	RWR88712.1|0.0e+00|G-patch domain-containing protein [Cinnamomum micranthum f. kanehirae]	GO:0090304//nucleic acid metabolic process;GO:0034641//cellular nitrogen compound metabolic process;GO:0043170//macromolecule metabolic process;GO:0000375//RNA splicing, via transesterification reactions;GO:0010467//gene expression;GO:0006396//RNA processing;GO:0071840//cellular component organization or biogenesis;GO:0000390//spliceosomal complex disassembly;GO:0006139//nucleobase-containing com…
isoform_107930	0.199358	0.942486	-4.43801	0.00134971	1.13905	0.588561	-1.45953	0.612949			K03064//26S proteasome regulatory subunit T4+ko03050//Proteasome;K03064//26S proteasome regulatory subunit T4+ko03050//Proteasome;K03064//26S proteasome regulatory subunit T4+ko03050//Proteasome;K03064//26S proteasome regulatory subunit T4+ko03050//Proteasome;K03064//26S proteasome regulatory subunit T4+ko03050//Proteasome	PIA52799.1|9.7e-140|hypothetical protein AQUCO_01000575v1 [Aquilegia coerulea]	GO:0050794//regulation of cellular process;GO:0044237//cellular metabolic process;GO:0009987//cellular process;GO:0019538//protein metabolic process;GO:0050896//response to stimulus;GO:0048518//positive regulation of biological process;GO:0051128//regulation of cellular component organization;GO:0036503//ERAD pathway;GO:0060261//positive regulation of transcription initiation from RNA polymerase …
isoform_107972	-1.00962	0.736093	-1.33345	0.0226751	0.995508	0.73649	0.305746	0.919774			K17609//nucleoredoxin [EC:1.8.1.8];K17609//nucleoredoxin [EC:1.8.1.8];K17609//nucleoredoxin [EC:1.8.1.8];K17609//nucleoredoxin [EC:1.8.1.8];K17609//nucleoredoxin [EC:1.8.1.8]	PIA57907.1|5.2e-125|hypothetical protein AQUCO_00500075v1 [Aquilegia coerulea]	GO:0007165//signal transduction;GO:0007154//cell communication;GO:0050896//response to stimulus;GO:0042592//homeostatic process;GO:0019725//cellular homeostasis;GO:0065008//regulation of biological quality;GO:0035556//intracellular signal transduction;GO:0065007//biological regulation;GO:0051716//cellular response to stimulus;GO:0050794//regulation of cellular process;GO:0045454//cell redox homeo…
isoform_107976	-1.04569	0.553681	-1.19772	0.0106376	-0.0117732	0.998595	-0.289427	0.919774			K00654//serine palmitoyltransferase [EC:2.3.1.50]+ko00600//Sphingolipid metabolism+ko01100//Metabolic pathways;K00654//serine palmitoyltransferase [EC:2.3.1.50]+ko00600//Sphingolipid metabolism+ko01100//Metabolic pathways;K00654//serine palmitoyltransferase [EC:2.3.1.50]+ko00600//Sphingolipid metabolism+ko01100//Metabolic pathways;K00654//serine palmitoyltransferase [EC:2.3.1.50]+ko00600//Sphingo…	XP_018838516.1|6.9e-166|PREDICTED: long chain base biosynthesis protein 1 [Juglans regia]	GO:0009825//multidimensional cell growth;GO:0016049//cell growth;GO:0010941//regulation of cell death;GO:0007275//multicellular organism development;GO:0008152//metabolic process;GO:0009791//post-embryonic development;GO:0010154//fruit development;GO:0048608//reproductive structure development;GO:0000003//reproduction;GO:0048731//system development;GO:0048856//anatomical structure development;GO:…
isoform_10819	1.43175	0.277598	1.96032	0.00291075	0.682528	0.852124	2.10212	0.142057	C2C2-CO-like		K12135//zinc finger protein CONSTANS+ko04712//Circadian rhythm - plant;K12135//zinc finger protein CONSTANS+ko04712//Circadian rhythm - plant;K12135//zinc finger protein CONSTANS+ko04712//Circadian rhythm - plant;K12135//zinc finger protein CONSTANS+ko04712//Circadian rhythm - plant	XP_010259762.1|8.2e-153|PREDICTED: zinc finger protein CONSTANS-LIKE 5-like [Nelumbo nucifera]	GO:0043231//intracellular membrane-bounded organelle;GO:0043226//organelle;GO:0005622//intracellular;GO:0043229//intracellular organelle;GO:0005634//nucleus;GO:0043227//membrane-bounded organelle;GO:0005488//binding;GO:0008270//zinc ion binding;GO:0046914//transition metal ion binding;GO:0046872//metal ion binding;GO:0043169//cation binding;GO:0043167//ion binding;
isoform_108315	2.61954	0.214891	4.0295	0.00779251	0.171229	0.960551	2.49268	0.129411			K20478//golgin subfamily B member 1	PON90395.1|9.2e-12|Calmodulin-binding domain [Trema orientale]	GO:0005488//binding;GO:0005516//calmodulin binding;GO:0005515//protein binding;
isoform_108364	-0.516152	0.942486	1.65975	0.048029	-1.00157	0.624945	1.15473	0.363451			K03010//DNA-directed RNA polymerase II subunit RPB2 [EC:2.7.7.6]+ko03020//RNA polymerase;K03010//DNA-directed RNA polymerase II subunit RPB2 [EC:2.7.7.6]+ko03020//RNA polymerase;K03010//DNA-directed RNA polymerase II subunit RPB2 [EC:2.7.7.6]+ko03020//RNA polymerase;K03010//DNA-directed RNA polymerase II subunit RPB2 [EC:2.7.7.6]+ko03020//RNA polymerase;K03010//DNA-directed RNA polymerase II subu…	XP_010242918.1|0.0e+00|PREDICTED: DNA-directed RNA polymerase II subunit RPB2 [Nelumbo nucifera]	GO:1901360//organic cyclic compound metabolic process;GO:0008152//metabolic process;GO:0034641//cellular nitrogen compound metabolic process;GO:0006807//nitrogen compound metabolic process;GO:0097659//nucleic acid-templated transcription;GO:0006139//nucleobase-containing compound metabolic process;GO:0043170//macromolecule metabolic process;GO:0009058//biosynthetic process;GO:0010467//gene expres…
isoform_108512	-0.277988	0.942486	-1.4818	0.0380946	-0.300981	0.885531	-1.08316	0.17707		ERECTA-like 2 (best arabidopsis hit)	K20718//LRR receptor-like serine/threonine-protein kinase ERECTA [EC:2.7.11.1]+ko04016//MAPK signaling pathway - plant;K20718//LRR receptor-like serine/threonine-protein kinase ERECTA [EC:2.7.11.1]+ko04016//MAPK signaling pathway - plant;K20718//LRR receptor-like serine/threonine-protein kinase ERECTA [EC:2.7.11.1]+ko04016//MAPK signaling pathway - plant;K20718//LRR receptor-like serine/threonine…	RWR73792.1|2.8e-41|Nucleolar protein gar2-related isoform 2 [Cinnamomum micranthum f. kanehirae]
isoform_108550	-0.408275	0.819872	-1.0332	0.0137105	-0.897538	0.0699814	-0.87912	0.16974			K02732//20S proteasome subunit beta 6 [EC:3.4.25.1]+ko03050//Proteasome;K02732//20S proteasome subunit beta 6 [EC:3.4.25.1]+ko03050//Proteasome;K02732//20S proteasome subunit beta 6 [EC:3.4.25.1]+ko03050//Proteasome;K02732//20S proteasome subunit beta 6 [EC:3.4.25.1]+ko03050//Proteasome	XP_002279266.1|4.1e-115|PREDICTED: proteasome subunit beta type-1 [Vitis vinifera]	GO:0043632//modification-dependent macromolecule catabolic process;GO:0006511//ubiquitin-dependent protein catabolic process;GO:0009057//macromolecule catabolic process;GO:0010498//proteasomal protein catabolic process;GO:0006807//nitrogen compound metabolic process;GO:1901565//organonitrogen compound catabolic process;GO:0019538//protein metabolic process;GO:0044260//cellular macromolecule metab…
isoform_108562	-1.88762	0.293727	-2.8191	0.00647404	-0.428891	0.885531	-1.78649	0.112993			K16908//chloroplast NAD(P)H dehydrogenase [EC:1.6.99.-];K16908//chloroplast NAD(P)H dehydrogenase [EC:1.6.99.-];K16908//chloroplast NAD(P)H dehydrogenase [EC:1.6.99.-];K16908//chloroplast NAD(P)H dehydrogenase [EC:1.6.99.-]	RWR75548.1|2.7e-92|dihydrodipicolinate reductase-like protein CRR1, chloroplastic [Cinnamomum micranthum f. kanehirae]	GO:0043648//dicarboxylic acid metabolic process;GO:0071704//organic substance metabolic process;GO:1901576//organic substance biosynthetic process;GO:0016053//organic acid biosynthetic process;GO:0006082//organic acid metabolic process;GO:0044281//small molecule metabolic process;GO:0046394//carboxylic acid biosynthetic process;GO:1901605//alpha-amino acid metabolic process;GO:0006553//lysine met…
isoform_108753	1.09642	0.408249	1.34153	0.0389458	0.758212	0.452538	1.19977	0.364205				RWR95083.1|1.5e-68|hypothetical protein CKAN_02440900 [Cinnamomum micranthum f. kanehirae]
isoform_108791	-1.23378	0.346231	-1.73572	0.00686359	-0.224089	0.919436	-1.44152	0.0736245			K17508//protein phosphatase PTC7 [EC:3.1.3.16];K17508//protein phosphatase PTC7 [EC:3.1.3.16];K17508//protein phosphatase PTC7 [EC:3.1.3.16];K17508//protein phosphatase PTC7 [EC:3.1.3.16];K17508//protein phosphatase PTC7 [EC:3.1.3.16]	XP_010921018.1|4.2e-87|probable protein phosphatase 2C 1 isoform X1 [Elaeis guineensis]	GO:0140096//catalytic activity, acting on a protein;GO:0043167//ion binding;GO:0043169//cation binding;GO:0016787//hydrolase activity;GO:0004721//phosphoprotein phosphatase activity;GO:0046872//metal ion binding;GO:0042578//phosphoric ester hydrolase activity;GO:0003824//catalytic activity;GO:0016788//hydrolase activity, acting on ester bonds;GO:0005488//binding;GO:0016791//phosphatase activity;
isoform_1088	0.987114	0.299014	1.13574	0.0353744	0.787013	0.226649	0.937438	0.203935			K14439//SWI/SNF-related matrix-associated actin-dependent regulator of chromatin subfamily A containing DEAD/H box 1 [EC:3.6.4.12];K14439//SWI/SNF-related matrix-associated actin-dependent regulator of chromatin subfamily A containing DEAD/H box 1 [EC:3.6.4.12];K14439//SWI/SNF-related matrix-associated actin-dependent regulator of chromatin subfamily A containing DEAD/H box 1 [EC:3.6.4.12];K14439…	RWR92898.1|0.0e+00|protein CHROMATIN REMODELING 19 [Cinnamomum micranthum f. kanehirae]	GO:0032559//adenyl ribonucleotide binding;GO:0043168//anion binding;GO:0000166//nucleotide binding;GO:1901265//nucleoside phosphate binding;GO:0043167//ion binding;GO:0032555//purine ribonucleotide binding;GO:0005524//ATP binding;GO:0097159//organic cyclic compound binding;GO:0005488//binding;GO:0035639//purine ribonucleoside triphosphate binding;GO:0036094//small molecule binding;GO:0032553//rib…
isoform_108862	-0.771163	0.705816	-1.11091	0.0363725	-0.481015	0.762645	-0.665947	0.271457			K14638//solute carrier family 15 (peptide/histidine transporter), member 3/4;K14638//solute carrier family 15 (peptide/histidine transporter), member 3/4;K14638//solute carrier family 15 (peptide/histidine transporter), member 3/4;K14638//solute carrier family 15 (peptide/histidine transporter), member 3/4	RWR81106.1|7.8e-191|Proton-dependent oligopeptide transporter family [Cinnamomum micranthum f. kanehirae]	GO:0006857//oligopeptide transport;GO:0042886//amide transport;GO:0015833//peptide transport;GO:0051179//localization;GO:0071702//organic substance transport;GO:0051234//establishment of localization;GO:0071705//nitrogen compound transport;GO:0006810//transport;GO:0016021//integral component of membrane;GO:0031224//intrinsic component of membrane;GO:0016020//membrane;GO:0005215//transporter activ…
isoform_108875	1.2576	0.261788	1.22764	0.0186575	0.674163	0.575633	0.893288	0.246416			K13418//somatic embryogenesis receptor kinase 1 [EC:2.7.10.1 2.7.11.1];K13418//somatic embryogenesis receptor kinase 1 [EC:2.7.10.1 2.7.11.1];K13418//somatic embryogenesis receptor kinase 1 [EC:2.7.10.1 2.7.11.1];K13418//somatic embryogenesis receptor kinase 1 [EC:2.7.10.1 2.7.11.1];K13418//somatic embryogenesis receptor kinase 1 [EC:2.7.10.1 2.7.11.1]	RWR84047.1|6.0e-241|somatic embryogenesis receptor kinase 2 [Cinnamomum micranthum f. kanehirae]	GO:0006468//protein phosphorylation;GO:0044267//cellular protein metabolic process;GO:0006793//phosphorus metabolic process;GO:0006796//phosphate-containing compound metabolic process;GO:0006807//nitrogen compound metabolic process;GO:0009987//cellular process;GO:0019538//protein metabolic process;GO:1901564//organonitrogen compound metabolic process;GO:0006464//cellular protein modification proc…
isoform_109028	-2.56927	0.151464	-3.47852	0.0164182	0.603187	0.857931	-2.23807	0.305889			K05933//aminocyclopropanecarboxylate oxidase [EC:1.14.17.4]+ko01100//Metabolic pathways+ko01110//Biosynthesis of secondary metabolites+ko00270//Cysteine and methionine metabolism;K05933//aminocyclopropanecarboxylate oxidase [EC:1.14.17.4]+ko01100//Metabolic pathways+ko01110//Biosynthesis of secondary metabolites+ko00270//Cysteine and methionine metabolism;K05933//aminocyclopropanecarboxylate oxid…
isoform_109058	-1.2055	0.819907	-3.65117	0.0210397	-0.259346	0.936187	-1.3303	0.665389	Alfin-like		K06889//uncharacterized protein;K00521//ferric-chelate reductase [EC:1.16.1.7];K11446//histone demethylase JARID1 [EC:1.14.11.-]	RWR95615.1|3.6e-79|PHD finger protein ALFIN-LIKE 1-like protein [Cinnamomum micranthum f. kanehirae]	GO:2000112//regulation of cellular macromolecule biosynthetic process;GO:0010556//regulation of macromolecule biosynthetic process;GO:2001141//regulation of RNA biosynthetic process;GO:0010468//regulation of gene expression;GO:0050794//regulation of cellular process;GO:0051252//regulation of RNA metabolic process;GO:0050789//regulation of biological process;GO:1903506//regulation of nucleic acid-…
isoform_10908			4.06821	0.00551858	-1.21003	0.670248	1.00033	0.817383			K03234//elongation factor 2;K03234//elongation factor 2;K03234//elongation factor 2;K03234//elongation factor 2	XP_031482814.1|5.6e-255|elongation factor 2 [Nymphaea colorata]	GO:0097159//organic cyclic compound binding;GO:0043167//ion binding;GO:0035639//purine ribonucleoside triphosphate binding;GO:0016462//pyrophosphatase activity;GO:0003723//RNA binding;GO:0016817//hydrolase activity, acting on acid anhydrides;GO:0003924//GTPase activity;GO:0032550//purine ribonucleoside binding;GO:0008135//translation factor activity, RNA binding;GO:0032549//ribonucleoside binding…
isoform_109144	0.824057	0.9395	4.06905	0.00108763	-0.964509	0.795344	2.02335	0.340701			K21596//calmodulin-binding transcription activator;K21596//calmodulin-binding transcription activator;K21596//calmodulin-binding transcription activator;K21596//calmodulin-binding transcription activator;K21596//calmodulin-binding transcription activator	RWR84066.1|4.3e-50|IQ motif [Cinnamomum micranthum f. kanehirae]	GO:0010556//regulation of macromolecule biosynthetic process;GO:0050794//regulation of cellular process;GO:0051254//positive regulation of RNA metabolic process;GO:0045935//positive regulation of nucleobase-containing compound metabolic process;GO:0010628//positive regulation of gene expression;GO:0051173//positive regulation of nitrogen compound metabolic process;GO:0050789//regulation of biolog…
isoform_109215	-1.72597	0.458091	-2.19742	0.0463558	0.405762	0.892676	-1.5091	0.426967				RWR83419.1|6.7e-69|protein PTST, chloroplastic [Cinnamomum micranthum f. kanehirae]
isoform_109235	0.886086	0.523921	1.22027	0.0416423	0.543692	0.606829	1.25066	0.0691681			K03549//KUP system potassium uptake protein;K03549//KUP system potassium uptake protein;K03549//KUP system potassium uptake protein;K03549//KUP system potassium uptake protein;K03549//KUP system potassium uptake protein	XP_006844251.1|1.7e-89|potassium transporter 6 [Amborella trichopoda]	GO:0006812//cation transport;GO:0051234//establishment of localization;GO:0006813//potassium ion transport;GO:0006811//ion transport;GO:0051179//localization;GO:0015672//monovalent inorganic cation transport;GO:0006810//transport;GO:0030001//metal ion transport;GO:0005886//plasma membrane;GO:0031224//intrinsic component of membrane;GO:0071944//cell periphery;GO:0016021//integral component of memb…
isoform_109247	-0.406442	0.940541	-1.49693	0.0186183	0.241738	0.885531	-1.34352	0.0750069			K12864//beta-catenin-like protein 1+ko03040//Spliceosome;K12864//beta-catenin-like protein 1+ko03040//Spliceosome;K12864//beta-catenin-like protein 1+ko03040//Spliceosome;K12864//beta-catenin-like protein 1+ko03040//Spliceosome;K12864//beta-catenin-like protein 1+ko03040//Spliceosome	RWR90494.1|3.7e-166|beta-catenin-like protein 1 [Cinnamomum micranthum f. kanehirae]
isoform_109310	0.859099	0.912459	3.65312	0.0214549	0.082042	0.98571	2.08763	0.300975			K08679//UDP-glucuronate 4-epimerase [EC:5.1.3.6]+ko00520//Amino sugar and nucleotide sugar metabolism+ko01100//Metabolic pathways;K08679//UDP-glucuronate 4-epimerase [EC:5.1.3.6]+ko00520//Amino sugar and nucleotide sugar metabolism+ko01100//Metabolic pathways;K08679//UDP-glucuronate 4-epimerase [EC:5.1.3.6]+ko00520//Amino sugar and nucleotide sugar metabolism+ko01100//Metabolic pathways;K08679//U…	KYP56453.1|1.2e-88|UDP-glucuronate 4-epimerase 3 [Cajanus cajan]	GO:0016020//membrane;GO:0031224//intrinsic component of membrane;GO:0016021//integral component of membrane;GO:0003824//catalytic activity;GO:0005488//binding;
isoform_109516	-1.2392	0.781937	-3.34475	0.0493036	-0.139414	0.969253	-2.98036	0.0977919			K00600//glycine hydroxymethyltransferase [EC:2.1.2.1]+ko00670//One carbon pool by folate+ko01230//Biosynthesis of amino acids+ko01100//Metabolic pathways+ko01110//Biosynthesis of secondary metabolites+ko00460//Cyanoamino acid metabolism+ko00260//Glycine, serine and threonine metabolism+ko01200//Carbon metabolism+ko00630//Glyoxylate and dicarboxylate metabolism;K00600//glycine hydroxymethyltransfe…	XP_022133094.1|1.9e-84|serine hydroxymethyltransferase, mitochondrial [Momordica charantia]	GO:0006730//one-carbon metabolic process;GO:0016053//organic acid biosynthetic process;GO:0046483//heterocycle metabolic process;GO:0035999//tetrahydrofolate interconversion;GO:0008152//metabolic process;GO:0006760//folic acid-containing compound metabolic process;GO:0042558//pteridine-containing compound metabolic process;GO:1901605//alpha-amino acid metabolic process;GO:0044237//cellular metabo…
isoform_109672	1.30419	0.617816	2.19404	0.0389339	0.159542	0.948735	2.06598	0.0522151
isoform_109788	-0.886971	0.922338	-5.06322	7.84569e-05	-0.809298	0.833566	-3.10857	0.0816225				OUZ99420.1|4.7e-23|Ribonuclease III domain [Macleaya cordata]	GO:0040029//regulation of gene expression, epigenetic;GO:0035195//gene silencing by miRNA;GO:0006396//RNA processing;GO:0008152//metabolic process;GO:0034470//ncRNA processing;GO:0009987//cellular process;GO:0065007//biological regulation;GO:0031047//gene silencing by RNA;GO:0035196//production of miRNAs involved in gene silencing by miRNA;GO:0035194//post-transcriptional gene silencing by RNA;GO…
isoform_109843	0.568657	0.942486	2.29058	0.00768365	1.43988	0.539051	1.60851	0.417785			K13420//LRR receptor-like serine/threonine-protein kinase FLS2 [EC:2.7.11.1]+ko04016//MAPK signaling pathway - plant+ko04626//Plant-pathogen interaction;K13420//LRR receptor-like serine/threonine-protein kinase FLS2 [EC:2.7.11.1]+ko04016//MAPK signaling pathway - plant+ko04626//Plant-pathogen interaction;K13420//LRR receptor-like serine/threonine-protein kinase FLS2 [EC:2.7.11.1]+ko04016//MAPK si…	RWR98256.1|6.9e-54|LRR receptor-like serine/threonine-protein kinase GSO1 [Cinnamomum micranthum f. kanehirae]	GO:0016021//integral component of membrane;GO:0016020//membrane;GO:0031224//intrinsic component of membrane;GO:0003824//catalytic activity;GO:0016772//transferase activity, transferring phosphorus-containing groups;GO:0016301//kinase activity;GO:0016740//transferase activity;
isoform_10987	1.00318	0.11311	1.30928	0.0178429	0.408017	0.560241	1.00069	0.0960857			K03294//basic amino acid/polyamine antiporter, APA family;K13866//solute carrier family 7 (cationic amino acid transporter), member 4;K03294//basic amino acid/polyamine antiporter, APA family;K03294//basic amino acid/polyamine antiporter, APA family;K13866//solute carrier family 7 (cationic amino acid transporter), member 4	XP_010911512.1|1.8e-216|LOW QUALITY PROTEIN: cationic amino acid transporter 5-like [Elaeis guineensis]	GO:0042221//response to chemical;GO:0051234//establishment of localization;GO:0006835//dicarboxylic acid transport;GO:0015800//acidic amino acid transport;GO:0050896//response to stimulus;GO:0071705//nitrogen compound transport;GO:0042493//response to drug;GO:0006865//amino acid transport;GO:0006810//transport;GO:0015893//drug transport;GO:0051938//L-glutamate import;GO:0006820//anion transport;G…
isoform_109900	-0.438414	0.942486	-3.04079	0.0252394	1.00077	0.778832	-2.50329	0.138644			K01623//fructose-bisphosphate aldolase, class I [EC:4.1.2.13]+ko00010//Glycolysis / Gluconeogenesis+ko00030//Pentose phosphate pathway+ko01230//Biosynthesis of amino acids+ko01100//Metabolic pathways+ko00051//Fructose and mannose metabolism+ko01110//Biosynthesis of secondary metabolites+ko00710//Carbon fixation in photosynthetic organisms+ko01200//Carbon metabolism;K01623//fructose-bisphosphate a…	KAB1224547.1|6.9e-33|putative fructose-bisphosphate aldolase 2, chloroplastic [Morella rubra]	GO:0009167//purine ribonucleoside monophosphate metabolic process;GO:0017144//drug metabolic process;GO:0006754//ATP biosynthetic process;GO:0009259//ribonucleotide metabolic process;GO:0019752//carboxylic acid metabolic process;GO:0019359//nicotinamide nucleotide biosynthetic process;GO:0009168//purine ribonucleoside monophosphate biosynthetic process;GO:0019363//pyridine nucleotide biosynthetic…
isoform_109933	1.38941	0.503822	2.52736	0.0296547	1.17049	0.454709	1.69105	0.351434			K04496//C-terminal binding protein;K04496//C-terminal binding protein;K15919//glyoxylate/hydroxypyruvate reductase [EC:1.1.1.79 1.1.1.81]+ko01100//Metabolic pathways+ko01110//Biosynthesis of secondary metabolites+ko00260//Glycine, serine and threonine metabolism+ko01200//Carbon metabolism+ko00630//Glyoxylate and dicarboxylate metabolism;K12900//FUS-interacting serine-arginine-rich protein 1+ko030…	RWR87798.1|1.5e-270|C-terminal binding protein AN-like protein isoform X1 [Cinnamomum micranthum f. kanehirae]	GO:0008152//metabolic process;GO:0055114//oxidation-reduction process;GO:0051287//NAD binding;GO:1901265//nucleoside phosphate binding;GO:1901363//heterocyclic compound binding;GO:0097159//organic cyclic compound binding;GO:0005488//binding;GO:0000166//nucleotide binding;GO:0036094//small molecule binding;
isoform_11	2.31965	0.0850333	3.22452	0.00214304	1.52161	0.234982	2.1545	0.0501958			K17491//protein phosphatase 4 regulatory subunit 3;K17491//protein phosphatase 4 regulatory subunit 3;K17491//protein phosphatase 4 regulatory subunit 3;K17491//protein phosphatase 4 regulatory subunit 3;K17491//protein phosphatase 4 regulatory subunit 3	PIA61129.1|6.6e-59|hypothetical protein AQUCO_00300565v1 [Aquilegia coerulea]
isoform_11001	0.58729	0.552737	0.7198	0.0273731	0.845206	0.158067	0.766774	0.0573382			K22530//ATPase family AAA domain-containing protein 1 [EC:3.6.1.-];K22530//ATPase family AAA domain-containing protein 1 [EC:3.6.1.-];K22530//ATPase family AAA domain-containing protein 1 [EC:3.6.1.-];K22530//ATPase family AAA domain-containing protein 1 [EC:3.6.1.-];K22530//ATPase family AAA domain-containing protein 1 [EC:3.6.1.-]	RWR80801.1|2.6e-191|ATPase family AAA domain-containing protein 1 isoform X1 [Cinnamomum micranthum f. kanehirae]	GO:0016021//integral component of membrane;GO:0031224//intrinsic component of membrane;GO:0016020//membrane;GO:1901265//nucleoside phosphate binding;GO:0043168//anion binding;GO:0030554//adenyl nucleotide binding;GO:0003824//catalytic activity;GO:0017076//purine nucleotide binding;GO:0008144//drug binding;GO:0032559//adenyl ribonucleotide binding;GO:0032553//ribonucleotide binding;GO:1901363//het…
isoform_110145	1.3202	0.0917341	0.986509	0.0107053	0.954052	0.210705	1.01407	0.0547397		Leucine-rich repeat transmembrane protein kinase family protein (best arabidopsis hit)	K22911//thiamine phosphate phosphatase / amino-HMP aminohydrolase [EC:3.1.3.100 3.5.99.-]+ko01100//Metabolic pathways+ko00730//Thiamine metabolism;K22911//thiamine phosphate phosphatase / amino-HMP aminohydrolase [EC:3.1.3.100 3.5.99.-]+ko01100//Metabolic pathways+ko00730//Thiamine metabolism;K22911//thiamine phosphate phosphatase / amino-HMP aminohydrolase [EC:3.1.3.100 3.5.99.-]+ko01100//Metabo…	RWR80445.1|7.8e-260|putative aminopyrimidine aminohydrolase, mitochondrial [Cinnamomum micranthum f. kanehirae]	GO:0016787//hydrolase activity;GO:0003824//catalytic activity;
isoform_11020	1.05263	0.752927	2.15255	0.0015691	1.30478	0.427817	2.51376	0.0684036			K20360//TBC1 domain family member 2;K20360//TBC1 domain family member 2;K20360//TBC1 domain family member 2;K20360//TBC1 domain family member 2	RWR74566.1|2.4e-205|Rab-GTPase-TBC domain-containing protein [Cinnamomum micranthum f. kanehirae]	GO:0015031//protein transport;GO:0051345//positive regulation of hydrolase activity;GO:0045184//establishment of protein localization;GO:0043085//positive regulation of catalytic activity;GO:0070727//cellular macromolecule localization;GO:0051649//establishment of localization in cell;GO:0071702//organic substance transport;GO:0042886//amide transport;GO:0044093//positive regulation of molecular …
isoform_110235	1.304	0.0940974	1.2786	0.0172825	1.08807	0.438141	1.17124	0.0780784			K17756//long-chain-alcohol oxidase [EC:1.1.3.20];K17756//long-chain-alcohol oxidase [EC:1.1.3.20];K17756//long-chain-alcohol oxidase [EC:1.1.3.20];K17756//long-chain-alcohol oxidase [EC:1.1.3.20];K17756//long-chain-alcohol oxidase [EC:1.1.3.20]	RWR81153.1|0.0e+00|long-chain-alcohol oxidase FAO2-like protein [Cinnamomum micranthum f. kanehirae]	GO:0016021//integral component of membrane;GO:0031224//intrinsic component of membrane;GO:0016020//membrane;GO:0016899//oxidoreductase activity, acting on the CH-OH group of donors, oxygen as acceptor;GO:0097159//organic cyclic compound binding;GO:1901265//nucleoside phosphate binding;GO:0005488//binding;GO:0043167//ion binding;GO:0003824//catalytic activity;GO:0043168//anion binding;GO:0050660//…
isoform_110382	-0.991514	0.902643	-3.74479	0.0160768	0.169614	0.965902	-0.511755	0.919774			K03542//photosystem II 22kDa protein+ko01100//Metabolic pathways+ko00195//Photosynthesis;K03542//photosystem II 22kDa protein+ko01100//Metabolic pathways+ko00195//Photosynthesis;K03542//photosystem II 22kDa protein+ko01100//Metabolic pathways+ko00195//Photosynthesis;K03542//photosystem II 22kDa protein+ko01100//Metabolic pathways+ko00195//Photosynthesis;K03542//photosystem II 22kDa protein+ko0110…	RWR97213.1|2.5e-69|photosystem II protein, chloroplastic [Cinnamomum micranthum f. kanehirae]	GO:0034357//photosynthetic membrane;GO:0043227//membrane-bounded organelle;GO:0005737//cytoplasm;GO:0016021//integral component of membrane;GO:0055035//plastid thylakoid membrane;GO:0042651//thylakoid membrane;GO:0009535//chloroplast thylakoid membrane;GO:0005622//intracellular;GO:0009534//chloroplast thylakoid;GO:0031224//intrinsic component of membrane;GO:0031984//organelle subcompartment;GO:00…
isoform_110503	1.40922	0.191592	1.2249	0.0248601	0.6186	0.703281	0.74302	0.705225			K20478//golgin subfamily B member 1;K20478//golgin subfamily B member 1;K20478//golgin subfamily B member 1;K20478//golgin subfamily B member 1;K20478//golgin subfamily B member 1	RWR88931.1|6.4e-27|protein NETWORKED 1D isoform X2 [Cinnamomum micranthum f. kanehirae]	GO:0008092//cytoskeletal protein binding;GO:0005488//binding;GO:0005515//protein binding;GO:0003779//actin binding;
isoform_110627	-1.3206	0.129482	-1.5471	0.0291985	-0.685482	0.536756	-1.39777	0.0599229			K19828//mitochondrial GTPase 1;K19828//mitochondrial GTPase 1;K19828//mitochondrial GTPase 1;K19828//mitochondrial GTPase 1;K19828//mitochondrial GTPase 1	XP_010246382.1|5.9e-74|PREDICTED: short integuments 2, mitochondrial isoform X1 [Nelumbo nucifera]	GO:0005737//cytoplasm;GO:0043231//intracellular membrane-bounded organelle;GO:0031975//envelope;GO:0031967//organelle envelope;GO:0005622//intracellular;GO:0005743//mitochondrial inner membrane;GO:0043226//organelle;GO:0043227//membrane-bounded organelle;GO:0043229//intracellular organelle;GO:0031966//mitochondrial membrane;GO:0031090//organelle membrane;GO:0019866//organelle inner membrane;GO:00…
isoform_11064	2.37115	0.245319	3.48952	0.00917895	2.37043	0.100173	1.84491	0.25646			K19043//E3 ubiquitin-protein ligase RHF [EC:2.3.2.27];K19043//E3 ubiquitin-protein ligase RHF [EC:2.3.2.27];K19043//E3 ubiquitin-protein ligase RHF [EC:2.3.2.27];K19043//E3 ubiquitin-protein ligase RHF [EC:2.3.2.27];K19043//E3 ubiquitin-protein ligase RHF [EC:2.3.2.27]	XP_010263093.1|1.2e-157|PREDICTED: E3 ubiquitin-protein ligase RHF2A-like isoform X1 [Nelumbo nucifera]
isoform_110802	0.468867	0.827916	1.41896	0.0138922	-0.446794	0.615554	0.878125	0.198805			K05359//arogenate/prephenate dehydratase [EC:4.2.1.91 4.2.1.51]+ko01230//Biosynthesis of amino acids+ko01100//Metabolic pathways+ko01110//Biosynthesis of secondary metabolites+ko00400//Phenylalanine, tyrosine and tryptophan biosynthesis;K14326//regulator of nonsense transcripts 1 [EC:3.6.4.-]+ko03015//mRNA surveillance pathway+ko03013//RNA transport;K05658//ATP-binding cassette, subfamily B (MDR/…	RWR73034.1|3.3e-41|hypothetical protein CKAN_00128400 [Cinnamomum micranthum f. kanehirae]	GO:0046983//protein dimerization activity;GO:0003676//nucleic acid binding;GO:0003677//DNA binding;GO:1901363//heterocyclic compound binding;GO:0005515//protein binding;GO:0097159//organic cyclic compound binding;GO:0005488//binding;
isoform_111003	1.65723	0.314673	2.44909	0.00679598	-0.139751	0.940658	1.80983	0.140078
isoform_111198	-1.46518	0.509292	-1.32255	0.0354456	-0.411879	0.885531	-1.12526	0.10507				OVA00305.1|9.1e-144|Band 7 protein [Macleaya cordata]	GO:0016020//membrane;GO:0005911//cell-cell junction;GO:0031090//organelle membrane;GO:0009705//plant-type vacuole membrane;GO:0030054//cell junction;GO:0043231//intracellular membrane-bounded organelle;GO:0005886//plasma membrane;GO:0043229//intracellular organelle;GO:0043227//membrane-bounded organelle;GO:0071944//cell periphery;GO:0005622//intracellular;GO:0043226//organelle;GO:0009506//plasmod…
isoform_111258	-2.15097	0.150496	-2.59395	0.0168755	-0.632632	0.885531	-1.11648	0.672409			K02875//large subunit ribosomal protein L14e+ko03010//Ribosome;K02875//large subunit ribosomal protein L14e+ko03010//Ribosome;K02875//large subunit ribosomal protein L14e+ko03010//Ribosome;K02875//large subunit ribosomal protein L14e+ko03010//Ribosome;K02875//large subunit ribosomal protein L14e+ko03010//Ribosome	RWR96620.1|1.3e-48|60S ribosomal protein L14-2-like protein [Cinnamomum micranthum f. kanehirae]	GO:0043603//cellular amide metabolic process;GO:0044249//cellular biosynthetic process;GO:0043170//macromolecule metabolic process;GO:0034645//cellular macromolecule biosynthetic process;GO:0071704//organic substance metabolic process;GO:0034641//cellular nitrogen compound metabolic process;GO:0008152//metabolic process;GO:0044271//cellular nitrogen compound biosynthetic process;GO:0010467//gene …
isoform_111266	-2.42773	0.0565417	-2.69015	0.0145545	-1.54992	0.355693	-2.11818	0.113394			K01254//leukotriene-A4 hydrolase [EC:3.3.2.6]+ko00590//Arachidonic acid metabolism+ko01100//Metabolic pathways;K01254//leukotriene-A4 hydrolase [EC:3.3.2.6]+ko00590//Arachidonic acid metabolism+ko01100//Metabolic pathways;K01254//leukotriene-A4 hydrolase [EC:3.3.2.6]+ko00590//Arachidonic acid metabolism+ko01100//Metabolic pathways;K01254//leukotriene-A4 hydrolase [EC:3.3.2.6]+ko00590//Arachidonic…	XP_010260145.1|1.6e-148|PREDICTED: leukotriene A-4 hydrolase homolog isoform X1 [Nelumbo nucifera]	GO:0070011//peptidase activity, acting on L-amino acid peptides;GO:0008237//metallopeptidase activity;GO:0008270//zinc ion binding;GO:0043169//cation binding;GO:0008233//peptidase activity;GO:0016787//hydrolase activity;GO:0005488//binding;GO:0046872//metal ion binding;GO:0043167//ion binding;GO:0003824//catalytic activity;GO:0046914//transition metal ion binding;GO:0140096//catalytic activity, a…
isoform_111279	1.51577	0.673007	5.2962	1.90804e-05	0.0254551	0.998033	0.604192	0.919774			K18643//katanin p80 WD40 repeat-containing subunit B1;K03676//glutaredoxin 3;K03676//glutaredoxin 3;K03676//glutaredoxin 3;K03676//glutaredoxin 3	XP_010248942.1|5.4e-158|PREDICTED: uncharacterized protein LOC104591427 [Nelumbo nucifera]
isoform_111369	-0.229521	0.942486	-1.28413	0.0342758	-0.217144	0.885531	-1.08752	0.142933	LIM		K09377//cysteine and glycine-rich protein;K09377//cysteine and glycine-rich protein;K09377//cysteine and glycine-rich protein;K09377//cysteine and glycine-rich protein;K09377//cysteine and glycine-rich protein	XP_022765064.1|7.9e-76|LIM domain-containing protein WLIM2b-like isoform X1 [Durio zibethinus]	GO:0030029//actin filament-based process;GO:0030036//actin cytoskeleton organization;GO:0007010//cytoskeleton organization;GO:0009987//cellular process;GO:0006996//organelle organization;GO:0022607//cellular component assembly;GO:0044085//cellular component biogenesis;GO:0051017//actin filament bundle assembly;GO:0097435//supramolecular fiber organization;GO:0061572//actin filament bundle organiz…
isoform_111380	-1.10275	0.418433	-1.23922	0.0261876	-0.31142	0.885531	-0.672217	0.307473			K00951//GTP pyrophosphokinase [EC:2.7.6.5]+ko00230//Purine metabolism	RWR76493.1|2.5e-122|HD/PDEase domain-containing protein [Cinnamomum micranthum f. kanehirae]	GO:0034032//purine nucleoside bisphosphate metabolic process;GO:0006163//purine nucleotide metabolic process;GO:0034641//cellular nitrogen compound metabolic process;GO:0009119//ribonucleoside metabolic process;GO:0055086//nucleobase-containing small molecule metabolic process;GO:1901360//organic cyclic compound metabolic process;GO:0006793//phosphorus metabolic process;GO:0044238//primary metabo…
isoform_111531	-0.571456	0.923527	-1.58057	0.00376066	0.8818	0.790912	-0.775898	0.332185			K01070//S-formylglutathione hydrolase [EC:3.1.2.12]+ko01200//Carbon metabolism;K01070//S-formylglutathione hydrolase [EC:3.1.2.12]+ko01200//Carbon metabolism;K01070//S-formylglutathione hydrolase [EC:3.1.2.12]+ko01200//Carbon metabolism;K01070//S-formylglutathione hydrolase [EC:3.1.2.12]+ko01200//Carbon metabolism;K01070//S-formylglutathione hydrolase [EC:3.1.2.12]+ko01200//Carbon metabolism	RWR79835.1|3.1e-144|S-formylglutathione hydrolase [Cinnamomum micranthum f. kanehirae]	GO:0010033//response to organic substance;GO:0098754//detoxification;GO:0009636//response to toxic substance;GO:0042221//response to chemical;GO:0017001//antibiotic catabolic process;GO:0009987//cellular process;GO:0071704//organic substance metabolic process;GO:0097237//cellular response to toxic substance;GO:1990748//cellular detoxification;GO:1901701//cellular response to oxygen-containing com…
isoform_111673	2.30677	0.329604	3.25227	0.0155445	0.74655	0.868091	2.58379	0.0954805				RWR77663.1|2.4e-115|hypothetical protein CKAN_00616000 [Cinnamomum micranthum f. kanehirae]	GO:0051179//localization;GO:0006810//transport;GO:0008643//carbohydrate transport;GO:0071702//organic substance transport;GO:0051234//establishment of localization;GO:0016020//membrane;GO:0016021//integral component of membrane;GO:0031224//intrinsic component of membrane;GO:0005215//transporter activity;GO:0015291//secondary active transmembrane transporter activity;GO:0022804//active transmembra…
isoform_111681	-1.68154	0.270462	-2.30465	0.00942443	-0.32507	0.885531	-1.26952	0.246292			K14538//nuclear GTP-binding protein+ko03008//Ribosome biogenesis in eukaryotes;K14538//nuclear GTP-binding protein+ko03008//Ribosome biogenesis in eukaryotes;K14538//nuclear GTP-binding protein+ko03008//Ribosome biogenesis in eukaryotes;K14538//nuclear GTP-binding protein+ko03008//Ribosome biogenesis in eukaryotes;K14538//nuclear GTP-binding protein+ko03008//Ribosome biogenesis in eukaryotes	RWR81169.1|8.8e-84|guanine nucleotide-binding-like protein NSN1 [Cinnamomum micranthum f. kanehirae]	GO:0019001//guanyl nucleotide binding;GO:0005525//GTP binding;GO:0001883//purine nucleoside binding;GO:0036094//small molecule binding;GO:0043167//ion binding;GO:0000166//nucleotide binding;GO:0032561//guanyl ribonucleotide binding;GO:0032555//purine ribonucleotide binding;GO:0001882//nucleoside binding;GO:1901363//heterocyclic compound binding;GO:0005488//binding;GO:0017076//purine nucleotide bi…
isoform_111697	1.11076	0.300539	1.58526	0.0152896	-0.59564	0.585003	0.770162	0.359252				RWR81385.1|2.1e-77|transmembrane protein [Cinnamomum micranthum f. kanehirae]	GO:0016020//membrane;GO:0031224//intrinsic component of membrane;GO:0016021//integral component of membrane;
isoform_111700	-0.84753	0.604552	-1.38343	0.0178911	-0.134145	0.934896	-1.26273	0.0568029			K17964//leucine-rich PPR motif-containing protein, mitochondrial;K17964//leucine-rich PPR motif-containing protein, mitochondrial;K17964//leucine-rich PPR motif-containing protein, mitochondrial;K17964//leucine-rich PPR motif-containing protein, mitochondrial	RWR75419.1|0.0e+00|pentatricopeptide repeat-containing protein, chloroplastic [Cinnamomum micranthum f. kanehirae]	GO:0080090//regulation of primary metabolic process;GO:0010468//regulation of gene expression;GO:0046483//heterocycle metabolic process;GO:0031326//regulation of cellular biosynthetic process;GO:0006259//DNA metabolic process;GO:0019222//regulation of metabolic process;GO:0071900//regulation of protein serine/threonine kinase activity;GO:0050896//response to stimulus;GO:0019219//regulation of nuc…
isoform_111761	-1.0404	0.0814325	-0.938103	0.0252303	-1.08085	0.0982156	-0.960156	0.235897				XP_008801005.1|7.0e-79|uncharacterized protein LOC103715221 [Phoenix dactylifera]	GO:0046483//heterocycle metabolic process;GO:0009058//biosynthetic process;GO:0044271//cellular nitrogen compound biosynthetic process;GO:0046148//pigment biosynthetic process;GO:0044237//cellular metabolic process;GO:0019438//aromatic compound biosynthetic process;GO:0034641//cellular nitrogen compound metabolic process;GO:0006807//nitrogen compound metabolic process;GO:1901576//organic substanc…
isoform_111888	1.07159	0.57192	1.54388	0.00864097	0.701618	0.695217	0.504351	0.799713			K12135//zinc finger protein CONSTANS+ko04712//Circadian rhythm - plant;K12135//zinc finger protein CONSTANS+ko04712//Circadian rhythm - plant;K12135//zinc finger protein CONSTANS+ko04712//Circadian rhythm - plant;K12135//zinc finger protein CONSTANS+ko04712//Circadian rhythm - plant	ACV88633.1|9.1e-134|CONSTANS [Magnolia virginiana]	GO:0048580//regulation of post-embryonic development;GO:0050793//regulation of developmental process;GO:0050789//regulation of biological process;GO:2000241//regulation of reproductive process;GO:0048831//regulation of shoot system development;GO:0051239//regulation of multicellular organismal process;GO:2000026//regulation of multicellular organismal development;GO:0065007//biological regulation…
isoform_111911	-0.640037	0.740289	-1.43885	0.031801	-0.200743	0.885531	-1.14032	0.0981016			K15275//solute carrier family 35 (UDP-galactose transporter), member B1;K15275//solute carrier family 35 (UDP-galactose transporter), member B1;K15275//solute carrier family 35 (UDP-galactose transporter), member B1;K15275//solute carrier family 35 (UDP-galactose transporter), member B1;K15275//solute carrier family 35 (UDP-galactose transporter), member B1	PPD76694.1|3.3e-101|hypothetical protein GOBAR_DD26375 [Gossypium barbadense]	GO:0071702//organic substance transport;GO:0008643//carbohydrate transport;GO:0006810//transport;GO:0055085//transmembrane transport;GO:0051234//establishment of localization;GO:0051179//localization;GO:0031224//intrinsic component of membrane;GO:0016021//integral component of membrane;GO:0016020//membrane;
isoform_11192	-0.351868	0.918159	-1.40024	0.00684091	-0.732063	0.290478	-1.00735	0.0856724			K20721//reticulon-1;K20721//reticulon-1;K20721//reticulon-1;K20721//reticulon-1	XP_011026963.1|3.6e-105|PREDICTED: reticulon-like protein B2 [Populus euphratica]	GO:0031224//intrinsic component of membrane;GO:0005737//cytoplasm;GO:0043231//intracellular membrane-bounded organelle;GO:0042175//nuclear outer membrane-endoplasmic reticulum membrane network;GO:0016021//integral component of membrane;GO:0098827//endoplasmic reticulum subcompartment;GO:0005789//endoplasmic reticulum membrane;GO:0005622//intracellular;GO:0043226//organelle;GO:0043227//membrane-bo…
isoform_112097	-2.22957	0.366113	-3.59597	0.0283739	0.881759	0.773984	-2.1438	0.3421			K22706//(R)-mandelonitrile beta-glucosyltransferase [EC:2.4.1.354]+ko00460//Cyanoamino acid metabolism;K22706//(R)-mandelonitrile beta-glucosyltransferase [EC:2.4.1.354]+ko00460//Cyanoamino acid metabolism;K00699//glucuronosyltransferase [EC:2.4.1.17]+ko00860//Porphyrin and chlorophyll metabolism+ko00040//Pentose and glucuronate interconversions+ko01100//Metabolic pathways+ko00053//Ascorbate and …	RWR79358.1|1.3e-116|UDP-glycosyltransferase 85A1 [Cinnamomum micranthum f. kanehirae]	GO:0003824//catalytic activity;GO:0016740//transferase activity;GO:0016758//transferase activity, transferring hexosyl groups;GO:0016757//transferase activity, transferring glycosyl groups;
isoform_112332	1.27728	0.515989	1.90204	0.0480908	-0.10317	0.963056	0.262511	0.938382			K22686//pro-apoptotic serine protease NMA111 [EC:3.4.21.-];K07151//dolichyl-diphosphooligosaccharide---protein glycosyltransferase [EC:2.4.99.18]+ko04141//Protein processing in endoplasmic reticulum+ko00510//N-Glycan biosynthesis+ko01100//Metabolic pathways	PNY01218.1|1.3e-08|hypothetical protein L195_g024508 [Trifolium pratense]	GO:0071704//organic substance metabolic process;GO:0009987//cellular process;GO:0046483//heterocycle metabolic process;GO:0006259//DNA metabolic process;GO:0006139//nucleobase-containing compound metabolic process;GO:0006725//cellular aromatic compound metabolic process;GO:0008152//metabolic process;GO:0034641//cellular nitrogen compound metabolic process;GO:0043170//macromolecule metabolic proce…
isoform_112422	2.17768	0.076057	2.66443	0.00982084	1.06974	0.338943	1.78935	0.220234			K15168//mediator of RNA polymerase II transcription subunit 25	OTG02759.1|3.5e-16|hypothetical protein HannXRQ_Chr13g0416651 [Helianthus annuus]	GO:0055085//transmembrane transport;GO:0051234//establishment of localization;GO:0051179//localization;GO:0006810//transport;GO:0016021//integral component of membrane;GO:0031224//intrinsic component of membrane;GO:0016020//membrane;GO:0032553//ribonucleotide binding;GO:0030554//adenyl nucleotide binding;GO:0016881//acid-amino acid ligase activity;GO:0005524//ATP binding;GO:0016874//ligase activi…
isoform_112475	1.4232	0.713207	4.12169	0.00811368	-0.688522	0.884235	1.17161	0.774573		U-box domain-containing protein kinase family protein (best arabidopsis hit)	K04733//interleukin-1 receptor-associated kinase 4 [EC:2.7.11.1];K04733//interleukin-1 receptor-associated kinase 4 [EC:2.7.11.1];K04733//interleukin-1 receptor-associated kinase 4 [EC:2.7.11.1];K04733//interleukin-1 receptor-associated kinase 4 [EC:2.7.11.1]	RWR88916.1|6.1e-186|U-box domain-containing protein 34 [Cinnamomum micranthum f. kanehirae]	GO:0019787//ubiquitin-like protein transferase activity;GO:0005488//binding;GO:0043168//anion binding;GO:0036094//small molecule binding;GO:0016773//phosphotransferase activity, alcohol group as acceptor;GO:0016740//transferase activity;GO:0000166//nucleotide binding;GO:0032555//purine ribonucleotide binding;GO:0017076//purine nucleotide binding;GO:0035639//purine ribonucleoside triphosphate bind…
isoform_11250	1.78789	0.117404	1.86123	0.0165592	0.444114	0.885531	0.534767	0.697392			K00895//diphosphate-dependent phosphofructokinase [EC:2.7.1.90]+ko00010//Glycolysis / Gluconeogenesis+ko00030//Pentose phosphate pathway+ko01100//Metabolic pathways+ko00051//Fructose and mannose metabolism+ko01110//Biosynthesis of secondary metabolites	RWR96009.1|2.9e-166|C2 calcium-dependent membrane targeting [Cinnamomum micranthum f. kanehirae]
isoform_112652	1.21515	0.203328	1.50743	0.0157	0.997778	0.32062	1.32445	0.0998224			K18667//activating signal cointegrator complex subunit 2;K18667//activating signal cointegrator complex subunit 2;K18667//activating signal cointegrator complex subunit 2;K18667//activating signal cointegrator complex subunit 2	RWR82929.1|1.4e-111|RNA recognition motif domain-containing protein [Cinnamomum micranthum f. kanehirae]	GO:0097159//organic cyclic compound binding;GO:0003723//RNA binding;GO:1901363//heterocyclic compound binding;GO:0005488//binding;GO:0003676//nucleic acid binding;
isoform_112692	-0.766861	0.617364	-1.2533	0.0414154	0.16587	0.885531	-0.942387	0.0814991			K06182//23S rRNA pseudouridine2604 synthase [EC:5.4.99.21];K06182//23S rRNA pseudouridine2604 synthase [EC:5.4.99.21]	XP_031503233.1|3.2e-143|putative ribosomal large subunit pseudouridine synthase SVR1, chloroplastic isoform X1 [Nymphaea colorata]	GO:0016070//RNA metabolic process;GO:0043412//macromolecule modification;GO:0034641//cellular nitrogen compound metabolic process;GO:0006807//nitrogen compound metabolic process;GO:0008152//metabolic process;GO:0001522//pseudouridine synthesis;GO:0046483//heterocycle metabolic process;GO:0044238//primary metabolic process;GO:0043170//macromolecule metabolic process;GO:0006725//cellular aromatic c…
isoform_112718	-0.340363	0.942486	-2.33939	0.0414984	0.73866	0.695217	-1.46132	0.374662			K13126//polyadenylate-binding protein+ko03015//mRNA surveillance pathway+ko03018//RNA degradation+ko03013//RNA transport;K13126//polyadenylate-binding protein+ko03015//mRNA surveillance pathway+ko03018//RNA degradation+ko03013//RNA transport;K13126//polyadenylate-binding protein+ko03015//mRNA surveillance pathway+ko03018//RNA degradation+ko03013//RNA transport;K13126//polyadenylate-binding protei…	XP_010273155.1|1.6e-90|PREDICTED: 29 kDa ribonucleoprotein A, chloroplastic [Nelumbo nucifera]	GO:0003676//nucleic acid binding;GO:0005488//binding;GO:1901363//heterocyclic compound binding;GO:0097159//organic cyclic compound binding;GO:0003723//RNA binding;
isoform_112849	0.98445	0.498499	1.43165	0.0483745	1.66289	0.200141	1.30783	0.0808078				OVA09715.1|6.8e-07|hypothetical protein BVC80_9101g253 [Macleaya cordata]
isoform_112921	-1.93117	0.234903	-3.66883	0.00265537	-0.705374	0.841729	-2.67877	0.0870799			K08909//light-harvesting complex I chlorophyll a/b binding protein 3+ko00196//Photosynthesis - antenna proteins	XP_010913989.1|6.7e-06|chlorophyll a-b binding protein 8, chloroplastic [Elaeis guineensis]
isoform_112937	0.96825	0.427166	1.3273	0.0414984	0.502877	0.546536	1.24583	0.119777			K18442//brefeldin A-inhibited guanine nucleotide-exchange protein+ko04144//Endocytosis;K18442//brefeldin A-inhibited guanine nucleotide-exchange protein+ko04144//Endocytosis;K18442//brefeldin A-inhibited guanine nucleotide-exchange protein+ko04144//Endocytosis;K18442//brefeldin A-inhibited guanine nucleotide-exchange protein+ko04144//Endocytosis;K18442//brefeldin A-inhibited guanine nucleotide-ex…	KVH90301.1|5.8e-178|Armadillo-like helical [Cynara cardunculus var. scolymus]	GO:0045184//establishment of protein localization;GO:0048583//regulation of response to stimulus;GO:0090150//establishment of protein localization to membrane;GO:0016192//vesicle-mediated transport;GO:0006893//Golgi to plasma membrane transport;GO:0051179//localization;GO:0065007//biological regulation;GO:0033036//macromolecule localization;GO:0050794//regulation of cellular process;GO:0008104//p…
isoform_113003	-2.83513	0.101126	-3.61362	0.0228656	-2.74013	0.122965	-1.63277	0.556771
isoform_113213	1.52172	0.242894	2.22911	0.00994486	0.356072	0.885531	1.41809	0.173997			K09338//homeobox-leucine zipper protein;K02469//DNA gyrase subunit A [EC:5.99.1.3];K05387//glutamate receptor, ionotropic, plant;K03686//molecular chaperone DnaJ	RVW54074.1|5.9e-130|Transposon Ty3-I Gag-Pol polyprotein [Vitis vinifera]	GO:0071704//organic substance metabolic process;GO:0006725//cellular aromatic compound metabolic process;GO:0006259//DNA metabolic process;GO:0044238//primary metabolic process;GO:0015074//DNA integration;GO:0090304//nucleic acid metabolic process;GO:0006807//nitrogen compound metabolic process;GO:0009987//cellular process;GO:0008152//metabolic process;GO:0034641//cellular nitrogen compound metab…
isoform_113254	-1.48044	0.350917	-2.80135	0.00728941	-1.099	0.495625	-2.40682	0.0503711			K04733//interleukin-1 receptor-associated kinase 4 [EC:2.7.11.1];K04733//interleukin-1 receptor-associated kinase 4 [EC:2.7.11.1];K04733//interleukin-1 receptor-associated kinase 4 [EC:2.7.11.1];K04733//interleukin-1 receptor-associated kinase 4 [EC:2.7.11.1];K04733//interleukin-1 receptor-associated kinase 4 [EC:2.7.11.1]	RWR88138.1|1.9e-16|Protein kinase domain-containing protein [Cinnamomum micranthum f. kanehirae]	GO:0032501//multicellular organismal process;GO:0009987//cellular process;GO:0022414//reproductive process;GO:0009875//pollen-pistil interaction;GO:0048544//recognition of pollen;GO:0000003//reproduction;GO:0008037//cell recognition;GO:0051704//multi-organism process;GO:0044706//multi-multicellular organism process;GO:0009856//pollination;GO:0007154//cell communication;GO:0016021//integral compon…
isoform_11328	1.29428	0.220221	1.55917	0.00402303	0.86335	0.349985	1.49319	0.147335
isoform_113429	-1.28735	0.667234	-2.26732	0.0442621	-1.20829	0.540066	-1.76304	0.215364			K11663//zinc finger HIT domain-containing protein 1;K11663//zinc finger HIT domain-containing protein 1;K11663//zinc finger HIT domain-containing protein 1;K11663//zinc finger HIT domain-containing protein 1;K11663//zinc finger HIT domain-containing protein 1	OVA02809.1|9.2e-66|zinc finger protein [Macleaya cordata]	GO:0043044//ATP-dependent chromatin remodeling;GO:0043933//protein-containing complex subunit organization;GO:0043486//histone exchange;GO:0016043//cellular component organization;GO:0034728//nucleosome organization;GO:0006338//chromatin remodeling;GO:0071824//protein-DNA complex subunit organization;GO:0009987//cellular process;GO:0051276//chromosome organization;GO:0071840//cellular component o…
isoform_11343	-1.84024	0.521192	-3.9724	0.00139712	-1.15722	0.708188	-2.04543	0.384605			K03327//multidrug resistance protein, MATE family;K03327//multidrug resistance protein, MATE family;K03327//multidrug resistance protein, MATE family;K03327//multidrug resistance protein, MATE family;K03327//multidrug resistance protein, MATE family	RWR93918.1|3.0e-232|protein DETOXIFICATION 16-like protein [Cinnamomum micranthum f. kanehirae]	GO:0031224//intrinsic component of membrane;GO:0016021//integral component of membrane;GO:0016020//membrane;GO:0015291//secondary active transmembrane transporter activity;GO:0022857//transmembrane transporter activity;GO:0042910//xenobiotic transmembrane transporter activity;GO:0005215//transporter activity;GO:0015297//antiporter activity;GO:0022804//active transmembrane transporter activity;
isoform_113710	-1.49402	0.655296	-4.08913	0.00693198	2.27589	0.29253
isoform_11373	-0.429311	0.93349	-1.10029	0.00904669	-0.501875	0.724813	-0.997729	0.0780566			K09699//2-oxoisovalerate dehydrogenase E2 component (dihydrolipoyl transacylase) [EC:2.3.1.168]+ko00280//Valine, leucine and isoleucine degradation+ko00640//Propanoate metabolism+ko01100//Metabolic pathways+ko01110//Biosynthesis of secondary metabolites;K00655//1-acyl-sn-glycerol-3-phosphate acyltransferase [EC:2.3.1.51]+ko01100//Metabolic pathways+ko01110//Biosynthesis of secondary metabolites+k…	RWR84880.1|8.9e-160|multiple organellar RNA editing factor 3, mitochondrial [Cinnamomum micranthum f. kanehirae]	GO:0090304//nucleic acid metabolic process;GO:0006139//nucleobase-containing compound metabolic process;GO:0034641//cellular nitrogen compound metabolic process;GO:0008152//metabolic process;GO:0043412//macromolecule modification;GO:0009451//RNA modification;GO:0043170//macromolecule metabolic process;GO:0044237//cellular metabolic process;GO:0046483//heterocycle metabolic process;GO:0016553//bas…
isoform_113906	-2.0446	0.145122	-2.6719	0.000509022	-1.08055	0.592311	-1.53998	0.239635			K15449//tRNA wybutosine-synthesizing protein 1 [EC:4.1.3.44];K15449//tRNA wybutosine-synthesizing protein 1 [EC:4.1.3.44];K15449//tRNA wybutosine-synthesizing protein 1 [EC:4.1.3.44];K15449//tRNA wybutosine-synthesizing protein 1 [EC:4.1.3.44]	RWR97043.1|1.1e-297|putative S-adenosyl-L-methionine-dependent methyltransferase [Cinnamomum micranthum f. kanehirae]	GO:0008152//metabolic process;GO:0032259//methylation;GO:0043231//intracellular membrane-bounded organelle;GO:0012505//endomembrane system;GO:0043229//intracellular organelle;GO:0016021//integral component of membrane;GO:0005768//endosome;GO:0031224//intrinsic component of membrane;GO:0031410//cytoplasmic vesicle;GO:0031982//vesicle;GO:0005794//Golgi apparatus;GO:0005737//cytoplasm;GO:0005622//in…
isoform_113948	-2.07484	0.296532	-2.93891	0.00676548	-1.52208	0.456676	-1.96134	0.109998				PNT07173.1|2.7e-40|hypothetical protein POPTR_013G070700 [Populus trichocarpa]	GO:0033036//macromolecule localization;GO:0071702//organic substance transport;GO:0071705//nitrogen compound transport;GO:0042886//amide transport;GO:0045184//establishment of protein localization;GO:0015031//protein transport;GO:0051179//localization;GO:0015833//peptide transport;GO:0051234//establishment of localization;GO:0006810//transport;GO:0008104//protein localization;GO:0043231//intracel…
isoform_113976	-0.673454	0.794623	-1.28968	0.01664	-0.431933	0.816382	-0.927227	0.0530509			K10406//kinesin family member C2/C3;K06675//structural maintenance of chromosome 4;K18626//trichohyalin;K14306//nuclear pore complex protein Nup62+ko03013//RNA transport	XP_010241909.1|3.3e-251|PREDICTED: uncharacterized protein LOC104586387 isoform X4 [Nelumbo nucifera]	GO:0031224//intrinsic component of membrane;GO:0016021//integral component of membrane;GO:0016020//membrane;
isoform_114141	-1.6656	0.597307	-5.24317	4.54726e-05	1.50782	0.56159	-0.594647	0.902158			K00218//protochlorophyllide reductase [EC:1.3.1.33]+ko00860//Porphyrin and chlorophyll metabolism+ko01100//Metabolic pathways+ko01110//Biosynthesis of secondary metabolites;K00218//protochlorophyllide reductase [EC:1.3.1.33]+ko00860//Porphyrin and chlorophyll metabolism+ko01100//Metabolic pathways+ko01110//Biosynthesis of secondary metabolites;K00218//protochlorophyllide reductase [EC:1.3.1.33]+k…	RWR97267.1|2.5e-198|protochlorophyllide reductase-like protein [Cinnamomum micranthum f. kanehirae]	GO:1901360//organic cyclic compound metabolic process;GO:0015995//chlorophyll biosynthetic process;GO:0042440//pigment metabolic process;GO:0015994//chlorophyll metabolic process;GO:0071704//organic substance metabolic process;GO:0034641//cellular nitrogen compound metabolic process;GO:0046148//pigment biosynthetic process;GO:0009058//biosynthetic process;GO:1901566//organonitrogen compound biosy…
isoform_11443	-1.44086	0.294173	-0.916286	0.0122776	-1.30347	0.258483	-0.702205	0.0634727			K20891//beta-glucuronosyltransferase [EC:2.4.1.-];K20891//beta-glucuronosyltransferase [EC:2.4.1.-];K20891//beta-glucuronosyltransferase [EC:2.4.1.-];K20891//beta-glucuronosyltransferase [EC:2.4.1.-];K20891//beta-glucuronosyltransferase [EC:2.4.1.-]	XP_010925224.1|1.1e-183|beta-glucuronosyltransferase GlcAT14B isoform X1 [Elaeis guineensis]	GO:0031224//intrinsic component of membrane;GO:0016020//membrane;GO:0016021//integral component of membrane;GO:0016740//transferase activity;GO:0003824//catalytic activity;
isoform_114568	-1.39228	0.0892536	-2.2801	0.00177948	-0.480659	0.771625	-1.56789	0.0910332		NB-ARC domain-containing disease resistance protein (best arabidopsis hit)	K02963//small subunit ribosomal protein S18+ko03010//Ribosome;K02963//small subunit ribosomal protein S18+ko03010//Ribosome;K02963//small subunit ribosomal protein S18+ko03010//Ribosome;K02963//small subunit ribosomal protein S18+ko03010//Ribosome;K02963//small subunit ribosomal protein S18+ko03010//Ribosome	QEU52874.1|2.6e-47|ribosomal protein S18 [Horsfieldia amygdalina]	GO:0044267//cellular protein metabolic process;GO:0043170//macromolecule metabolic process;GO:1901566//organonitrogen compound biosynthetic process;GO:1901576//organic substance biosynthetic process;GO:0043604//amide biosynthetic process;GO:0006412//translation;GO:0044260//cellular macromolecule metabolic process;GO:0044271//cellular nitrogen compound biosynthetic process;GO:0044238//primary meta…
isoform_114585	0.777	0.916772	3.78989	0.0144093	-0.569022	0.885531	1.46561	0.604232			K00232//acyl-CoA oxidase [EC:1.3.3.6]+ko04146//Peroxisome+ko00592//alpha-Linolenic acid metabolism+ko01100//Metabolic pathways+ko01110//Biosynthesis of secondary metabolites+ko01212//Fatty acid metabolism+ko01040//Biosynthesis of unsaturated fatty acids+ko00071//Fatty acid degradation;K00232//acyl-CoA oxidase [EC:1.3.3.6]+ko04146//Peroxisome+ko00592//alpha-Linolenic acid metabolism+ko01100//Metab…	RWR80636.1|1.7e-275|Acyl-CoA oxidase [Cinnamomum micranthum f. kanehirae]	GO:0032787//monocarboxylic acid metabolic process;GO:0006082//organic acid metabolic process;GO:0046395//carboxylic acid catabolic process;GO:0071704//organic substance metabolic process;GO:0019395//fatty acid oxidation;GO:0016042//lipid catabolic process;GO:0044281//small molecule metabolic process;GO:0044238//primary metabolic process;GO:0016054//organic acid catabolic process;GO:0009987//cellu…
isoform_114734	0.522307	0.751503	1.31294	0.0101233	0.368579	0.838736	0.993817	0.124351				RWR72584.1|9.5e-271|zinc finger CCCH domain-containing protein 64 isoform X1 [Cinnamomum micranthum f. kanehirae]	GO:0006725//cellular aromatic compound metabolic process;GO:0009987//cellular process;GO:0016070//RNA metabolic process;GO:0006139//nucleobase-containing compound metabolic process;GO:0006396//RNA processing;GO:0046483//heterocycle metabolic process;GO:0000375//RNA splicing, via transesterification reactions;GO:0044238//primary metabolic process;GO:0008380//RNA splicing;GO:0090304//nucleic acid m…
isoform_114873	-0.738318	0.940541	-3.87602	0.0108256	0.48901	0.885531	-2.6455	0.17936			K11593//eukaryotic translation initiation factor 2C;K11593//eukaryotic translation initiation factor 2C
isoform_11490	-0.526519	0.942486	-3.98938	0.00762984	0.549562	0.885531					K07297//adiponectin receptor;K07297//adiponectin receptor;K07297//adiponectin receptor;K07297//adiponectin receptor;K07297//adiponectin receptor	RWR83214.1|3.2e-181|heptahelical transmembrane protein 4 isoform X1 [Cinnamomum micranthum f. kanehirae]	GO:0031224//intrinsic component of membrane;GO:0016021//integral component of membrane;GO:0016020//membrane;
isoform_115073	1.95524	0.0959214	2.21659	0.0216443	1.24595	0.58325	1.50142	0.206983			K00430//peroxidase [EC:1.11.1.7]+ko01100//Metabolic pathways+ko01110//Biosynthesis of secondary metabolites+ko00940//Phenylpropanoid biosynthesis;K00430//peroxidase [EC:1.11.1.7]+ko01100//Metabolic pathways+ko01110//Biosynthesis of secondary metabolites+ko00940//Phenylpropanoid biosynthesis;K00430//peroxidase [EC:1.11.1.7]+ko01100//Metabolic pathways+ko01110//Biosynthesis of secondary metabolites…	XP_010268569.1|8.6e-84|PREDICTED: peroxidase 12-like [Nelumbo nucifera]	GO:0008152//metabolic process;GO:0042744//hydrogen peroxide catabolic process;GO:0006979//response to oxidative stress;GO:0042737//drug catabolic process;GO:0009056//catabolic process;GO:0017001//antibiotic catabolic process;GO:0016999//antibiotic metabolic process;GO:0009987//cellular process;GO:0050896//response to stimulus;GO:0044237//cellular metabolic process;GO:0017144//drug metabolic proce…
isoform_115188	0.731176	0.923249	3.5187	0.0363754	0.881759	0.773984	1.01436	0.822027			K04733//interleukin-1 receptor-associated kinase 4 [EC:2.7.11.1];K04733//interleukin-1 receptor-associated kinase 4 [EC:2.7.11.1];K04733//interleukin-1 receptor-associated kinase 4 [EC:2.7.11.1]	EYU27870.1|1.5e-29|hypothetical protein MIMGU_mgv1a002421mg [Erythranthe guttata]	GO:0008152//metabolic process;GO:0071704//organic substance metabolic process;GO:0051704//multi-organism process;GO:0006464//cellular protein modification process;GO:0009875//pollen-pistil interaction;GO:0044267//cellular protein metabolic process;GO:0009856//pollination;GO:0036211//protein modification process;GO:0043412//macromolecule modification;GO:0048544//recognition of pollen;GO:0016310//p…
isoform_115206	1.36276	0.335774	2.15457	0.0342852	0.0398139	0.986176	0.856292	0.635752			K17573//meiosis arrest female protein 1;K17573//meiosis arrest female protein 1;K17573//meiosis arrest female protein 1;K17573//meiosis arrest female protein 1;K17573//meiosis arrest female protein 1	RWR94424.1|1.6e-64|Endonuclease or glycosyl hydrolase with C2H2-type zinc finger domain-containing protein [Cinnamomum micranthum f. kanehirae]	GO:0010467//gene expression;GO:0043604//amide biosynthetic process;GO:0009058//biosynthetic process;GO:0034645//cellular macromolecule biosynthetic process;GO:0043603//cellular amide metabolic process;GO:0006725//cellular aromatic compound metabolic process;GO:0006520//cellular amino acid metabolic process;GO:0043170//macromolecule metabolic process;GO:0019752//carboxylic acid metabolic process;G…
isoform_115303	1.07704	0.490144	2.02765	0.0170708	0.670839	0.851076	1.69663	0.368859			K12493//ADP-ribosylation factor GTPase-activating protein 2/3+ko04144//Endocytosis;K12493//ADP-ribosylation factor GTPase-activating protein 2/3+ko04144//Endocytosis;K12493//ADP-ribosylation factor GTPase-activating protein 2/3+ko04144//Endocytosis;K12493//ADP-ribosylation factor GTPase-activating protein 2/3+ko04144//Endocytosis;K12493//ADP-ribosylation factor GTPase-activating protein 2/3+ko041…	RWR81022.1|2.5e-187|Arf GTPase activating protein [Cinnamomum micranthum f. kanehirae]	GO:0016050//vesicle organization;GO:0051656//establishment of organelle localization;GO:0048193//Golgi vesicle transport;GO:0048205//COPI coating of Golgi vesicle;GO:0061024//membrane organization;GO:0048200//Golgi transport vesicle coating;GO:0006903//vesicle targeting;GO:0006900//vesicle budding from membrane;GO:0006901//vesicle coating;GO:0051649//establishment of localization in cell;GO:00161…
isoform_115326	-0.932631	0.884884	-4.16766	0.00406313	-0.211634	0.94269	-3.16053	0.0739906			K15503//serine/threonine-protein phosphatase 6 regulatory ankyrin repeat subunit B;K15502//serine/threonine-protein phosphatase 6 regulatory ankyrin repeat subunit A;K15503//serine/threonine-protein phosphatase 6 regulatory ankyrin repeat subunit B;K21440//ankyrin repeat domain-containing protein 50;K15503//serine/threonine-protein phosphatase 6 regulatory ankyrin repeat subunit B	RWR78916.1|3.2e-62|ankyrin repeat, PH and SEC7 domain-containing protein [Cinnamomum micranthum f. kanehirae]
isoform_115395	-1.54272	0.548993	-3.97312	0.000983673	-0.487809	0.885531	-1.06702	0.796858				PON41732.1|8.1e-99|Mg2+ transporter protein, Zinc transport protein [Parasponia andersonii]	GO:0031224//intrinsic component of membrane;GO:0016021//integral component of membrane;GO:0016020//membrane;
isoform_11540	-0.699223	0.416878	-1.27244	0.0356277	-0.183202	0.885531	-1.19559	0.052003			K02335//DNA polymerase I [EC:2.7.7.7]+ko03420//Nucleotide excision repair+ko03030//DNA replication+ko03440//Homologous recombination+ko03410//Base excision repair;K02335//DNA polymerase I [EC:2.7.7.7]+ko03420//Nucleotide excision repair+ko03030//DNA replication+ko03440//Homologous recombination+ko03410//Base excision repair	XP_010650697.1|1.4e-157|PREDICTED: uncharacterized protein LOC100242452 isoform X2 [Vitis vinifera]	GO:0034645//cellular macromolecule biosynthetic process;GO:0006725//cellular aromatic compound metabolic process;GO:1901576//organic substance biosynthetic process;GO:0009987//cellular process;GO:0046483//heterocycle metabolic process;GO:0006139//nucleobase-containing compound metabolic process;GO:0044237//cellular metabolic process;GO:0009059//macromolecule biosynthetic process;GO:1901360//organ…
isoform_11579	1.1443	0.0836233	0.916444	0.0258271	1.00618	0.251589	0.53685	0.426017			K20784//arabinosyltransferase [EC:2.4.2.-]+ko00514//Other types of O-glycan biosynthesis	PIA64067.1|6.2e-145|hypothetical protein AQUCO_00201394v1 [Aquilegia coerulea]	GO:0071555//cell wall organization;GO:0045229//external encapsulating structure organization;GO:0016043//cellular component organization;GO:0071554//cell wall organization or biogenesis;GO:0071840//cellular component organization or biogenesis;GO:0009987//cellular process;GO:0043231//intracellular membrane-bounded organelle;GO:0043226//organelle;GO:0043229//intracellular organelle;GO:0098791//Gol…
isoform_115865	-2.14507	0.239362	-3.0461	0.00860687	-1.52453	0.47315	-2.01117	0.166654
isoform_115904	0.758632	0.654057	1.68099	0.0111277	0.683724	0.572201	1.19959	0.0616019
isoform_116048	0.588734	0.862559	1.22153	0.0300848	-0.295162	0.885531	0.85814	0.170077			K12116//flavin-binding kelch repeat F-box protein 1+ko04712//Circadian rhythm - plant;K12116//flavin-binding kelch repeat F-box protein 1+ko04712//Circadian rhythm - plant;K12116//flavin-binding kelch repeat F-box protein 1+ko04712//Circadian rhythm - plant;K12116//flavin-binding kelch repeat F-box protein 1+ko04712//Circadian rhythm - plant;K12116//flavin-binding kelch repeat F-box protein 1+ko0…	AML79551.1|4.6e-293|putative LOV domain-containing protein [Annona muricata]
isoform_11618	-0.706925	0.240498	-0.86525	0.0292392	-0.564671	0.165864	-0.542849	0.167419				RWR80108.1|1.5e-67|hypothetical protein CKAN_00872600 [Cinnamomum micranthum f. kanehirae]	GO:0016020//membrane;GO:0016021//integral component of membrane;GO:0031224//intrinsic component of membrane;
isoform_116305	-0.917256	0.916772	-3.17113	0.00145449	0.225351	0.94976	-1.95036	0.198266			K08669//HtrA serine peptidase 2 [EC:3.4.21.108]	RWR85857.1|1.0e-98|protease Do-like protein 5, chloroplastic isoform X1 [Cinnamomum micranthum f. kanehirae]	GO:0017171//serine hydrolase activity;GO:0004252//serine-type endopeptidase activity;GO:0070011//peptidase activity, acting on L-amino acid peptides;GO:0016787//hydrolase activity;GO:0140096//catalytic activity, acting on a protein;GO:0008236//serine-type peptidase activity;GO:0008233//peptidase activity;GO:0004175//endopeptidase activity;GO:0003824//catalytic activity;
isoform_11635	-2.15145	0.191919	-3.03258	0.00126455	-1.25735	0.48979	-1.8531	0.0571268			K13066//caffeic acid 3-O-methyltransferase [EC:2.1.1.68]+ko01100//Metabolic pathways+ko01110//Biosynthesis of secondary metabolites+ko00940//Phenylpropanoid biosynthesis;K13397//(S)-scoulerine 9-O-methyltransferase [EC:2.1.1.117]+ko00950//Isoquinoline alkaloid biosynthesis+ko01110//Biosynthesis of secondary metabolites;K13397//(S)-scoulerine 9-O-methyltransferase [EC:2.1.1.117]+ko00950//Isoquinol…	XP_010261275.1|5.6e-114|PREDICTED: LOW QUALITY PROTEIN: (S)-scoulerine 9-O-methyltransferase-like [Nelumbo nucifera]	GO:0032259//methylation;GO:0008152//metabolic process;GO:0030777//(S)-scoulerine 9-O-methyltransferase activity;GO:0005515//protein binding;GO:0008757//S-adenosylmethionine-dependent methyltransferase activity;GO:0008171//O-methyltransferase activity;GO:0008168//methyltransferase activity;GO:0016741//transferase activity, transferring one-carbon groups;GO:0005488//binding;GO:0046983//protein dime…
isoform_116589	-1.48339	0.341745	-2.60809	0.000222447	-0.683294	0.75698	-1.83748	0.111866			K03086//RNA polymerase primary sigma factor;K03086//RNA polymerase primary sigma factor;K03086//RNA polymerase primary sigma factor;K03086//RNA polymerase primary sigma factor;K03086//RNA polymerase primary sigma factor	RWR87245.1|7.8e-86|RNA polymerase sigma factor sigA-like protein [Cinnamomum micranthum f. kanehirae]	GO:0071482//cellular response to light stimulus;GO:0034654//nucleobase-containing compound biosynthetic process;GO:0009314//response to radiation;GO:0009628//response to abiotic stimulus;GO:0044271//cellular nitrogen compound biosynthetic process;GO:0097659//nucleic acid-templated transcription;GO:0071214//cellular response to abiotic stimulus;GO:0044249//cellular biosynthetic process;GO:0009416/…
isoform_116860	-0.745865	0.942486	-3.37901	0.0498779	-0.138144	0.973032	-3.25369	0.0636368			K06268//serine/threonine-protein phosphatase 2B regulatory subunit;K06268//serine/threonine-protein phosphatase 2B regulatory subunit;K06268//serine/threonine-protein phosphatase 2B regulatory subunit;K06268//serine/threonine-protein phosphatase 2B regulatory subunit;K06268//serine/threonine-protein phosphatase 2B regulatory subunit	KAA8540513.1|8.4e-80|hypothetical protein F0562_024568 [Nyssa sinensis]	GO:0043229//intracellular organelle;GO:0005773//vacuole;GO:0043231//intracellular membrane-bounded organelle;GO:0005622//intracellular;GO:0043227//membrane-bounded organelle;GO:0043226//organelle;GO:0005737//cytoplasm;GO:0046872//metal ion binding;GO:0043169//cation binding;GO:0005509//calcium ion binding;GO:0005488//binding;GO:0043167//ion binding;
isoform_116917	-3.16875	0.0854557	-3.42625	0.0449495					AP2-EREBP	Malus x domestica AP2 domain class transcription factor (AP2D43) mRNA, complete cds	K09286//EREBP-like factor;K09286//EREBP-like factor;K09286//EREBP-like factor;K09286//EREBP-like factor;K09286//EREBP-like factor	XP_010261706.1|7.5e-99|PREDICTED: ethylene-responsive transcription factor RAP2-12 [Nelumbo nucifera]	GO:0043229//intracellular organelle;GO:0043231//intracellular membrane-bounded organelle;GO:0043227//membrane-bounded organelle;GO:0005634//nucleus;GO:0043226//organelle;GO:0005622//intracellular;GO:0140110//transcription regulator activity;GO:0003676//nucleic acid binding;GO:1901363//heterocyclic compound binding;GO:0003700//DNA-binding transcription factor activity;GO:0005488//binding;GO:009715…
isoform_116964	0.327333	0.923249	0.965723	0.0460804	0.980711	0.149649	0.782174	0.272676			K00858//NAD+ kinase [EC:2.7.1.23]+ko01100//Metabolic pathways+ko00760//Nicotinate and nicotinamide metabolism;K00858//NAD+ kinase [EC:2.7.1.23]+ko01100//Metabolic pathways+ko00760//Nicotinate and nicotinamide metabolism;K00858//NAD+ kinase [EC:2.7.1.23]+ko01100//Metabolic pathways+ko00760//Nicotinate and nicotinamide metabolism;K00858//NAD+ kinase [EC:2.7.1.23]+ko01100//Metabolic pathways+ko00760…	RWR92765.1|1.5e-257|NAD kinase 2, chloroplastic [Cinnamomum micranthum f. kanehirae]	GO:1901576//organic substance biosynthetic process;GO:0055086//nucleobase-containing small molecule metabolic process;GO:0009987//cellular process;GO:0046483//heterocycle metabolic process;GO:0019674//NAD metabolic process;GO:0009058//biosynthetic process;GO:1901564//organonitrogen compound metabolic process;GO:0044271//cellular nitrogen compound biosynthetic process;GO:0044237//cellular metaboli…
isoform_11711	-0.745322	0.694492	-1.25186	0.0178018	-0.220691	0.885531	-0.939087	0.103968			K13511//monolysocardiolipin acyltransferase [EC:2.3.1.-]+ko00564//Glycerophospholipid metabolism;K13511//monolysocardiolipin acyltransferase [EC:2.3.1.-]+ko00564//Glycerophospholipid metabolism;K13511//monolysocardiolipin acyltransferase [EC:2.3.1.-]+ko00564//Glycerophospholipid metabolism;K13511//monolysocardiolipin acyltransferase [EC:2.3.1.-]+ko00564//Glycerophospholipid metabolism;K13511//mon…	RWR76528.1|1.7e-195|tafazzin [Cinnamomum micranthum f. kanehirae]	GO:0008152//metabolic process;GO:0006793//phosphorus metabolic process;GO:0006644//phospholipid metabolic process;GO:0019637//organophosphate metabolic process;GO:0071704//organic substance metabolic process;GO:0044238//primary metabolic process;GO:0044255//cellular lipid metabolic process;GO:0009987//cellular process;GO:0044237//cellular metabolic process;GO:0006796//phosphate-containing compoun…
isoform_117160	2.76336	0.169539	3.47027	0.034182	1.92942	0.329014	1.59143	0.449485			K05579//NAD(P)H-quinone oxidoreductase subunit H [EC:7.1.1.2]+ko01100//Metabolic pathways+ko00190//Oxidative phosphorylation	AGV54820.1|2.0e-57|cell wall-associated hydrolase [Phaseolus vulgaris]	GO:0016787//hydrolase activity;GO:0003824//catalytic activity;
isoform_117266	-1.19362	0.646826	-2.79389	0.0267581	-1.04538	0.575001	-1.7351	0.393926			K03357//anaphase-promoting complex subunit 10+ko04120//Ubiquitin mediated proteolysis;K03357//anaphase-promoting complex subunit 10+ko04120//Ubiquitin mediated proteolysis;K03357//anaphase-promoting complex subunit 10+ko04120//Ubiquitin mediated proteolysis;K03357//anaphase-promoting complex subunit 10+ko04120//Ubiquitin mediated proteolysis;K03357//anaphase-promoting complex subunit 10+ko04120//…	QCE00046.1|4.2e-49|hypothetical protein DEO72_LG7g1332 [Vigna unguiculata]
isoform_117379	-2.23495	0.295361	-4.85788	0.000548762	2.55112	0.211254	-1.74824	0.493376		Leucine-rich repeat protein kinase family protein (best arabidopsis hit)	K04733//interleukin-1 receptor-associated kinase 4 [EC:2.7.11.1];K04733//interleukin-1 receptor-associated kinase 4 [EC:2.7.11.1];K04733//interleukin-1 receptor-associated kinase 4 [EC:2.7.11.1];K04733//interleukin-1 receptor-associated kinase 4 [EC:2.7.11.1];K04733//interleukin-1 receptor-associated kinase 4 [EC:2.7.11.1]	RWR97001.1|4.2e-228|leucine-rich repeat receptor-like serine/threonine/tyrosine-protein kinase SOBIR1 [Cinnamomum micranthum f. kanehirae]	GO:0016021//integral component of membrane;GO:0016020//membrane;GO:0031224//intrinsic component of membrane;GO:1901265//nucleoside phosphate binding;GO:0032559//adenyl ribonucleotide binding;GO:0003824//catalytic activity;GO:0035639//purine ribonucleoside triphosphate binding;GO:0016773//phosphotransferase activity, alcohol group as acceptor;GO:0036094//small molecule binding;GO:0097367//carbohyd…
isoform_117406	1.85203	0.0873601	2.0865	0.00845204	0.695987	0.661024	0.51377	0.723543
isoform_117495	-0.317378	0.958621	-3.74267	0.0171032	-0.201832	0.95615	-3.13794	0.0730898				RWR74440.1|4.5e-74|acyl-coenzyme A:6-aminopenicillanic-acid-acyltransferase form-like protein [Cinnamomum micranthum f. kanehirae]	GO:0003824//catalytic activity;GO:0016746//transferase activity, transferring acyl groups;GO:0016740//transferase activity;
isoform_117605	1.17853	0.104346	1.37319	0.0470615	-0.113383	0.915496	1.33122	0.0850481				XP_003634525.1|9.9e-62|PREDICTED: uncharacterized protein LOC100854917 isoform X1 [Vitis vinifera]	GO:0009628//response to abiotic stimulus;GO:0009416//response to light stimulus;GO:0009642//response to light intensity;GO:0050896//response to stimulus;GO:0009314//response to radiation;
isoform_11762	-0.122271	0.996188	-3.40907	0.0466062	0.163518	0.966081					K08287//dual-specificity kinase [EC:2.7.12.1];K08287//dual-specificity kinase [EC:2.7.12.1];K08287//dual-specificity kinase [EC:2.7.12.1];K08287//dual-specificity kinase [EC:2.7.12.1];K08287//dual-specificity kinase [EC:2.7.12.1]	XP_010248693.1|7.3e-231|PREDICTED: serine/threonine-protein kinase AFC2-like isoform X2 [Nelumbo nucifera]	GO:0003824//catalytic activity;GO:0017076//purine nucleotide binding;GO:0016772//transferase activity, transferring phosphorus-containing groups;GO:0036094//small molecule binding;GO:0016740//transferase activity;GO:0016773//phosphotransferase activity, alcohol group as acceptor;GO:0000166//nucleotide binding;GO:0097159//organic cyclic compound binding;GO:0035639//purine ribonucleoside triphospha…
isoform_117648	1.0946	0.54732	1.60497	0.0479007	0.218117	0.885531	0.506151	0.660355				RWR79774.1|8.7e-161|putative mediator of RNA polymerase II transcription subunit 26b [Cinnamomum micranthum f. kanehirae]	GO:0043231//intracellular membrane-bounded organelle;GO:0005634//nucleus;GO:0043229//intracellular organelle;GO:0043227//membrane-bounded organelle;GO:0043226//organelle;GO:0005622//intracellular;
isoform_11777	2.08327	0.429331	4.02254	0.00722989	0.665354	0.885531	2.18862	0.255421			K22706//(R)-mandelonitrile beta-glucosyltransferase [EC:2.4.1.354]+ko00460//Cyanoamino acid metabolism;K22706//(R)-mandelonitrile beta-glucosyltransferase [EC:2.4.1.354]+ko00460//Cyanoamino acid metabolism;K13030//cyanohydrin beta-glucosyltransferase [EC:2.4.1.85]+ko01110//Biosynthesis of secondary metabolites+ko00460//Cyanoamino acid metabolism;K13030//cyanohydrin beta-glucosyltransferase [EC:2.…	RWR92433.1|6.7e-160|7-deoxyloganetin glucosyltransferase-like protein isoform X1 [Cinnamomum micranthum f. kanehirae]	GO:0043229//intracellular organelle;GO:0043231//intracellular membrane-bounded organelle;GO:0043226//organelle;GO:0005622//intracellular;GO:0043227//membrane-bounded organelle;GO:0003824//catalytic activity;GO:0046527//glucosyltransferase activity;GO:0035251//UDP-glucosyltransferase activity;GO:0080043//quercetin 3-O-glucosyltransferase activity;GO:0016740//transferase activity;GO:0016758//transf…
isoform_117808	1.15699	0.132917	1.36723	0.0203596	0.631661	0.507711	0.906271	0.19071			K19984//exocyst complex component 5;K03283//heat shock 70kDa protein 1/2/6/8+ko03040//Spliceosome+ko04144//Endocytosis+ko04141//Protein processing in endoplasmic reticulum	RWR81465.1|5.2e-120|zinc finger BED domain-containing protein RICESLEEPER 1-like protein isoform X1 [Cinnamomum micranthum f. kanehirae]	GO:0005488//binding;GO:0003677//DNA binding;GO:0005515//protein binding;GO:0046983//protein dimerization activity;GO:0097159//organic cyclic compound binding;GO:0003676//nucleic acid binding;GO:1901363//heterocyclic compound binding;
isoform_117890	-0.237559	0.964074	-3.50644	0.0312588	-0.381134	0.890005	-3.23256	0.0575037			K01627//2-dehydro-3-deoxyphosphooctonate aldolase (KDO 8-P synthase) [EC:2.5.1.55]+ko01100//Metabolic pathways;K01627//2-dehydro-3-deoxyphosphooctonate aldolase (KDO 8-P synthase) [EC:2.5.1.55]+ko01100//Metabolic pathways;K01627//2-dehydro-3-deoxyphosphooctonate aldolase (KDO 8-P synthase) [EC:2.5.1.55]+ko01100//Metabolic pathways;K01627//2-dehydro-3-deoxyphosphooctonate aldolase (KDO 8-P synthas…	XP_010272673.1|4.4e-76|PREDICTED: 2-dehydro-3-deoxyphosphooctonate aldolase [Nelumbo nucifera]	GO:0008152//metabolic process;GO:0009058//biosynthetic process;GO:0005737//cytoplasm;GO:0005622//intracellular;GO:0003824//catalytic activity;GO:0016740//transferase activity;GO:0008676//3-deoxy-8-phosphooctulonate synthase activity;GO:0016765//transferase activity, transferring alkyl or aryl (other than methyl) groups;
isoform_117991	-0.838949	0.491212	-1.86973	0.0106645	-0.969743	0.10589	-1.00671	0.272632			K20781//peptidyl serine alpha-galactosyltransferase [EC:2.4.1.-]+ko00514//Other types of O-glycan biosynthesis;K20781//peptidyl serine alpha-galactosyltransferase [EC:2.4.1.-]+ko00514//Other types of O-glycan biosynthesis;K20781//peptidyl serine alpha-galactosyltransferase [EC:2.4.1.-]+ko00514//Other types of O-glycan biosynthesis;K20781//peptidyl serine alpha-galactosyltransferase [EC:2.4.1.-]+k…	RWR83767.1|3.9e-231|peptidyl serine alpha-galactosyltransferase [Cinnamomum micranthum f. kanehirae]	GO:0016021//integral component of membrane;GO:0016020//membrane;GO:0031224//intrinsic component of membrane;GO:0016757//transferase activity, transferring glycosyl groups;GO:0016740//transferase activity;GO:0003824//catalytic activity;
isoform_118009	-0.492791	0.942486	-3.18407	0.00699686	0.551323	0.885531	-2.72154	0.134542				RWR73770.1|2.1e-34|hypothetical protein CKAN_00207200 [Cinnamomum micranthum f. kanehirae]
isoform_118063	-0.68139	0.942486	-4.35772	0.00224747	0.0913128	0.983488	-1.844	0.462476			K14948//polypyrimidine tract-binding protein 2;K14948//polypyrimidine tract-binding protein 2;K14948//polypyrimidine tract-binding protein 2;K14948//polypyrimidine tract-binding protein 2;K14948//polypyrimidine tract-binding protein 2	RWR78070.1|6.3e-240|polypyrimidine tract-binding protein 3-like protein [Cinnamomum micranthum f. kanehirae]	GO:1901360//organic cyclic compound metabolic process;GO:0006139//nucleobase-containing compound metabolic process;GO:0050794//regulation of cellular process;GO:0006807//nitrogen compound metabolic process;GO:0090304//nucleic acid metabolic process;GO:0044238//primary metabolic process;GO:0051246//regulation of protein metabolic process;GO:0006725//cellular aromatic compound metabolic process;GO:…
isoform_118361	1.26938	0.38776	1.96945	0.0471843	1.50486	0.165375	1.6203	0.093926			K18696//glycerophosphodiester phosphodiesterase [EC:3.1.4.46]+ko00564//Glycerophospholipid metabolism	RWR86966.1|8.9e-65|BAR domain-containing protein [Cinnamomum micranthum f. kanehirae]	GO:0005737//cytoplasm;GO:0005622//intracellular;
isoform_118375	1.84454	0.0679115	2.33198	5.40446e-08	2.40993	0.129234	2.3058	0.129862			K16055//trehalose 6-phosphate synthase/phosphatase [EC:2.4.1.15 3.1.3.12]+ko01100//Metabolic pathways+ko00500//Starch and sucrose metabolism;K16055//trehalose 6-phosphate synthase/phosphatase [EC:2.4.1.15 3.1.3.12]+ko01100//Metabolic pathways+ko00500//Starch and sucrose metabolism;K16055//trehalose 6-phosphate synthase/phosphatase [EC:2.4.1.15 3.1.3.12]+ko01100//Metabolic pathways+ko00500//Starch…	RWR96295.1|1.3e-242|putative alpha,alpha-trehalose-phosphate synthase UDP-forming 7 [Cinnamomum micranthum f. kanehirae]	GO:0005975//carbohydrate metabolic process;GO:0044262//cellular carbohydrate metabolic process;GO:0008152//metabolic process;GO:0016051//carbohydrate biosynthetic process;GO:0009058//biosynthetic process;GO:0005991//trehalose metabolic process;GO:0046351//disaccharide biosynthetic process;GO:0071704//organic substance metabolic process;GO:0044249//cellular biosynthetic process;GO:0044238//primary…
isoform_118509	-0.751783	0.936297	-3.35358	0.0126836	-0.809453	0.785083	-2.29466	0.283428			K12194//charged multivesicular body protein 4+ko04144//Endocytosis;K12194//charged multivesicular body protein 4+ko04144//Endocytosis;K12194//charged multivesicular body protein 4+ko04144//Endocytosis;K12194//charged multivesicular body protein 4+ko04144//Endocytosis;K12194//charged multivesicular body protein 4+ko04144//Endocytosis	OVA08506.1|3.2e-106|Snf7 [Macleaya cordata]	GO:0051179//localization;GO:0051234//establishment of localization;GO:0007034//vacuolar transport;GO:0006810//transport;
isoform_118522	1.58791	0.641587	3.67926	0.0249947	0.215564	0.950205	1.19036	0.768241			K00921//1-phosphatidylinositol-3-phosphate 5-kinase [EC:2.7.1.150]+ko04145//Phagosome+ko01100//Metabolic pathways+ko04070//Phosphatidylinositol signaling system+ko00562//Inositol phosphate metabolism;K00921//1-phosphatidylinositol-3-phosphate 5-kinase [EC:2.7.1.150]+ko04145//Phagosome+ko01100//Metabolic pathways+ko04070//Phosphatidylinositol signaling system+ko00562//Inositol phosphate metabolism…	XP_010273819.1|4.8e-254|PREDICTED: 1-phosphatidylinositol-3-phosphate 5-kinase FAB1B [Nelumbo nucifera]	GO:0032555//purine ribonucleotide binding;GO:0016773//phosphotransferase activity, alcohol group as acceptor;GO:0035639//purine ribonucleoside triphosphate binding;GO:0005488//binding;GO:0005524//ATP binding;GO:0046872//metal ion binding;GO:0016740//transferase activity;GO:0008144//drug binding;GO:0032553//ribonucleotide binding;GO:1901265//nucleoside phosphate binding;GO:0043167//ion binding;GO:…
isoform_11864	0.67997	0.628834	0.906103	0.0386407	0.333482	0.784161	0.603167	0.0700709			K03100//signal peptidase I [EC:3.4.21.89]+ko03060//Protein export;K03100//signal peptidase I [EC:3.4.21.89]+ko03060//Protein export;K03100//signal peptidase I [EC:3.4.21.89]+ko03060//Protein export;K03100//signal peptidase I [EC:3.4.21.89]+ko03060//Protein export;K03100//signal peptidase I [EC:3.4.21.89]+ko03060//Protein export	XP_010255087.1|7.3e-98|PREDICTED: thylakoidal processing peptidase 1, chloroplastic-like [Nelumbo nucifera]	GO:0031224//intrinsic component of membrane;GO:0016020//membrane;GO:0016021//integral component of membrane;GO:0003824//catalytic activity;GO:0008233//peptidase activity;GO:0017171//serine hydrolase activity;GO:0070011//peptidase activity, acting on L-amino acid peptides;GO:0008236//serine-type peptidase activity;GO:0016787//hydrolase activity;GO:0140096//catalytic activity, acting on a protein;
isoform_118712	-1.69807	0.337014	-2.38934	0.0244352	-2.26777	0.052626	-2.00496	0.0764213			K07199//5'-AMP-activated protein kinase, regulatory beta subunit;K07199//5'-AMP-activated protein kinase, regulatory beta subunit;K07199//5'-AMP-activated protein kinase, regulatory beta subunit;K07199//5'-AMP-activated protein kinase, regulatory beta subunit;K07199//5'-AMP-activated protein kinase, regulatory beta subunit	XP_010270229.1|5.6e-99|PREDICTED: SNF1-related protein kinase regulatory subunit beta-2 isoform X2 [Nelumbo nucifera]	GO:0016772//transferase activity, transferring phosphorus-containing groups;GO:0003824//catalytic activity;GO:0016301//kinase activity;GO:0016740//transferase activity;
isoform_118916	-2.34113	0.237331	-2.49074	0.0363788	-1.31788	0.623412	-2.03442	0.141465			K00465//carotenoid 9,10(9',10')-cleavage dioxygenase 1 [EC:1.13.11.-];K00465//carotenoid 9,10(9',10')-cleavage dioxygenase 1 [EC:1.13.11.-];K00465//carotenoid 9,10(9',10')-cleavage dioxygenase 1 [EC:1.13.11.-];K00465//carotenoid 9,10(9',10')-cleavage dioxygenase 1 [EC:1.13.11.-];K00465//carotenoid 9,10(9',10')-cleavage dioxygenase 1 [EC:1.13.11.-]	AKN09908.1|1.8e-190|carotenoid cleavage dioxygenase [Crocus ancyrensis]	GO:0005737//cytoplasm;GO:0005622//intracellular;GO:0043169//cation binding;GO:0003824//catalytic activity;GO:0003834//beta-carotene 15,15'-monooxygenase activity;GO:0016702//oxidoreductase activity, acting on single donors with incorporation of molecular oxygen, incorporation of two atoms of oxygen;GO:0005488//binding;GO:0051213//dioxygenase activity;GO:0016491//oxidoreductase activity;GO:0043167…
isoform_11899	0.954322	0.448951	1.30423	0.000602551	0.94357	0.41749	1.38467	0.0920482			K08856//serine/threonine kinase 16 [EC:2.7.11.1];K08856//serine/threonine kinase 16 [EC:2.7.11.1];K08856//serine/threonine kinase 16 [EC:2.7.11.1];K08856//serine/threonine kinase 16 [EC:2.7.11.1];K08856//serine/threonine kinase 16 [EC:2.7.11.1]	RWR85013.1|5.1e-176|serine/threonine-protein kinase 16 [Cinnamomum micranthum f. kanehirae]	GO:0032555//purine ribonucleotide binding;GO:0008144//drug binding;GO:0140096//catalytic activity, acting on a protein;GO:0030554//adenyl nucleotide binding;GO:0017076//purine nucleotide binding;GO:0005488//binding;GO:0097159//organic cyclic compound binding;GO:0032553//ribonucleotide binding;GO:0016740//transferase activity;GO:0004674//protein serine/threonine kinase activity;GO:0036094//small m…
isoform_119042	-0.585833	0.823029	-1.52962	0.0177674	-0.245461	0.885531	-1.08527	0.221999			K02221//YggT family protein;K02221//YggT family protein;K02221//YggT family protein;K02221//YggT family protein;K02221//YggT family protein	RWR75181.1|5.7e-70|ylmG protein 2, chloroplastic [Cinnamomum micranthum f. kanehirae]	GO:0017004//cytochrome complex assembly;GO:0065003//protein-containing complex assembly;GO:0044085//cellular component biogenesis;GO:0048285//organelle fission;GO:0071840//cellular component organization or biogenesis;GO:0010020//chloroplast fission;GO:0016043//cellular component organization;GO:0022607//cellular component assembly;GO:0090143//nucleoid organization;GO:0034622//cellular protein-co…
isoform_119059	0.483469	0.927293	1.43141	0.0274133	0.821751	0.584826	1.08505	0.0982624			K07375//tubulin beta+ko04145//Phagosome;K12837//splicing factor U2AF 65 kDa subunit+ko03040//Spliceosome;K12837//splicing factor U2AF 65 kDa subunit+ko03040//Spliceosome;K12837//splicing factor U2AF 65 kDa subunit+ko03040//Spliceosome;K11984//U4/U6.U5 tri-snRNP-associated protein 1+ko03040//Spliceosome	RWR88768.1|6.5e-101|mediator of RNA polymerase II transcription subunit 19a isoform X1 [Cinnamomum micranthum f. kanehirae]	GO:0019219//regulation of nucleobase-containing compound metabolic process;GO:0065007//biological regulation;GO:0050789//regulation of biological process;GO:0031323//regulation of cellular metabolic process;GO:1903506//regulation of nucleic acid-templated transcription;GO:0010468//regulation of gene expression;GO:0031326//regulation of cellular biosynthetic process;GO:2001141//regulation of RNA b…
isoform_119065	2.07932	0.395706	3.7118	0.00337665	2.35875	0.215334	1.99313	0.199964			K20478//golgin subfamily B member 1;K14306//nuclear pore complex protein Nup62+ko03013//RNA transport;K14306//nuclear pore complex protein Nup62+ko03013//RNA transport;K14306//nuclear pore complex protein Nup62+ko03013//RNA transport	RWR79856.1|1.3e-81|protein FYV8 [Cinnamomum micranthum f. kanehirae]	GO:0005488//binding;GO:0005515//protein binding;GO:0005516//calmodulin binding;
isoform_119122	-1.54896	0.544563	-1.55669	0.0105226	-0.53724	0.885531	-1.03156	0.387052				RWR92248.1|1.8e-273|AAA+ ATPase domain-containing protein [Cinnamomum micranthum f. kanehirae]	GO:0005622//intracellular;GO:0043226//organelle;GO:0043231//intracellular membrane-bounded organelle;GO:0043229//intracellular organelle;GO:0005737//cytoplasm;GO:0009507//chloroplast;GO:0009536//plastid;GO:0043227//membrane-bounded organelle;GO:0043168//anion binding;GO:1901363//heterocyclic compound binding;GO:0097367//carbohydrate derivative binding;GO:0043167//ion binding;GO:0032559//adenyl ri…
isoform_119251	1.3449	0.531774	2.24203	0.0419903	1.31005	0.329864	2.14066	0.147539			K14963//COMPASS component SWD3	XP_020110351.1|6.2e-17|protein TPR3 isoform X1 [Ananas comosus]	GO:0010556//regulation of macromolecule biosynthetic process;GO:0050794//regulation of cellular process;GO:0031326//regulation of cellular biosynthetic process;GO:0031323//regulation of cellular metabolic process;GO:0019219//regulation of nucleobase-containing compound metabolic process;GO:0019222//regulation of metabolic process;GO:0060255//regulation of macromolecule metabolic process;GO:200114…
isoform_119267	-0.309563	0.942486	-1.36596	0.0478623	-0.171685	0.903956	-0.692801	0.531061			K12741//heterogeneous nuclear ribonucleoprotein A1/A3+ko03040//Spliceosome;K12741//heterogeneous nuclear ribonucleoprotein A1/A3+ko03040//Spliceosome;K12741//heterogeneous nuclear ribonucleoprotein A1/A3+ko03040//Spliceosome;K12741//heterogeneous nuclear ribonucleoprotein A1/A3+ko03040//Spliceosome;K12741//heterogeneous nuclear ribonucleoprotein A1/A3+ko03040//Spliceosome	XP_008785986.1|1.5e-32|glycine-rich RNA-binding protein 10-like [Phoenix dactylifera]	GO:0080090//regulation of primary metabolic process;GO:0019219//regulation of nucleobase-containing compound metabolic process;GO:0031323//regulation of cellular metabolic process;GO:0051171//regulation of nitrogen compound metabolic process;GO:0051252//regulation of RNA metabolic process;GO:0050789//regulation of biological process;GO:0050794//regulation of cellular process;GO:0060255//regulatio…
isoform_119667	2.53798	0.246259	4.78483	0.000308134	2.91471	0.126033	2.16404	0.241526			K11793//cereblon;K11793//cereblon;K11793//cereblon;K11793//cereblon;K11793//cereblon	XP_010267152.1|2.9e-175|PREDICTED: uncharacterized protein LOC104604495 [Nelumbo nucifera]	GO:0006464//cellular protein modification process;GO:0043412//macromolecule modification;GO:0008152//metabolic process;GO:0044260//cellular macromolecule metabolic process;GO:0044238//primary metabolic process;GO:0043170//macromolecule metabolic process;GO:0044267//cellular protein metabolic process;GO:0006807//nitrogen compound metabolic process;GO:0032446//protein modification by small protein …
isoform_119776	-0.454126	0.794245	-0.965675	0.00134414	0.380923	0.821349	-0.483136	0.1759			K07466//replication factor A1+ko03420//Nucleotide excision repair+ko03030//DNA replication+ko03440//Homologous recombination+ko03430//Mismatch repair;K07466//replication factor A1+ko03420//Nucleotide excision repair+ko03030//DNA replication+ko03440//Homologous recombination+ko03430//Mismatch repair;K07466//replication factor A1+ko03420//Nucleotide excision repair+ko03030//DNA replication+ko03440/…	RWR82004.1|3.7e-69|Nucleic acid-binding, OB-fold-like protein [Cinnamomum micranthum f. kanehirae]
isoform_119915	-0.428773	0.899527	-0.707935	0.0360147	0.152192	0.900645	-0.584403	0.0541746		Leucine-rich receptor-like protein kinase family protein (best arabidopsis hit); systemin receptor SR160 precursor, putative, expressed (best rice hit)	K03921//acyl-[acyl-carrier-protein] desaturase [EC:1.14.19.2 1.14.19.11 1.14.19.26]+ko00061//Fatty acid biosynthesis+ko01212//Fatty acid metabolism+ko01040//Biosynthesis of unsaturated fatty acids;K03921//acyl-[acyl-carrier-protein] desaturase [EC:1.14.19.2 1.14.19.11 1.14.19.26]+ko00061//Fatty acid biosynthesis+ko01212//Fatty acid metabolism+ko01040//Biosynthesis of unsaturated fatty acids;K0392…	XP_009622574.1|1.7e-188|stearoyl-[acyl-carrier-protein] 9-desaturase, chloroplastic [Nicotiana tomentosiformis]	GO:0009058//biosynthetic process;GO:0071704//organic substance metabolic process;GO:0006631//fatty acid metabolic process;GO:0044283//small molecule biosynthetic process;GO:0044238//primary metabolic process;GO:0019752//carboxylic acid metabolic process;GO:0006633//fatty acid biosynthetic process;GO:0032787//monocarboxylic acid metabolic process;GO:0044281//small molecule metabolic process;GO:004…
isoform_119970	1.83651	0.147954	1.43645	0.0427244	2.13332	0.0503215	0.874538	0.343152			K21396//ATP-binding cassette, subfamily G (WHITE), eye pigment precursor transporter;K21396//ATP-binding cassette, subfamily G (WHITE), eye pigment precursor transporter;K05681//ATP-binding cassette, subfamily G (WHITE), member 2+ko02010//ABC transporters	RWR78257.1|0.0e+00|ABC transporter G family member 29 [Cinnamomum micranthum f. kanehirae]	GO:0055085//transmembrane transport;GO:0051234//establishment of localization;GO:0051179//localization;GO:0006810//transport;GO:0005886//plasma membrane;GO:0016021//integral component of membrane;GO:0031224//intrinsic component of membrane;GO:0016020//membrane;GO:0071944//cell periphery;GO:0003824//catalytic activity;GO:0035639//purine ribonucleoside triphosphate binding;GO:0016817//hydrolase act…
isoform_12000	-1.82128	0.25891	-2.56116	0.0207062	-1.95366	0.158434	-2.25237	0.226423			K13811//3'-phosphoadenosine 5'-phosphosulfate synthase [EC:2.7.7.4 2.7.1.25]+ko00920//Sulfur metabolism+ko00230//Purine metabolism+ko00450//Selenocompound metabolism+ko01100//Metabolic pathways+ko00261//Monobactam biosynthesis;K13811//3'-phosphoadenosine 5'-phosphosulfate synthase [EC:2.7.7.4 2.7.1.25]+ko00920//Sulfur metabolism+ko00230//Purine metabolism+ko00450//Selenocompound metabolism+ko0110…	RWR87969.1|2.3e-229|ATP sulfurylase 1, chloroplastic [Cinnamomum micranthum f. kanehirae]	GO:0008152//metabolic process;GO:0009987//cellular process;GO:0006790//sulfur compound metabolic process;GO:0000103//sulfate assimilation;GO:0044237//cellular metabolic process;GO:0003824//catalytic activity;GO:0016740//transferase activity;GO:0016772//transferase activity, transferring phosphorus-containing groups;GO:0070566//adenylyltransferase activity;GO:0004781//sulfate adenylyltransferase (…
isoform_120004	-0.759552	0.721025	-2.08476	0.0211842	-0.36397	0.863142	-1.50419	0.319243			K02980//small subunit ribosomal protein S29e+ko03010//Ribosome;K02980//small subunit ribosomal protein S29e+ko03010//Ribosome;K02980//small subunit ribosomal protein S29e+ko03010//Ribosome;K02980//small subunit ribosomal protein S29e+ko03010//Ribosome;K02980//small subunit ribosomal protein S29e+ko03010//Ribosome	XP_015889056.1|5.1e-29|40S ribosomal protein S29-like [Ziziphus jujuba]	GO:0008152//metabolic process;GO:0044271//cellular nitrogen compound biosynthetic process;GO:0006807//nitrogen compound metabolic process;GO:0071704//organic substance metabolic process;GO:0009987//cellular process;GO:1901564//organonitrogen compound metabolic process;GO:0043604//amide biosynthetic process;GO:0009058//biosynthetic process;GO:0034641//cellular nitrogen compound metabolic process;G…
isoform_120020	0.934083	0.357701	1.47442	0.0237867	0.674602	0.675746	1.23309	0.0715491				OMO70385.1|2.3e-10|hypothetical protein COLO4_28613 [Corchorus olitorius]	GO:0046872//metal ion binding;GO:0043167//ion binding;GO:0005488//binding;GO:0043169//cation binding;
isoform_120054	0.0231891	0.999923	2.57625	0.0229015	-1.4634	0.432103	1.19064	0.533839
isoform_120108	-1.03226	0.145807	-1.17469	0.0473043	-0.733215	0.236509	-0.565712	0.511053	mTERF		K15032//mTERF domain-containing protein, mitochondrial;K15032//mTERF domain-containing protein, mitochondrial;K15032//mTERF domain-containing protein, mitochondrial;K15032//mTERF domain-containing protein, mitochondrial;K15032//mTERF domain-containing protein, mitochondrial	OVA02267.1|5.1e-74|Mitochodrial transcription termination factor-related [Macleaya cordata]	GO:0050794//regulation of cellular process;GO:0009889//regulation of biosynthetic process;GO:0080090//regulation of primary metabolic process;GO:2001141//regulation of RNA biosynthetic process;GO:0050789//regulation of biological process;GO:0019219//regulation of nucleobase-containing compound metabolic process;GO:0051171//regulation of nitrogen compound metabolic process;GO:0010556//regulation o…
isoform_120201	-2.2088	0.280976	-3.36394	0.00151891	-2.05	0.265004	-2.5724	0.0604459			K10572//inositol-pentakisphosphate 2-kinase [EC:2.7.1.158]+ko01100//Metabolic pathways+ko04070//Phosphatidylinositol signaling system+ko00562//Inositol phosphate metabolism;K10572//inositol-pentakisphosphate 2-kinase [EC:2.7.1.158]+ko01100//Metabolic pathways+ko04070//Phosphatidylinositol signaling system+ko00562//Inositol phosphate metabolism;K10572//inositol-pentakisphosphate 2-kinase [EC:2.7.1…	RWR82436.1|2.8e-165|inositol-pentakisphosphate 2-kinase-like protein isoform X2 [Cinnamomum micranthum f. kanehirae]	GO:0097159//organic cyclic compound binding;GO:1901265//nucleoside phosphate binding;GO:0032555//purine ribonucleotide binding;GO:0005524//ATP binding;GO:0016740//transferase activity;GO:0035639//purine ribonucleoside triphosphate binding;GO:0000166//nucleotide binding;GO:0036094//small molecule binding;GO:0030554//adenyl nucleotide binding;GO:0016773//phosphotransferase activity, alcohol group a…
isoform_120298	-1.34674	0.763097	-5.32439	3.05901e-05	-0.858464	0.824534	-3.17095	0.0736245			K03953//NADH dehydrogenase (ubiquinone) 1 alpha subcomplex subunit 9+ko01100//Metabolic pathways+ko00190//Oxidative phosphorylation;K03953//NADH dehydrogenase (ubiquinone) 1 alpha subcomplex subunit 9+ko01100//Metabolic pathways+ko00190//Oxidative phosphorylation;K03953//NADH dehydrogenase (ubiquinone) 1 alpha subcomplex subunit 9+ko01100//Metabolic pathways+ko00190//Oxidative phosphorylation;K03…	RWR96089.1|8.2e-144|NADH dehydrogenase ubiquinone 1 alpha subcomplex subunit 9, mitochondrial [Cinnamomum micranthum f. kanehirae]	GO:0008152//metabolic process;GO:0006743//ubiquinone metabolic process;GO:1901576//organic substance biosynthetic process;GO:0042181//ketone biosynthetic process;GO:0044249//cellular biosynthetic process;GO:0044283//small molecule biosynthetic process;GO:0042180//cellular ketone metabolic process;GO:1901006//ubiquinone-6 biosynthetic process;GO:0044281//small molecule metabolic process;GO:1901004…
isoform_120334	-2.29559	0.288175	-3.49064	0.0341704	-0.461934	0.885531	-2.02981	0.388174			K00995//CDP-diacylglycerol---glycerol-3-phosphate 3-phosphatidyltransferase [EC:2.7.8.5]+ko01100//Metabolic pathways+ko00564//Glycerophospholipid metabolism;K00995//CDP-diacylglycerol---glycerol-3-phosphate 3-phosphatidyltransferase [EC:2.7.8.5]+ko01100//Metabolic pathways+ko00564//Glycerophospholipid metabolism;K00995//CDP-diacylglycerol---glycerol-3-phosphate 3-phosphatidyltransferase [EC:2.7.8…	RWR76891.1|1.5e-79|CDP-diacylglycerol--glycerol-3-phosphate 3-phosphatidyltransferase 2-like protein [Cinnamomum micranthum f. kanehirae]	GO:0006796//phosphate-containing compound metabolic process;GO:0044237//cellular metabolic process;GO:0008654//phospholipid biosynthetic process;GO:0009058//biosynthetic process;GO:0090407//organophosphate biosynthetic process;GO:0071704//organic substance metabolic process;GO:1901576//organic substance biosynthetic process;GO:0009987//cellular process;GO:0008152//metabolic process;GO:0006793//ph…
isoform_120503	-0.348876	0.942486	-2.10888	0.0223479	0.425522	0.838528	-1.70699	0.0793511			K03797//carboxyl-terminal processing protease [EC:3.4.21.102];K03797//carboxyl-terminal processing protease [EC:3.4.21.102];K03797//carboxyl-terminal processing protease [EC:3.4.21.102];K03797//carboxyl-terminal processing protease [EC:3.4.21.102];K03797//carboxyl-terminal processing protease [EC:3.4.21.102]	OVA02280.1|1.5e-200|PDZ domain [Macleaya cordata]	GO:0016021//integral component of membrane;GO:0016020//membrane;GO:0031224//intrinsic component of membrane;GO:0070011//peptidase activity, acting on L-amino acid peptides;GO:0008233//peptidase activity;GO:0016787//hydrolase activity;GO:0140096//catalytic activity, acting on a protein;GO:0003824//catalytic activity;GO:0008236//serine-type peptidase activity;GO:0017171//serine hydrolase activity;
isoform_120586	-2.36684	0.107823	-1.96594	0.0224367	-1.3468	0.457037	-1.27297	0.157905			K00164//2-oxoglutarate dehydrogenase E1 component [EC:1.2.4.2]+ko00310//Lysine degradation+ko00020//Citrate cycle (TCA cycle)+ko00380//Tryptophan metabolism+ko01100//Metabolic pathways+ko01110//Biosynthesis of secondary metabolites+ko01200//Carbon metabolism;K00164//2-oxoglutarate dehydrogenase E1 component [EC:1.2.4.2]+ko00310//Lysine degradation+ko00020//Citrate cycle (TCA cycle)+ko00380//Trypt…	PIN09107.1|6.9e-25|2-oxoglutarate dehydrogenase, E1 subunit [Handroanthus impetiginosus]	GO:0017144//drug metabolic process;GO:0009060//aerobic respiration;GO:0006091//generation of precursor metabolites and energy;GO:0006082//organic acid metabolic process;GO:0015980//energy derivation by oxidation of organic compounds;GO:0006101//citrate metabolic process;GO:0008152//metabolic process;GO:0045333//cellular respiration;GO:0044237//cellular metabolic process;GO:0043436//oxoacid metabo…
isoform_121366	0.946514	0.304081	0.893656	0.0377534	0.861214	0.245739	0.793767	0.275237				RWR88901.1|1.1e-188|hypothetical protein CKAN_01794300 [Cinnamomum micranthum f. kanehirae]
isoform_121460	-0.12037	0.980142	-3.09142	0.0478313	-0.629595	0.735881	-2.91818	0.0705047			K11493//regulator of chromosome condensation;K10615//E3 ubiquitin-protein ligase HERC4 [EC:2.3.2.26]+ko04120//Ubiquitin mediated proteolysis;K10614//E3 ubiquitin-protein ligase HERC3 [EC:2.3.2.26]+ko04120//Ubiquitin mediated proteolysis	RWR72849.1|7.8e-45|ultraviolet-B receptor UVR8 [Cinnamomum micranthum f. kanehirae]
isoform_121510	-2.00476	0.407976	-4.96302	1.61435e-06	-0.897241	0.820482	-2.33638	0.267273				KAB1207885.1|5.0e-127|CRS2-associated factor 2, chloroplastic [Morella rubra]	GO:1901363//heterocyclic compound binding;GO:0003723//RNA binding;GO:0003676//nucleic acid binding;GO:0097159//organic cyclic compound binding;GO:0005488//binding;
isoform_121512	1.36914	0.328698	0.835585	0.0480193	1.28114	0.257661	0.708456	0.117228			K00847//fructokinase [EC:2.7.1.4]+ko00520//Amino sugar and nucleotide sugar metabolism+ko01100//Metabolic pathways+ko00051//Fructose and mannose metabolism+ko00500//Starch and sucrose metabolism;K00847//fructokinase [EC:2.7.1.4]+ko00520//Amino sugar and nucleotide sugar metabolism+ko01100//Metabolic pathways+ko00051//Fructose and mannose metabolism+ko00500//Starch and sucrose metabolism;K00847//f…	RWR96812.1|1.4e-153|putative fructokinase-4 isoform X2 [Cinnamomum micranthum f. kanehirae]	GO:0016773//phosphotransferase activity, alcohol group as acceptor;GO:0003824//catalytic activity;GO:0016301//kinase activity;GO:0016772//transferase activity, transferring phosphorus-containing groups;GO:0016740//transferase activity;
isoform_121682	-1.51093	0.144699	-1.74993	2.08255e-07	-0.297367	0.885531	-1.09591	0.0557188			K04565//superoxide dismutase, Cu-Zn family [EC:1.15.1.1]+ko04146//Peroxisome;K04565//superoxide dismutase, Cu-Zn family [EC:1.15.1.1]+ko04146//Peroxisome;K04565//superoxide dismutase, Cu-Zn family [EC:1.15.1.1]+ko04146//Peroxisome;K04565//superoxide dismutase, Cu-Zn family [EC:1.15.1.1]+ko04146//Peroxisome;K04565//superoxide dismutase, Cu-Zn family [EC:1.15.1.1]+ko04146//Peroxisome	BBH05049.1|6.6e-18|copper/zinc superoxide dismutase 2 [Prunus dulcis]	GO:0005488//binding;GO:0046872//metal ion binding;GO:0043169//cation binding;GO:0016491//oxidoreductase activity;GO:0016721//oxidoreductase activity, acting on superoxide radicals as acceptor;GO:0004784//superoxide dismutase activity;GO:0003824//catalytic activity;GO:0043167//ion binding;GO:0016209//antioxidant activity;
isoform_121989	0.698021	0.447813	1.20487	0.00563864	1.05091	0.115927	0.967214	0.274505			K14376//poly(A) polymerase [EC:2.7.7.19]+ko03015//mRNA surveillance pathway;K14376//poly(A) polymerase [EC:2.7.7.19]+ko03015//mRNA surveillance pathway;K14376//poly(A) polymerase [EC:2.7.7.19]+ko03015//mRNA surveillance pathway;K14376//poly(A) polymerase [EC:2.7.7.19]+ko03015//mRNA surveillance pathway;K14376//poly(A) polymerase [EC:2.7.7.19]+ko03015//mRNA surveillance pathway	RWR85626.1|9.0e-55|nuclear polyA polymerase 1-like protein [Cinnamomum micranthum f. kanehirae]	GO:0044237//cellular metabolic process;GO:1901360//organic cyclic compound metabolic process;GO:0010467//gene expression;GO:0071704//organic substance metabolic process;GO:0009987//cellular process;GO:0044238//primary metabolic process;GO:0008152//metabolic process;GO:0043631//RNA polyadenylation;GO:0006725//cellular aromatic compound metabolic process;GO:0006807//nitrogen compound metabolic proc…
isoform_122047	0.777	0.916772	3.45343	0.0352979	-0.360413	0.910241	1.12572	0.771921			K16277//E3 ubiquitin-protein ligase DRIP [EC:2.3.2.27];K16277//E3 ubiquitin-protein ligase DRIP [EC:2.3.2.27];K16277//E3 ubiquitin-protein ligase DRIP [EC:2.3.2.27];K16277//E3 ubiquitin-protein ligase DRIP [EC:2.3.2.27];K16277//E3 ubiquitin-protein ligase DRIP [EC:2.3.2.27]	XP_010278147.1|9.1e-172|PREDICTED: E3 ubiquitin protein ligase DRIP2 [Nelumbo nucifera]
isoform_12205	-1.51161	0.36133	-1.6066	0.00851779	-0.961894	0.576116	-0.813205	0.234186			K01875//seryl-tRNA synthetase [EC:6.1.1.11]+ko00970//Aminoacyl-tRNA biosynthesis;K01875//seryl-tRNA synthetase [EC:6.1.1.11]+ko00970//Aminoacyl-tRNA biosynthesis;K01875//seryl-tRNA synthetase [EC:6.1.1.11]+ko00970//Aminoacyl-tRNA biosynthesis;K01875//seryl-tRNA synthetase [EC:6.1.1.11]+ko00970//Aminoacyl-tRNA biosynthesis;K01875//seryl-tRNA synthetase [EC:6.1.1.11]+ko00970//Aminoacyl-tRNA biosynt…	RWR95657.1|1.7e-240|serine--tRNA ligase, chloroplastic/mitochondrial isoform X1 [Cinnamomum micranthum f. kanehirae]	GO:0006399//tRNA metabolic process;GO:0043604//amide biosynthetic process;GO:1901576//organic substance biosynthetic process;GO:0043043//peptide biosynthetic process;GO:1901360//organic cyclic compound metabolic process;GO:0006082//organic acid metabolic process;GO:0009058//biosynthetic process;GO:0043603//cellular amide metabolic process;GO:0044238//primary metabolic process;GO:0010467//gene exp…
isoform_122103	-1.1557	0.863005	-3.43063	0.0443399	-1.32778	0.637979	-2.5684	0.20111				RWR80805.1|1.6e-113|hypothetical protein CKAN_00946400 [Cinnamomum micranthum f. kanehirae]	GO:0016020//membrane;GO:0031224//intrinsic component of membrane;GO:0016021//integral component of membrane;
isoform_122157	1.70908	0.215271	1.54363	0.0315586	1.12655	0.416168	1.07393	0.236559			K17535//serine/threonine-protein kinase TNNI3K [EC:2.7.11.1];K21434//ankyrin repeat domain-containing protein 2;K17535//serine/threonine-protein kinase TNNI3K [EC:2.7.11.1];K17535//serine/threonine-protein kinase TNNI3K [EC:2.7.11.1];K17535//serine/threonine-protein kinase TNNI3K [EC:2.7.11.1]	XP_010273443.1|8.1e-101|PREDICTED: serine/threonine-protein kinase STY8-like [Nelumbo nucifera]	GO:0043167//ion binding;GO:0004672//protein kinase activity;GO:0032555//purine ribonucleotide binding;GO:0016773//phosphotransferase activity, alcohol group as acceptor;GO:0005488//binding;GO:0003824//catalytic activity;GO:1901265//nucleoside phosphate binding;GO:0005524//ATP binding;GO:0017076//purine nucleotide binding;GO:0035639//purine ribonucleoside triphosphate binding;GO:0097159//organic c…
isoform_12235	-0.347438	0.908984	-1.29998	0.000210237	0.512617	0.689034	-0.962493	0.0989135			K01426//amidase [EC:3.5.1.4]+ko00380//Tryptophan metabolism+ko00330//Arginine and proline metabolism+ko00360//Phenylalanine metabolism;K01426//amidase [EC:3.5.1.4]+ko00380//Tryptophan metabolism+ko00330//Arginine and proline metabolism+ko00360//Phenylalanine metabolism;K01426//amidase [EC:3.5.1.4]+ko00380//Tryptophan metabolism+ko00330//Arginine and proline metabolism+ko00360//Phenylalanine metab…	RWR76662.1|4.9e-195|amidase 1 [Cinnamomum micranthum f. kanehirae]
isoform_122350	1.75599	0.339812	2.29199	0.009111	0.972268	0.648135	0.177453	0.940296			K14487//auxin responsive GH3 gene family+ko04075//Plant hormone signal transduction;K14487//auxin responsive GH3 gene family+ko04075//Plant hormone signal transduction;K14487//auxin responsive GH3 gene family+ko04075//Plant hormone signal transduction;K14487//auxin responsive GH3 gene family+ko04075//Plant hormone signal transduction;K14487//auxin responsive GH3 gene family+ko04075//Plant hormone…	RWR78033.1|2.5e-90|GH3 auxin-responsive promoter [Cinnamomum micranthum f. kanehirae]	GO:0005737//cytoplasm;GO:0005622//intracellular;GO:0003824//catalytic activity;GO:0016881//acid-amino acid ligase activity;GO:0016874//ligase activity;GO:0016879//ligase activity, forming carbon-nitrogen bonds;
isoform_122532	-2.3341	0.126039	-2.8972	0.0286431	-0.635604	0.873404	-1.80118	0.378052			K09260//MADS-box transcription enhancer factor 2A;K09260//MADS-box transcription enhancer factor 2A;K04454//MADS-box transcription enhancer factor 2C;K09260//MADS-box transcription enhancer factor 2A;K09260//MADS-box transcription enhancer factor 2A	BAB70744.1|5.1e-32|putative MADS-domain transcription factor MpMADS9, partial [Magnolia praecocissima]	GO:0010556//regulation of macromolecule biosynthetic process;GO:0009891//positive regulation of biosynthetic process;GO:1903508//positive regulation of nucleic acid-templated transcription;GO:1902680//positive regulation of RNA biosynthetic process;GO:0009889//regulation of biosynthetic process;GO:0050794//regulation of cellular process;GO:0045935//positive regulation of nucleobase-containing com…
isoform_12262			4.57955	0.0008627	-1.04132	0.72703	1.40191	0.635146			K08237//hydroquinone glucosyltransferase [EC:2.4.1.218];K08237//hydroquinone glucosyltransferase [EC:2.4.1.218];K08237//hydroquinone glucosyltransferase [EC:2.4.1.218];K08237//hydroquinone glucosyltransferase [EC:2.4.1.218];K08237//hydroquinone glucosyltransferase [EC:2.4.1.218]	XP_021280942.1|2.3e-80|hydroquinone glucosyltransferase [Herrania umbratica]	GO:0016758//transferase activity, transferring hexosyl groups;GO:0016740//transferase activity;GO:0003824//catalytic activity;GO:0016757//transferase activity, transferring glycosyl groups;
isoform_122716	2.02674	0.231238	2.97591	0.0039456	0.481354	0.859875	1.23153	0.281164			K14398//cleavage and polyadenylation specificity factor subunit 6/7+ko03015//mRNA surveillance pathway;K14398//cleavage and polyadenylation specificity factor subunit 6/7+ko03015//mRNA surveillance pathway;K14398//cleavage and polyadenylation specificity factor subunit 6/7+ko03015//mRNA surveillance pathway;K14398//cleavage and polyadenylation specificity factor subunit 6/7+ko03015//mRNA surveill…	XP_022936014.1|1.6e-23|cleavage and polyadenylation specificity factor subunit CG7185-like [Cucurbita moschata]
isoform_122904	-1.07639	0.829367	-5.58555	4.56476e-06	-1.02878	0.767389
isoform_122963	2.82515	0.158884	4.18639	0.00437564	1.08779	0.756693	2.36806	0.194556				RWR96956.1|1.4e-93|regulator of G-protein signaling 1 isoform X1 [Cinnamomum micranthum f. kanehirae]	GO:0016020//membrane;GO:0031224//intrinsic component of membrane;GO:0016021//integral component of membrane;
isoform_123100	-0.761039	0.918394	-1.40932	0.0152312	-0.969405	0.695882	-1.11199	0.107838
isoform_12327	1.72303	0.580106	5.99757	2.65754e-07	0.38338	0.899297	1.23307	0.723577				XP_010272157.1|2.5e-119|PREDICTED: uncharacterized protein LOC104608018 [Nelumbo nucifera]	GO:0008152//metabolic process;GO:0032259//methylation;GO:0016741//transferase activity, transferring one-carbon groups;GO:0016740//transferase activity;GO:0003824//catalytic activity;GO:0008168//methyltransferase activity;
isoform_123489	-1.8944	0.522613	-3.57329	0.03211	-0.254589	0.937037	-3.06317	0.0889254			K08669//HtrA serine peptidase 2 [EC:3.4.21.108]	XP_008800525.1|3.6e-229|protease Do-like 2, chloroplastic isoform X1 [Phoenix dactylifera]	GO:0043170//macromolecule metabolic process;GO:0019538//protein metabolic process;GO:1901564//organonitrogen compound metabolic process;GO:0071704//organic substance metabolic process;GO:0044238//primary metabolic process;GO:0008152//metabolic process;GO:0006807//nitrogen compound metabolic process;GO:0006508//proteolysis;GO:0004175//endopeptidase activity;GO:0017171//serine hydrolase activity;GO…
isoform_123540	-2.34181	0.240641	-3.71111	0.0179062	-2.48659	0.147813	-2.41968	0.247292			K13800//UMP-CMP kinase [EC:2.7.4.14]+ko01100//Metabolic pathways+ko00240//Pyrimidine metabolism;K13800//UMP-CMP kinase [EC:2.7.4.14]+ko01100//Metabolic pathways+ko00240//Pyrimidine metabolism;K13800//UMP-CMP kinase [EC:2.7.4.14]+ko01100//Metabolic pathways+ko00240//Pyrimidine metabolism;K13800//UMP-CMP kinase [EC:2.7.4.14]+ko01100//Metabolic pathways+ko00240//Pyrimidine metabolism	RWR80994.1|5.9e-91|UMP-CMP kinase 3-like protein isoform X1 [Cinnamomum micranthum f. kanehirae]	GO:0044271//cellular nitrogen compound biosynthetic process;GO:0006725//cellular aromatic compound metabolic process;GO:0009165//nucleotide biosynthetic process;GO:0034641//cellular nitrogen compound metabolic process;GO:0044249//cellular biosynthetic process;GO:0072527//pyrimidine-containing compound metabolic process;GO:0019637//organophosphate metabolic process;GO:0006139//nucleobase-containin…
isoform_123549	2.20749	0.207021	2.96811	0.00861492	0.70051	0.763676	1.33691	0.290689				RWR72818.1|1.6e-100|OBERON-like protein [Cinnamomum micranthum f. kanehirae]	GO:0043229//intracellular organelle;GO:0005634//nucleus;GO:0005622//intracellular;GO:0043231//intracellular membrane-bounded organelle;GO:0043226//organelle;GO:0043227//membrane-bounded organelle;GO:0046872//metal ion binding;GO:0043169//cation binding;GO:0043167//ion binding;GO:0005488//binding;
isoform_123576	-0.85461	0.770793	-2.16952	0.0290024	-0.338245	0.885531	-1.67176	0.171042				OVA13116.1|4.3e-76|Ribonuclease E inhibitor RraA/Dimethylmenaquinone methyltransferase [Macleaya cordata]	GO:0050794//regulation of cellular process;GO:0065007//biological regulation;GO:0051171//regulation of nitrogen compound metabolic process;GO:0051252//regulation of RNA metabolic process;GO:0050789//regulation of biological process;GO:0031323//regulation of cellular metabolic process;GO:0008152//metabolic process;GO:0060255//regulation of macromolecule metabolic process;GO:0080090//regulation of …
isoform_123687	-1.95442	0.397865	-3.43999	0.0153768	-2.12784	0.231857	-3.0659	0.0561339				XP_010267592.1|6.5e-10|PREDICTED: uncharacterized protein LOC104604777 [Nelumbo nucifera]	GO:0046914//transition metal ion binding;GO:1901363//heterocyclic compound binding;GO:0043167//ion binding;GO:0005488//binding;GO:0043169//cation binding;GO:0097159//organic cyclic compound binding;GO:0003676//nucleic acid binding;GO:0008270//zinc ion binding;GO:0046872//metal ion binding;
isoform_12371	0.639781	0.942486	-2.85361	0.0322411	0.907175	0.742832	-1.48256	0.267202			K01723//hydroperoxide dehydratase [EC:4.2.1.92]+ko00592//alpha-Linolenic acid metabolism+ko01100//Metabolic pathways+ko01110//Biosynthesis of secondary metabolites;K01723//hydroperoxide dehydratase [EC:4.2.1.92]+ko00592//alpha-Linolenic acid metabolism+ko01100//Metabolic pathways+ko01110//Biosynthesis of secondary metabolites;K01723//hydroperoxide dehydratase [EC:4.2.1.92]+ko00592//alpha-Linoleni…	XP_010255030.1|1.1e-202|PREDICTED: allene oxide synthase 1, chloroplastic-like [Nelumbo nucifera]	GO:0003824//catalytic activity;GO:0046906//tetrapyrrole binding;GO:0046914//transition metal ion binding;GO:0020037//heme binding;GO:0047987//hydroperoxide dehydratase activity;GO:0043167//ion binding;GO:0005506//iron ion binding;GO:0016829//lyase activity;GO:0016836//hydro-lyase activity;GO:1901363//heterocyclic compound binding;GO:0005488//binding;GO:0097159//organic cyclic compound binding;GO:…
isoform_123762	0.425037	0.862246	1.31232	0.0332117	0.830834	0.0872631	1.15189	0.0711364				XP_024181010.1|3.5e-06|auxilin-like protein 1 [Rosa chinensis]
isoform_123868	-1.57288	0.120688	-1.76627	0.00768365	-1.47891	0.151765	-1.16273	0.125885			K00058//D-3-phosphoglycerate dehydrogenase / 2-oxoglutarate reductase [EC:1.1.1.95 1.1.1.399]+ko01230//Biosynthesis of amino acids+ko01100//Metabolic pathways+ko00260//Glycine, serine and threonine metabolism+ko01200//Carbon metabolism;K00058//D-3-phosphoglycerate dehydrogenase / 2-oxoglutarate reductase [EC:1.1.1.95 1.1.1.399]+ko01230//Biosynthesis of amino acids+ko01100//Metabolic pathways+ko00…	XP_006855193.1|5.5e-121|D-3-phosphoglycerate dehydrogenase 1, chloroplastic [Amborella trichopoda]	GO:0044238//primary metabolic process;GO:0006564//L-serine biosynthetic process;GO:0009070//serine family amino acid biosynthetic process;GO:1901564//organonitrogen compound metabolic process;GO:0006520//cellular amino acid metabolic process;GO:0043436//oxoacid metabolic process;GO:0044281//small molecule metabolic process;GO:1901566//organonitrogen compound biosynthetic process;GO:0009069//serin…
isoform_1239	1.58489	0.304219	1.99377	0.0107554	2.09652	0.117894	1.04891	0.423271
isoform_12408	1.91183	0.508557	4.62334	0.000623612	2.22864	0.3079	1.85046	0.226262			K02985//small subunit ribosomal protein S3e+ko03010//Ribosome;K00963//UTP--glucose-1-phosphate uridylyltransferase [EC:2.7.7.9]+ko00520//Amino sugar and nucleotide sugar metabolism+ko00040//Pentose and glucuronate interconversions+ko01100//Metabolic pathways+ko00052//Galactose metabolism+ko00500//Starch and sucrose metabolism	XP_010258912.1|1.9e-61|PREDICTED: uncharacterized protein LOC104598508 [Nelumbo nucifera]	GO:0016021//integral component of membrane;GO:0031224//intrinsic component of membrane;GO:0016020//membrane;GO:0016740//transferase activity;GO:0016301//kinase activity;GO:0016772//transferase activity, transferring phosphorus-containing groups;GO:0003824//catalytic activity;
isoform_124154	1.49064	0.232885	1.32344	0.022593	1.33593	0.19997	0.989181	0.332558				RWR80762.1|1.6e-06|F-box domain-containing protein [Cinnamomum micranthum f. kanehirae]
isoform_124316	-0.429852	0.942486	-3.90828	0.0143294	0.0652256	0.987349	-1.71048	0.508803			K08851//TP53 regulating kinase and related kinases [EC:2.7.11.1];K08851//TP53 regulating kinase and related kinases [EC:2.7.11.1];K08851//TP53 regulating kinase and related kinases [EC:2.7.11.1];K08851//TP53 regulating kinase and related kinases [EC:2.7.11.1];K08851//TP53 regulating kinase and related kinases [EC:2.7.11.1]	XP_018856220.1|2.7e-104|PREDICTED: EKC/KEOPS complex subunit bud32 [Juglans regia]	GO:0003824//catalytic activity;GO:0032553//ribonucleotide binding;GO:0005524//ATP binding;GO:0017076//purine nucleotide binding;GO:0004674//protein serine/threonine kinase activity;GO:0030554//adenyl nucleotide binding;GO:0008144//drug binding;GO:0004672//protein kinase activity;GO:0005488//binding;GO:1901265//nucleoside phosphate binding;GO:1901363//heterocyclic compound binding;GO:0016301//kina…
isoform_124376	-2.52935	0.18799	-2.85757	0.0115126	-1.7753	0.416735	-2.12594	0.166844				RWR84671.1|4.0e-33|UPF0426 protein, chloroplastic [Cinnamomum micranthum f. kanehirae]	GO:0009570//chloroplast stroma;GO:0043229//intracellular organelle;GO:0005622//intracellular;GO:0043227//membrane-bounded organelle;GO:0009536//plastid;GO:0043226//organelle;GO:0010287//plastoglobule;GO:0005737//cytoplasm;GO:0009507//chloroplast;GO:0009532//plastid stroma;GO:0043231//intracellular membrane-bounded organelle;
isoform_124405	-2.12487	0.257817	-3.12709	0.0410872	-0.508259	0.885531	-2.24867	0.242345			K08916//light-harvesting complex II chlorophyll a/b binding protein 5+ko01100//Metabolic pathways+ko00196//Photosynthesis - antenna proteins;K08916//light-harvesting complex II chlorophyll a/b binding protein 5+ko01100//Metabolic pathways+ko00196//Photosynthesis - antenna proteins;K08916//light-harvesting complex II chlorophyll a/b binding protein 5+ko01100//Metabolic pathways+ko00196//Photosynth…	KAF3440928.1|4.6e-77|hypothetical protein FNV43_RR19214 [Rhamnella rubrinervis]	GO:0006091//generation of precursor metabolites and energy;GO:0019538//protein metabolic process;GO:0044237//cellular metabolic process;GO:0006464//cellular protein modification process;GO:0009987//cellular process;GO:0036211//protein modification process;GO:0006807//nitrogen compound metabolic process;GO:0008152//metabolic process;GO:0043170//macromolecule metabolic process;GO:0044260//cellular …
isoform_124629	0.131004	0.958621	1.31275	0.028146	0.433618	0.593093	1.33673	0.190431			K22530//ATPase family AAA domain-containing protein 1 [EC:3.6.1.-];K22530//ATPase family AAA domain-containing protein 1 [EC:3.6.1.-];K22530//ATPase family AAA domain-containing protein 1 [EC:3.6.1.-];K22530//ATPase family AAA domain-containing protein 1 [EC:3.6.1.-];K22530//ATPase family AAA domain-containing protein 1 [EC:3.6.1.-]	XP_008801074.1|5.6e-108|uncharacterized protein LOC103715277 [Phoenix dactylifera]	GO:0032553//ribonucleotide binding;GO:0097367//carbohydrate derivative binding;GO:0000166//nucleotide binding;GO:0017076//purine nucleotide binding;GO:1901363//heterocyclic compound binding;GO:0016740//transferase activity;GO:0016301//kinase activity;GO:0003824//catalytic activity;GO:0016773//phosphotransferase activity, alcohol group as acceptor;GO:0016772//transferase activity, transferring pho…
isoform_12474	1.48801	0.721119	3.71862	0.00232992	0.656877	0.883232	0.486282	0.818412			K07425//long-chain fatty acid omega-monooxygenase [EC:1.14.14.80]+ko00590//Arachidonic acid metabolism+ko01100//Metabolic pathways+ko00071//Fatty acid degradation;K07425//long-chain fatty acid omega-monooxygenase [EC:1.14.14.80]+ko00590//Arachidonic acid metabolism+ko01100//Metabolic pathways+ko00071//Fatty acid degradation;K07425//long-chain fatty acid omega-monooxygenase [EC:1.14.14.80]+ko00590…	XP_010275170.1|1.9e-66|PREDICTED: cytochrome P450 CYP72A219-like [Nelumbo nucifera]	GO:0016021//integral component of membrane;GO:0031224//intrinsic component of membrane;GO:0016020//membrane;GO:0016705//oxidoreductase activity, acting on paired donors, with incorporation or reduction of molecular oxygen;GO:0020037//heme binding;GO:0005488//binding;GO:0097159//organic cyclic compound binding;GO:0003824//catalytic activity;GO:1901363//heterocyclic compound binding;GO:0016491//oxi…
isoform_1248	0.911214	0.300992	0.815506	0.0386623	0.800583	0.245283	0.51954	0.314919			K02083//allantoate deiminase [EC:3.5.3.9]+ko00230//Purine metabolism;K04730//interleukin-1 receptor-associated kinase 1 [EC:2.7.11.1];K04730//interleukin-1 receptor-associated kinase 1 [EC:2.7.11.1];K09286//EREBP-like factor	RWR79559.1|0.0e+00|protein OBERON 3 [Cinnamomum micranthum f. kanehirae]
isoform_12514	2.10215	0.420915	4.71081	0.000484663	0.613087	0.885531	1.35538	0.536477			K07198//5'-AMP-activated protein kinase, catalytic alpha subunit [EC:2.7.11.11];K07198//5'-AMP-activated protein kinase, catalytic alpha subunit [EC:2.7.11.11];K07198//5'-AMP-activated protein kinase, catalytic alpha subunit [EC:2.7.11.11];K07198//5'-AMP-activated protein kinase, catalytic alpha subunit [EC:2.7.11.11];K07198//5'-AMP-activated protein kinase, catalytic alpha subunit [EC:2.7.11.11]	XP_024314453.1|1.1e-18|uncharacterized protein LOC100834276 [Brachypodium distachyon]	GO:0044267//cellular protein metabolic process;GO:0035556//intracellular signal transduction;GO:0006464//cellular protein modification process;GO:0009605//response to external stimulus;GO:0001101//response to acid chemical;GO:0044260//cellular macromolecule metabolic process;GO:0019538//protein metabolic process;GO:0050896//response to stimulus;GO:0050794//regulation of cellular process;GO:004317…
isoform_125162	-2.0517	0.24108	-2.68329	0.0395195	-1.77447	0.306004	-1.8358	0.337199
isoform_12527	-0.615714	0.679178	-1.12591	0.0232357	0.234049	0.885531	-0.919531	0.0946965				XP_010269068.1|3.7e-147|PREDICTED: uncharacterized protein LOC104605838 isoform X1 [Nelumbo nucifera]
isoform_12532	1.86616	0.517482	3.52764	0.0368012	1.29575	0.635304	-0.193725	0.964213			K09838//zeaxanthin epoxidase [EC:1.14.15.21]+ko00906//Carotenoid biosynthesis+ko01100//Metabolic pathways+ko01110//Biosynthesis of secondary metabolites;K09838//zeaxanthin epoxidase [EC:1.14.15.21]+ko00906//Carotenoid biosynthesis+ko01100//Metabolic pathways+ko01110//Biosynthesis of secondary metabolites;K09838//zeaxanthin epoxidase [EC:1.14.15.21]+ko00906//Carotenoid biosynthesis+ko01100//Metabo…	RWR82536.1|1.7e-149|putative monooxygenase [Cinnamomum micranthum f. kanehirae]	GO:0016021//integral component of membrane;GO:0031224//intrinsic component of membrane;GO:0016020//membrane;GO:0005488//binding;GO:0097159//organic cyclic compound binding;GO:0003824//catalytic activity;GO:1901265//nucleoside phosphate binding;GO:0004497//monooxygenase activity;GO:0043167//ion binding;GO:1901363//heterocyclic compound binding;GO:0036094//small molecule binding;GO:0043168//anion b…
isoform_12551	1.58144	0.625755	3.31363	0.00343467	1.13905	0.699736	1.58528	0.442342				RWR73735.1|3.5e-105|5'-adenylylsulfate reductase-like protein 5 [Cinnamomum micranthum f. kanehirae]	GO:0009987//cellular process;GO:0050794//regulation of cellular process;GO:0019725//cellular homeostasis;GO:0042592//homeostatic process;GO:0045454//cell redox homeostasis;GO:0065008//regulation of biological quality;GO:0050789//regulation of biological process;GO:0065007//biological regulation;GO:0016020//membrane;GO:0016021//integral component of membrane;GO:0031224//intrinsic component of memb…
isoform_125549	2.59303	0.227868	4.89474	0.00023516	-0.397175	0.892329	1.26664	0.706862		PREDICTED: Vitis vinifera hypothetical protein LOC100262734 (LOC100262734), mRNA	K05658//ATP-binding cassette, subfamily B (MDR/TAP), member 1 [EC:7.6.2.2]+ko02010//ABC transporters;K05658//ATP-binding cassette, subfamily B (MDR/TAP), member 1 [EC:7.6.2.2]+ko02010//ABC transporters;K05658//ATP-binding cassette, subfamily B (MDR/TAP), member 1 [EC:7.6.2.2]+ko02010//ABC transporters;K05658//ATP-binding cassette, subfamily B (MDR/TAP), member 1 [EC:7.6.2.2]+ko02010//ABC transpor…	RWR91577.1|0.0e+00|ABC transporter B family member 1 [Cinnamomum micranthum f. kanehirae]	GO:0051179//localization;GO:0006810//transport;GO:0055085//transmembrane transport;GO:0051234//establishment of localization;GO:0031224//intrinsic component of membrane;GO:0016020//membrane;GO:0016021//integral component of membrane;GO:0022804//active transmembrane transporter activity;GO:0015399//primary active transmembrane transporter activity;GO:0097367//carbohydrate derivative binding;GO:000…
isoform_125706	1.29634	0.395584	1.11631	0.0254694	0.938418	0.529905	0.674835	0.2356			K00847//fructokinase [EC:2.7.1.4]+ko00520//Amino sugar and nucleotide sugar metabolism+ko01100//Metabolic pathways+ko00051//Fructose and mannose metabolism+ko00500//Starch and sucrose metabolism;K00847//fructokinase [EC:2.7.1.4]+ko00520//Amino sugar and nucleotide sugar metabolism+ko01100//Metabolic pathways+ko00051//Fructose and mannose metabolism+ko00500//Starch and sucrose metabolism;K00847//f…	PSR98306.1|1.5e-52|Fructokinase-4 like [Actinidia chinensis var. chinensis]	GO:0016301//kinase activity;GO:0016740//transferase activity;GO:0003824//catalytic activity;GO:0016772//transferase activity, transferring phosphorus-containing groups;GO:0016773//phosphotransferase activity, alcohol group as acceptor;
isoform_125751	1.23248	0.789005	5.5972	7.82706e-06	1.46285	0.575708	1.48473	0.605799			K00083//cinnamyl-alcohol dehydrogenase [EC:1.1.1.195]+ko01100//Metabolic pathways+ko01110//Biosynthesis of secondary metabolites+ko00940//Phenylpropanoid biosynthesis;K00083//cinnamyl-alcohol dehydrogenase [EC:1.1.1.195]+ko01100//Metabolic pathways+ko01110//Biosynthesis of secondary metabolites+ko00940//Phenylpropanoid biosynthesis;K00083//cinnamyl-alcohol dehydrogenase [EC:1.1.1.195]+ko01100//Me…	RWR74093.1|2.6e-175|putative mannitol dehydrogenase isoform X2 [Cinnamomum micranthum f. kanehirae]	GO:0046872//metal ion binding;GO:0016491//oxidoreductase activity;GO:0005488//binding;GO:0003824//catalytic activity;GO:0008270//zinc ion binding;GO:0043167//ion binding;GO:0043169//cation binding;GO:0046914//transition metal ion binding;
isoform_125872	1.42176	0.241207	1.73206	0.0179247	1.40451	0.0601239	1.58117	0.459914				RWR80126.1|4.6e-209|hypothetical protein CKAN_00874500 [Cinnamomum micranthum f. kanehirae]	GO:0031224//intrinsic component of membrane;GO:0016021//integral component of membrane;GO:0016020//membrane;GO:0003676//nucleic acid binding;GO:0097159//organic cyclic compound binding;GO:1901363//heterocyclic compound binding;GO:0005488//binding;
isoform_126027	2.71073	0.186613	3.48051	0.0337625	1.65747	0.491031	1.20713	0.735664			K14012//UBX domain-containing protein 1+ko04141//Protein processing in endoplasmic reticulum;K14012//UBX domain-containing protein 1+ko04141//Protein processing in endoplasmic reticulum;K14012//UBX domain-containing protein 1+ko04141//Protein processing in endoplasmic reticulum;K14012//UBX domain-containing protein 1+ko04141//Protein processing in endoplasmic reticulum;K14012//UBX domain-containi…	RWR93899.1|7.4e-107|plant UBX domain-containing protein 4 [Cinnamomum micranthum f. kanehirae]
isoform_126051	-1.71946	0.146325	-1.69167	0.0182167	-0.535607	0.843942	-0.890461	0.377888		PREDICTED: Vitis vinifera hypothetical protein LOC100251471 (LOC100251471), mRNA	K19825//2-alkenal reductase (NADP+) [EC:1.3.1.102];K19825//2-alkenal reductase (NADP+) [EC:1.3.1.102];K19825//2-alkenal reductase (NADP+) [EC:1.3.1.102];K19825//2-alkenal reductase (NADP+) [EC:1.3.1.102]	OVA10647.1|2.4e-116|Alcohol dehydrogenase superfamily [Macleaya cordata]	GO:0003824//catalytic activity;GO:0016491//oxidoreductase activity;
isoform_126083	-1.86895	0.536193	-4.13753	0.00802568	-1.61791	0.542946	-1.62291	0.543535			K13201//nucleolysin TIA-1/TIAR;K13201//nucleolysin TIA-1/TIAR;K13201//nucleolysin TIA-1/TIAR;K13201//nucleolysin TIA-1/TIAR;K13201//nucleolysin TIA-1/TIAR	XP_021627891.1|1.0e-115|oligouridylate-binding protein 1B [Manihot esculenta]	GO:0003729//mRNA binding;GO:0003723//RNA binding;GO:1901363//heterocyclic compound binding;GO:0003676//nucleic acid binding;GO:0097159//organic cyclic compound binding;GO:0005488//binding;
isoform_126280	-3.28139	0.0629335	-3.4602	0.0381654	-2.83473	0.136244	-2.83853	0.127307				RWR72163.1|2.3e-07|Corytuberine synthase [Cinnamomum micranthum f. kanehirae]	GO:0031224//intrinsic component of membrane;GO:0016020//membrane;GO:0016021//integral component of membrane;GO:0046914//transition metal ion binding;GO:0097159//organic cyclic compound binding;GO:0043167//ion binding;GO:0004497//monooxygenase activity;GO:0016491//oxidoreductase activity;GO:0005488//binding;GO:0016705//oxidoreductase activity, acting on paired donors, with incorporation or reducti…
isoform_126308	1.04984	0.334885	0.704677	0.0496475	0.464346	0.750248	0.302821	0.666907	Trihelix		K18422//helicase MOV-10 [EC:3.6.4.13];K14325//RNA-binding protein with serine-rich domain 1+ko03015//mRNA surveillance pathway+ko03013//RNA transport;K14325//RNA-binding protein with serine-rich domain 1+ko03015//mRNA surveillance pathway+ko03013//RNA transport;K14325//RNA-binding protein with serine-rich domain 1+ko03015//mRNA surveillance pathway+ko03013//RNA transport	RWR86681.1|3.5e-112|trihelix transcription factor ASIL2-like protein [Cinnamomum micranthum f. kanehirae]	GO:0009055//electron transfer activity;GO:0140110//transcription regulator activity;GO:0016491//oxidoreductase activity;GO:0003824//catalytic activity;GO:0051536//iron-sulfur cluster binding;GO:0051540//metal cluster binding;GO:0003700//DNA-binding transcription factor activity;GO:0005488//binding;GO:0051537//2 iron, 2 sulfur cluster binding;
isoform_126429			4.04743	0.0098274			0.325092	0.933781			K01213//galacturan 1,4-alpha-galacturonidase [EC:3.2.1.67]+ko00040//Pentose and glucuronate interconversions+ko01100//Metabolic pathways	XP_010276434.1|2.3e-93|PREDICTED: uncharacterized protein LOC104611177 [Nelumbo nucifera]	GO:1902659//regulation of glucose mediated signaling pathway;GO:0009749//response to glucose;GO:0050789//regulation of biological process;GO:0071333//cellular response to glucose stimulus;GO:0042221//response to chemical;GO:1901700//response to oxygen-containing compound;GO:0071310//cellular response to organic substance;GO:0001678//cellular glucose homeostasis;GO:0071322//cellular response to ca…
isoform_12658	-1.38911	0.277813	-1.76766	0.0235063	-0.975259	0.384017	-1.3305	0.133948			K19788//obg-like ATPase 1;K19788//obg-like ATPase 1;K19788//obg-like ATPase 1;K19788//obg-like ATPase 1;K19788//obg-like ATPase 1	RWR85773.1|3.3e-204|GTP-dependent nucleic acid-binding protein engD [Cinnamomum micranthum f. kanehirae]	GO:0005737//cytoplasm;GO:0005622//intracellular;GO:0016462//pyrophosphatase activity;GO:0016887//ATPase activity;GO:0035639//purine ribonucleoside triphosphate binding;GO:0017111//nucleoside-triphosphatase activity;GO:0032553//ribonucleotide binding;GO:0043168//anion binding;GO:0032555//purine ribonucleotide binding;GO:0003824//catalytic activity;GO:0032550//purine ribonucleoside binding;GO:00018…
isoform_126626	-1.52922	0.104431	-1.86101	0.0277264	-0.812908	0.602359	-1.5749	0.0675819			K00873//pyruvate kinase [EC:2.7.1.40]+ko00010//Glycolysis / Gluconeogenesis+ko00230//Purine metabolism+ko01230//Biosynthesis of amino acids+ko01100//Metabolic pathways+ko01110//Biosynthesis of secondary metabolites+ko00620//Pyruvate metabolism+ko01200//Carbon metabolism;K00873//pyruvate kinase [EC:2.7.1.40]+ko00010//Glycolysis / Gluconeogenesis+ko00230//Purine metabolism+ko01230//Biosynthesis of …	RWR80591.1|1.1e-271|pyruvate kinase isozyme G, chloroplastic isoform X1 [Cinnamomum micranthum f. kanehirae]	GO:0006807//nitrogen compound metabolic process;GO:0006164//purine nucleotide biosynthetic process;GO:0008152//metabolic process;GO:0006757//ATP generation from ADP;GO:0044270//cellular nitrogen compound catabolic process;GO:0044237//cellular metabolic process;GO:0005975//carbohydrate metabolic process;GO:1901362//organic cyclic compound biosynthetic process;GO:0017144//drug metabolic process;GO:…
isoform_126655	-2.13332	0.166696	-3.03973	0.0265054	-2.50791	0.0576553	-2.19836	0.255894				XP_010272143.1|1.7e-50|PREDICTED: pentatricopeptide repeat-containing protein At1g74850, chloroplastic [Nelumbo nucifera]
isoform_12668	-0.576331	0.62774	-0.974502	0.0158094	-0.231847	0.854109	-0.66901	0.0923099			K00797//spermidine synthase [EC:2.5.1.16]+ko00410//beta-Alanine metabolism+ko00330//Arginine and proline metabolism+ko01100//Metabolic pathways+ko00270//Cysteine and methionine metabolism+ko00480//Glutathione metabolism;K00797//spermidine synthase [EC:2.5.1.16]+ko00410//beta-Alanine metabolism+ko00330//Arginine and proline metabolism+ko01100//Metabolic pathways+ko00270//Cysteine and methionine me…	PSS13580.1|1.1e-159|Spermidine synthase [Actinidia chinensis var. chinensis]	GO:0071704//organic substance metabolic process;GO:0006596//polyamine biosynthetic process;GO:0009308//amine metabolic process;GO:0006807//nitrogen compound metabolic process;GO:1901566//organonitrogen compound biosynthetic process;GO:0008152//metabolic process;GO:0034641//cellular nitrogen compound metabolic process;GO:0044106//cellular amine metabolic process;GO:0044249//cellular biosynthetic p…
isoform_126736	-2.25497	0.3499	-3.54232	0.0345142	-1.46289	0.606601	-0.95241	0.799713			K07213//copper chaperone;K04733//interleukin-1 receptor-associated kinase 4 [EC:2.7.11.1];K04733//interleukin-1 receptor-associated kinase 4 [EC:2.7.11.1]	RWR94229.1|3.4e-76|proline-rich protein 2 isoform X1 [Cinnamomum micranthum f. kanehirae]	GO:0051234//establishment of localization;GO:0030001//metal ion transport;GO:0006812//cation transport;GO:0006810//transport;GO:0006811//ion transport;GO:0051179//localization;GO:0043167//ion binding;GO:0005488//binding;GO:0046872//metal ion binding;GO:0043169//cation binding;
isoform_126898	0.869223	0.916772	2.67904	0.0187961	1.62692	0.49322	1.59427	0.366892			K09566//peptidyl-prolyl isomerase G (cyclophilin G) [EC:5.2.1.8];K09566//peptidyl-prolyl isomerase G (cyclophilin G) [EC:5.2.1.8];K09566//peptidyl-prolyl isomerase G (cyclophilin G) [EC:5.2.1.8];K09566//peptidyl-prolyl isomerase G (cyclophilin G) [EC:5.2.1.8]	RWR77711.1|2.9e-150|UPF0396 protein [Cinnamomum micranthum f. kanehirae]	GO:0045892//negative regulation of transcription, DNA-templated;GO:0009892//negative regulation of metabolic process;GO:0051172//negative regulation of nitrogen compound metabolic process;GO:2000113//negative regulation of cellular macromolecule biosynthetic process;GO:0031324//negative regulation of cellular metabolic process;GO:0010558//negative regulation of macromolecule biosynthetic process;…
isoform_12707	0.0912261	0.999923	-3.50421	0.0139179	0.952315	0.795909	-2.09727	0.348617			K05298//glyceraldehyde-3-phosphate dehydrogenase (NADP+) (phosphorylating) [EC:1.2.1.13]+ko01100//Metabolic pathways+ko00710//Carbon fixation in photosynthetic organisms+ko01200//Carbon metabolism;K05298//glyceraldehyde-3-phosphate dehydrogenase (NADP+) (phosphorylating) [EC:1.2.1.13]+ko01100//Metabolic pathways+ko00710//Carbon fixation in photosynthetic organisms+ko01200//Carbon metabolism;K0529…	RWR78532.1|8.0e-240|glyceraldehyde-3-phosphate dehydrogenase B, chloroplastic [Cinnamomum micranthum f. kanehirae]	GO:0005975//carbohydrate metabolic process;GO:0044281//small molecule metabolic process;GO:0044238//primary metabolic process;GO:0019318//hexose metabolic process;GO:0008152//metabolic process;GO:0006006//glucose metabolic process;GO:0005996//monosaccharide metabolic process;GO:0071704//organic substance metabolic process;GO:0000166//nucleotide binding;GO:0016903//oxidoreductase activity, acting …
isoform_127370	-1.60598	0.330187	-3.43564	0.00291221	-1.31044	0.370135	-2.42655	0.101167
isoform_127459	-2.47592	0.268087	-3.51697	0.0385091	-2.6933	0.0808556	-3.1661	0.074015			K08776//puromycin-sensitive aminopeptidase [EC:3.4.11.-];K08776//puromycin-sensitive aminopeptidase [EC:3.4.11.-];K08776//puromycin-sensitive aminopeptidase [EC:3.4.11.-];K08776//puromycin-sensitive aminopeptidase [EC:3.4.11.-];K08776//puromycin-sensitive aminopeptidase [EC:3.4.11.-]	RWR80553.1|3.7e-173|Peptidase M1, alanine aminopeptidase/leukotriene A4 hydrolase [Cinnamomum micranthum f. kanehirae]	GO:1901575//organic substance catabolic process;GO:1901564//organonitrogen compound metabolic process;GO:0009987//cellular process;GO:0006807//nitrogen compound metabolic process;GO:0006518//peptide metabolic process;GO:0034641//cellular nitrogen compound metabolic process;GO:0009056//catabolic process;GO:0006508//proteolysis;GO:0044237//cellular metabolic process;GO:0008152//metabolic process;GO…
isoform_12746	-0.533372	0.915978	-1.48292	0.0232921	-0.103307	0.952246	-1.09057	0.134361			K17569//G patch domain-containing protein 2;K17569//G patch domain-containing protein 2;K13103//tuftelin-interacting protein 11	XP_010914043.1|1.9e-199|zinc finger CCCH domain-containing protein 18 [Elaeis guineensis]	GO:0046872//metal ion binding;GO:1901363//heterocyclic compound binding;GO:0043167//ion binding;GO:0043169//cation binding;GO:0097159//organic cyclic compound binding;GO:0003676//nucleic acid binding;GO:0005488//binding;
isoform_127536	0.777036	0.76157	1.63115	0.0032617	1.12004	0.34479	1.39118	0.173808			K00927//phosphoglycerate kinase [EC:2.7.2.3]+ko00010//Glycolysis / Gluconeogenesis+ko01230//Biosynthesis of amino acids+ko01100//Metabolic pathways+ko01110//Biosynthesis of secondary metabolites+ko00710//Carbon fixation in photosynthetic organisms+ko01200//Carbon metabolism;K00927//phosphoglycerate kinase [EC:2.7.2.3]+ko00010//Glycolysis / Gluconeogenesis+ko01230//Biosynthesis of amino acids+ko01…	RWR72261.1|4.0e-82|Phosphoglycerate kinase [Cinnamomum micranthum f. kanehirae]	GO:1901576//organic substance biosynthetic process;GO:0009206//purine ribonucleoside triphosphate biosynthetic process;GO:0046031//ADP metabolic process;GO:0009987//cellular process;GO:0071704//organic substance metabolic process;GO:0009127//purine nucleoside monophosphate biosynthetic process;GO:0005975//carbohydrate metabolic process;GO:0043436//oxoacid metabolic process;GO:1901292//nucleoside …
isoform_127558	-1.55986	0.639745	-4.38381	0.00191501	-0.500896	0.885531	-2.2025	0.321291
isoform_127707	1.01799	0.121419	1.35628	0.00243148	0.640939	0.365554	1.0875	0.0827899			K22128//piezo-type mechanosensitive ion channel component 1/2;K22128//piezo-type mechanosensitive ion channel component 1/2;K22128//piezo-type mechanosensitive ion channel component 1/2;K22128//piezo-type mechanosensitive ion channel component 1/2;K22128//piezo-type mechanosensitive ion channel component 1/2	XP_026663953.1|1.9e-83|piezo-type mechanosensitive ion channel homolog [Phoenix dactylifera]	GO:0016021//integral component of membrane;GO:0031224//intrinsic component of membrane;GO:0016020//membrane;
isoform_127915	0.967539	0.327576	0.69845	0.0475677	0.72532	0.411409	0.67461	0.291997		PREDICTED: Vitis vinifera hypothetical protein LOC100252764 (LOC100252764), mRNA	K08869//aarF domain-containing kinase;K08869//aarF domain-containing kinase;K08869//aarF domain-containing kinase;K08869//aarF domain-containing kinase;K08869//aarF domain-containing kinase	XP_010263230.1|0.0e+00|PREDICTED: uncharacterized protein LOC104601555 isoform X2 [Nelumbo nucifera]
isoform_12797	1.8394	0.528884	4.02196	0.0104091	0.743602	0.85516	2.01015	0.375816			K02936//large subunit ribosomal protein L7Ae+ko03010//Ribosome	RWR82962.1|6.8e-141|hypothetical protein CKAN_01170200 [Cinnamomum micranthum f. kanehirae]
isoform_128043	-0.811886	0.358461	-1.31933	0.0230936	0.0939192	0.934896	-1.03947	0.180945			K12623//U6 snRNA-associated Sm-like protein LSm4+ko03040//Spliceosome+ko03018//RNA degradation;K12623//U6 snRNA-associated Sm-like protein LSm4+ko03040//Spliceosome+ko03018//RNA degradation;K12623//U6 snRNA-associated Sm-like protein LSm4+ko03040//Spliceosome+ko03018//RNA degradation;K12623//U6 snRNA-associated Sm-like protein LSm4+ko03040//Spliceosome+ko03018//RNA degradation;K12623//U6 snRNA-as…	XP_026449455.1|3.6e-77|probable U6 snRNA-associated Sm-like protein LSm4 [Papaver somniferum]	GO:0010629//negative regulation of gene expression;GO:0010468//regulation of gene expression;GO:0034622//cellular protein-containing complex assembly;GO:0044085//cellular component biogenesis;GO:0034641//cellular nitrogen compound metabolic process;GO:0044238//primary metabolic process;GO:0000377//RNA splicing, via transesterification reactions with bulged adenosine as nucleophile;GO:0065007//bio…
isoform_128110	-1.56329	0.525193	-3.0734	0.0480716	-0.611489	0.885531	-0.49556	0.919774			K03046//DNA-directed RNA polymerase subunit beta' [EC:2.7.7.6]+ko03020//RNA polymerase	THU43232.1|2.8e-27|hypothetical protein C4D60_Mb00t08200 [Musa balbisiana]	GO:0009536//plastid;GO:0005622//intracellular;GO:0043231//intracellular membrane-bounded organelle;GO:0009507//chloroplast;GO:0043226//organelle;GO:0005737//cytoplasm;GO:0043227//membrane-bounded organelle;GO:0043229//intracellular organelle;GO:1901363//heterocyclic compound binding;GO:0032559//adenyl ribonucleotide binding;GO:0035639//purine ribonucleoside triphosphate binding;GO:0000166//nucleo…
isoform_128116	-1.33417	0.307846	-1.33803	0.0292817	0.172389	0.914806	-0.667448	0.319515			K02693//photosystem I subunit IV+ko01100//Metabolic pathways+ko00195//Photosynthesis;K02693//photosystem I subunit IV+ko01100//Metabolic pathways+ko00195//Photosynthesis;K02693//photosystem I subunit IV+ko01100//Metabolic pathways+ko00195//Photosynthesis;K02693//photosystem I subunit IV+ko01100//Metabolic pathways+ko00195//Photosynthesis;K02693//photosystem I subunit IV+ko01100//Metabolic pathway…	RWR97289.1|2.5e-35|photosystem I reaction center subunit IV A, chloroplastic [Cinnamomum micranthum f. kanehirae]	GO:0009987//cellular process;GO:0015979//photosynthesis;GO:0044237//cellular metabolic process;GO:0008152//metabolic process;GO:0009579//thylakoid;GO:0009538//photosystem I reaction center;GO:0098796//membrane protein complex;GO:0016020//membrane;GO:0005622//intracellular;GO:0009521//photosystem;GO:0009522//photosystem I;GO:0034357//photosynthetic membrane;GO:0032991//protein-containing complex;
isoform_128209	0.919955	0.456074	1.24594	0.0470762	0.170504	0.885531	1.09826	0.0784053			K15397//3-ketoacyl-CoA synthase [EC:2.3.1.199]+ko01100//Metabolic pathways+ko01110//Biosynthesis of secondary metabolites+ko00062//Fatty acid elongation;K15397//3-ketoacyl-CoA synthase [EC:2.3.1.199]+ko01100//Metabolic pathways+ko01110//Biosynthesis of secondary metabolites+ko00062//Fatty acid elongation;K15397//3-ketoacyl-CoA synthase [EC:2.3.1.199]+ko01100//Metabolic pathways+ko01110//Biosynthe…	RWR82396.1|1.8e-87|FAE1/Type III polyketide synthase-like protein [Cinnamomum micranthum f. kanehirae]	GO:0019752//carboxylic acid metabolic process;GO:0006082//organic acid metabolic process;GO:0043436//oxoacid metabolic process;GO:0008610//lipid biosynthetic process;GO:0044255//cellular lipid metabolic process;GO:0071704//organic substance metabolic process;GO:0046394//carboxylic acid biosynthetic process;GO:0009058//biosynthetic process;GO:0032787//monocarboxylic acid metabolic process;GO:00066…
isoform_12833	1.1041	0.0907862	1.26665	0.0031158	0.993246	0.0522976	1.04097	0.0637689	GeBP		K01414//oligopeptidase A [EC:3.4.24.70]	RWR94440.1|4.4e-116|putative transcription factor [Cinnamomum micranthum f. kanehirae]	GO:0010468//regulation of gene expression;GO:0051252//regulation of RNA metabolic process;GO:0050789//regulation of biological process;GO:0010556//regulation of macromolecule biosynthetic process;GO:0009889//regulation of biosynthetic process;GO:0050794//regulation of cellular process;GO:0031323//regulation of cellular metabolic process;GO:0006355//regulation of transcription, DNA-templated;GO:20…
isoform_128402			4.14468	0.00750186	-0.422085	0.885531	1.08021	0.806457			K10532//heparan-alpha-glucosaminide N-acetyltransferase [EC:2.3.1.78]+ko00531//Glycosaminoglycan degradation+ko01100//Metabolic pathways;K10532//heparan-alpha-glucosaminide N-acetyltransferase [EC:2.3.1.78]+ko00531//Glycosaminoglycan degradation+ko01100//Metabolic pathways;K10532//heparan-alpha-glucosaminide N-acetyltransferase [EC:2.3.1.78]+ko00531//Glycosaminoglycan degradation+ko01100//Metabol…	KAF3944924.1|1.6e-95|hypothetical protein CMV_028646 [Castanea mollissima]	GO:0016020//membrane;GO:0016021//integral component of membrane;GO:0031224//intrinsic component of membrane;GO:0016740//transferase activity;GO:0003824//catalytic activity;
isoform_128404	-2.79656	0.0846728	-2.43483	0.0169825	-2.62572	0.0604988	-1.11693	0.72985			K18823//soyasaponin III rhamnosyltransferase [EC:2.4.1.273];K18823//soyasaponin III rhamnosyltransferase [EC:2.4.1.273];K18823//soyasaponin III rhamnosyltransferase [EC:2.4.1.273];K18823//soyasaponin III rhamnosyltransferase [EC:2.4.1.273]	RWR85574.1|1.1e-137|putative UDP-rhamnose:rhamnosyltransferase 1 [Cinnamomum micranthum f. kanehirae]	GO:0016740//transferase activity;GO:0003824//catalytic activity;GO:0016757//transferase activity, transferring glycosyl groups;GO:0016758//transferase activity, transferring hexosyl groups;
isoform_128415	1.17423	0.218197	1.78171	0.000559574	0.95832	0.208005	0.608212	0.36953			K22048//mechanosensitive ion channel protein 4/5/6/7/8/9/10;K22048//mechanosensitive ion channel protein 4/5/6/7/8/9/10;K22048//mechanosensitive ion channel protein 4/5/6/7/8/9/10;K22048//mechanosensitive ion channel protein 4/5/6/7/8/9/10;K22048//mechanosensitive ion channel protein 4/5/6/7/8/9/10	KAB5529675.1|8.9e-94|hypothetical protein DKX38_019756 [Salix brachista]	GO:0055085//transmembrane transport;GO:0051179//localization;GO:0006810//transport;GO:0051234//establishment of localization;GO:0016021//integral component of membrane;GO:0031224//intrinsic component of membrane;GO:0005886//plasma membrane;GO:0071944//cell periphery;GO:0016020//membrane;
isoform_128437	-2.0545	0.363044	-3.67943	0.0194712	-1.12902	0.740823	-2.38785	0.257657			K01802//peptidylprolyl isomerase [EC:5.2.1.8]	RWR78455.1|3.1e-09|photosynthetic NDH subunit of lumenal location 4, chloroplastic-like protein [Cinnamomum micranthum f. kanehirae]	GO:0016853//isomerase activity;GO:0003755//peptidyl-prolyl cis-trans isomerase activity;GO:0003824//catalytic activity;GO:0140096//catalytic activity, acting on a protein;GO:0016859//cis-trans isomerase activity;
isoform_128507	-0.256496	0.942486	-1.56512	0.0096662	-0.0188321	0.992333	-1.43428	0.0917977			K15223//upstream activation factor subunit UAF30;K15223//upstream activation factor subunit UAF30;K15223//upstream activation factor subunit UAF30;K15223//upstream activation factor subunit UAF30;K15223//upstream activation factor subunit UAF30	RWR74146.1|8.6e-126|upstream activation factor subunit spp27 isoform X1 [Cinnamomum micranthum f. kanehirae]
isoform_12853	-0.657648	0.226114	-1.09289	0.0233242	0.218614	0.750005	-1.03772	0.0709966				XP_030965504.1|2.0e-158|protein NCA1 [Quercus lobata]
isoform_128607	2.98905	0.119386	4.57439	0.000756689	0.920743	0.791816	2.12817	0.251391			K20478//golgin subfamily B member 1;K03671//thioredoxin 1;K11294//nucleolin	RWR74689.1|2.7e-41|midasin [Cinnamomum micranthum f. kanehirae]	GO:0005515//protein binding;GO:0005488//binding;GO:0005516//calmodulin binding;
isoform_128795	-1.46373	0.689708	-3.36334	0.0441633	-0.481941	0.885531	-2.39898	0.253737			K10144//RING finger and CHY zinc finger domain-containing protein 1 [EC:2.3.2.27]+ko04120//Ubiquitin mediated proteolysis;K08726//soluble epoxide hydrolase / lipid-phosphate phosphatase [EC:3.3.2.10 3.1.3.76]+ko04146//Peroxisome+ko00590//Arachidonic acid metabolism+ko01100//Metabolic pathways;K08726//soluble epoxide hydrolase / lipid-phosphate phosphatase [EC:3.3.2.10 3.1.3.76]+ko04146//Peroxisom…	XP_028075010.1|5.1e-49|uncharacterized protein LOC114277306 isoform X1 [Camellia sinensis]	GO:0003824//catalytic activity;GO:0016787//hydrolase activity;
isoform_12881	-0.215377	0.968006	-5.9041	4.06522e-07	0.708754	0.872198	-1.7366	0.498283			K02886//large subunit ribosomal protein L2+ko03010//Ribosome;K02886//large subunit ribosomal protein L2+ko03010//Ribosome;K02886//large subunit ribosomal protein L2+ko03010//Ribosome;K02886//large subunit ribosomal protein L2+ko03010//Ribosome;K02886//large subunit ribosomal protein L2+ko03010//Ribosome	YP_009572481.1|3.6e-194|ribosomal protein L23 [Nyctaginia capitata]	GO:0006412//translation;GO:0044237//cellular metabolic process;GO:0034641//cellular nitrogen compound metabolic process;GO:0009987//cellular process;GO:0006807//nitrogen compound metabolic process;GO:1901576//organic substance biosynthetic process;GO:0043170//macromolecule metabolic process;GO:0044249//cellular biosynthetic process;GO:0044271//cellular nitrogen compound biosynthetic process;GO:00…
isoform_128890	1.37165	0.35501	1.61782	0.0395122	1.55973	0.146119	1.32759	0.298063			K03243//translation initiation factor 5B+ko03013//RNA transport	RWR82810.1|1.2e-58|protein OBERON 4-like protein isoform X1 [Cinnamomum micranthum f. kanehirae]
isoform_12912	-1.3075	0.335638	-1.3073	0.0359882	-0.783403	0.664673	-0.984503	0.223066			K07893//Ras-related protein Rab-6A;K07893//Ras-related protein Rab-6A;K00850//6-phosphofructokinase 1 [EC:2.7.1.11]+ko00010//Glycolysis / Gluconeogenesis+ko00030//Pentose phosphate pathway+ko01230//Biosynthesis of amino acids+ko03018//RNA degradation+ko01100//Metabolic pathways+ko00052//Galactose metabolism+ko00051//Fructose and mannose metabolism+ko01110//Biosynthesis of secondary metabolites+ko…	RWR87354.1|4.1e-130|putative purine permease 11 [Cinnamomum micranthum f. kanehirae]	GO:0016021//integral component of membrane;GO:0031224//intrinsic component of membrane;GO:0016020//membrane;GO:0005215//transporter activity;GO:0022857//transmembrane transporter activity;GO:0015211//purine nucleoside transmembrane transporter activity;GO:0015932//nucleobase-containing compound transmembrane transporter activity;GO:0005337//nucleoside transmembrane transporter activity;GO:1901505…
isoform_129120	-0.595335	0.913932	-1.36283	0.0429195	-0.860276	0.531132	-1.28784	0.0888869			K07447//putative holliday junction resolvase [EC:3.1.-.-]	XP_026657929.1|2.8e-61|uncharacterized protein LOC103700828 isoform X4 [Phoenix dactylifera]	GO:0016070//RNA metabolic process;GO:0071704//organic substance metabolic process;GO:0010467//gene expression;GO:0022613//ribonucleoprotein complex biogenesis;GO:0006725//cellular aromatic compound metabolic process;GO:0071840//cellular component organization or biogenesis;GO:0006139//nucleobase-containing compound metabolic process;GO:0034641//cellular nitrogen compound metabolic process;GO:0042…
isoform_129151	-3.2326	0.0651619	-3.36473	0.0440785	-0.230451	0.885531	-0.968848	0.799713			K02701//photosystem I subunit PsaN+ko01100//Metabolic pathways+ko00195//Photosynthesis;K02701//photosystem I subunit PsaN+ko01100//Metabolic pathways+ko00195//Photosynthesis;K02701//photosystem I subunit PsaN+ko01100//Metabolic pathways+ko00195//Photosynthesis;K02701//photosystem I subunit PsaN+ko01100//Metabolic pathways+ko00195//Photosynthesis;K02701//photosystem I subunit PsaN+ko01100//Metabol…	XP_008808478.1|3.1e-38|photosystem I reaction center subunit N, chloroplastic [Phoenix dactylifera]	GO:0044237//cellular metabolic process;GO:0008152//metabolic process;GO:0015979//photosynthesis;GO:0009987//cellular process;GO:0031976//plastid thylakoid;GO:0031984//organelle subcompartment;GO:0009536//plastid;GO:0009507//chloroplast;GO:0005622//intracellular;GO:0043227//membrane-bounded organelle;GO:0034357//photosynthetic membrane;GO:0009579//thylakoid;GO:0009535//chloroplast thylakoid membra…
isoform_12943	-1.65084	0.43976	-4.24376	0.000194811	-1.60497	0.230251	-2.92088	0.0608881			K00605//aminomethyltransferase [EC:2.1.2.10]+ko00670//One carbon pool by folate+ko01100//Metabolic pathways+ko01110//Biosynthesis of secondary metabolites+ko00260//Glycine, serine and threonine metabolism+ko01200//Carbon metabolism+ko00630//Glyoxylate and dicarboxylate metabolism;K00605//aminomethyltransferase [EC:2.1.2.10]+ko00670//One carbon pool by folate+ko01100//Metabolic pathways+ko01110//B…	PSS24825.1|3.3e-119|Aminomethyltransferaseprecursor [Actinidia chinensis var. chinensis]	GO:0006887//exocytosis;GO:0009069//serine family amino acid metabolic process;GO:0009056//catabolic process;GO:0006544//glycine metabolic process;GO:0009063//cellular amino acid catabolic process;GO:0009071//serine family amino acid catabolic process;GO:0006520//cellular amino acid metabolic process;GO:1901575//organic substance catabolic process;GO:0046903//secretion;GO:0042135//neurotransmitter…
isoform_129552	-3.32888	0.0524081	-3.47082	0.0342505	-2.519	0.216852	-2.69148	0.164316			K03686//molecular chaperone DnaJ;K03686//molecular chaperone DnaJ;K03686//molecular chaperone DnaJ;K03686//molecular chaperone DnaJ;K03686//molecular chaperone DnaJ	RWR90354.1|1.9e-26|chaperone protein dnaJ 8, chloroplastic isoform X2 [Cinnamomum micranthum f. kanehirae]
isoform_129584	-1.17991	0.743387	-3.19792	0.00820533	-0.572617	0.871535	-2.77723	0.0513239			K20285//Rab9 effector protein with kelch motifs;K20285//Rab9 effector protein with kelch motifs;K20285//Rab9 effector protein with kelch motifs;K20285//Rab9 effector protein with kelch motifs;K20285//Rab9 effector protein with kelch motifs	XP_010269462.1|1.2e-170|PREDICTED: acyl-CoA-binding domain-containing protein 4-like isoform X2 [Nelumbo nucifera]	GO:0030554//adenyl nucleotide binding;GO:0000062//fatty-acyl-CoA binding;GO:1901265//nucleoside phosphate binding;GO:1901681//sulfur compound binding;GO:0017076//purine nucleotide binding;GO:0043168//anion binding;GO:0033218//amide binding;GO:0005488//binding;GO:1901567//fatty acid derivative binding;GO:0032559//adenyl ribonucleotide binding;GO:1901363//heterocyclic compound binding;GO:0097159//o…
isoform_129751	1.30121	0.596321	2.19947	0.0178018	0.562958	0.885531	1.27884	0.621407
isoform_130024	-1.12763	0.155708	-1.30741	0.0208531	-0.855087	0.219419	-0.851394	0.135805			K17964//leucine-rich PPR motif-containing protein, mitochondrial;K17964//leucine-rich PPR motif-containing protein, mitochondrial;K17964//leucine-rich PPR motif-containing protein, mitochondrial;K17964//leucine-rich PPR motif-containing protein, mitochondrial;K17964//leucine-rich PPR motif-containing protein, mitochondrial	RWR72125.1|7.8e-166|pentatricopeptide repeat-containing protein, chloroplastic isoform X1 [Cinnamomum micranthum f. kanehirae]
isoform_130140	2.00618	0.46923	3.89328	0.0100288	-0.557501	0.885531	1.20125	0.683392			K11838//ubiquitin carboxyl-terminal hydrolase 7 [EC:3.4.19.12];K19027//zinc finger FYVE domain-containing protein 26;K16296//serine carboxypeptidase-like clade I [EC:3.4.16.-]	OVA05651.1|1.4e-22|Reverse transcriptase zinc-binding domain [Macleaya cordata]	GO:0003964//RNA-directed DNA polymerase activity;GO:0016772//transferase activity, transferring phosphorus-containing groups;GO:0034061//DNA polymerase activity;GO:0003824//catalytic activity;GO:0016740//transferase activity;GO:0016779//nucleotidyltransferase activity;GO:0140097//catalytic activity, acting on DNA;
isoform_130278	0.619193	0.74322	1.42991	0.0206683	0.53975	0.545354	1.10521	0.0671924			K05658//ATP-binding cassette, subfamily B (MDR/TAP), member 1 [EC:7.6.2.2]+ko02010//ABC transporters	XP_010261736.1|1.1e-70|PREDICTED: uncharacterized protein LOC104600482 isoform X1 [Nelumbo nucifera]
isoform_130288	-1.24026	0.110727	-1.3371	0.0209137	-0.881862	0.445858	-0.899519	0.360813				RWR86716.1|1.1e-252|WD repeat-containing protein WRAP73 [Cinnamomum micranthum f. kanehirae]
isoform_130324	1.03744	0.137678	1.08729	0.0328618	0.524701	0.347499	1.01756	0.111352			K01231//alpha-mannosidase II [EC:3.2.1.114]+ko00510//N-Glycan biosynthesis+ko01100//Metabolic pathways;K01231//alpha-mannosidase II [EC:3.2.1.114]+ko00510//N-Glycan biosynthesis+ko01100//Metabolic pathways;K01231//alpha-mannosidase II [EC:3.2.1.114]+ko00510//N-Glycan biosynthesis+ko01100//Metabolic pathways;K01231//alpha-mannosidase II [EC:3.2.1.114]+ko00510//N-Glycan biosynthesis+ko01100//Metabo…	RWR75726.1|0.0e+00|Glycoside hydrolase family 38 [Cinnamomum micranthum f. kanehirae]	GO:0019318//hexose metabolic process;GO:0008152//metabolic process;GO:0005996//monosaccharide metabolic process;GO:0044281//small molecule metabolic process;GO:0071704//organic substance metabolic process;GO:0006013//mannose metabolic process;GO:0005975//carbohydrate metabolic process;GO:0044238//primary metabolic process;GO:0016021//integral component of membrane;GO:0031224//intrinsic component …
isoform_130361	2.52272	0.0835025	2.80407	0.0068281	1.43537	0.31492	1.62896	0.113693
isoform_130424	1.37951	0.24179	1.27179	0.0198822	0.223462	0.890199	0.603907	0.501675			K13420//LRR receptor-like serine/threonine-protein kinase FLS2 [EC:2.7.11.1]+ko04016//MAPK signaling pathway - plant+ko04626//Plant-pathogen interaction;K13420//LRR receptor-like serine/threonine-protein kinase FLS2 [EC:2.7.11.1]+ko04016//MAPK signaling pathway - plant+ko04626//Plant-pathogen interaction;K13420//LRR receptor-like serine/threonine-protein kinase FLS2 [EC:2.7.11.1]+ko04016//MAPK si…	XP_010250257.1|4.2e-240|PREDICTED: LRR receptor-like serine/threonine-protein kinase GSO2 isoform X1 [Nelumbo nucifera]	GO:0016021//integral component of membrane;GO:0031224//intrinsic component of membrane;GO:0016020//membrane;GO:0016740//transferase activity;GO:0003824//catalytic activity;GO:0016772//transferase activity, transferring phosphorus-containing groups;GO:0016301//kinase activity;
isoform_13044	1.51216	0.710093	3.3402	0.0122775	1.5757	0.560189	2.1176	0.128953			K19241//engulfment and cell motility protein 3;K19241//engulfment and cell motility protein 3;K19241//engulfment and cell motility protein 3;K19241//engulfment and cell motility protein 3;K18985//engulfment and cell motility protein 2	XP_010258741.1|1.3e-131|PREDICTED: ELMO domain-containing protein A-like isoform X1 [Nelumbo nucifera]
isoform_130629			3.76458	0.0156485	-2.04737	0.369934	0.489532	0.919774			K17964//leucine-rich PPR motif-containing protein, mitochondrial;K17964//leucine-rich PPR motif-containing protein, mitochondrial	OVA08518.1|9.1e-300|Pentatricopeptide repeat [Macleaya cordata]
isoform_130630	-0.550137	0.887999	-1.19319	0.0268403	-0.731954	0.575001	-1.04463	0.0515179			K00855//phosphoribulokinase [EC:2.7.1.19]+ko01100//Metabolic pathways+ko00710//Carbon fixation in photosynthetic organisms+ko01200//Carbon metabolism;K00855//phosphoribulokinase [EC:2.7.1.19]+ko01100//Metabolic pathways+ko00710//Carbon fixation in photosynthetic organisms+ko01200//Carbon metabolism;K00855//phosphoribulokinase [EC:2.7.1.19]+ko01100//Metabolic pathways+ko00710//Carbon fixation in p…	RWR81053.1|1.3e-220|phosphoribulokinase, chloroplastic-like protein [Cinnamomum micranthum f. kanehirae]	GO:0044238//primary metabolic process;GO:0008152//metabolic process;GO:0071704//organic substance metabolic process;GO:0005975//carbohydrate metabolic process;GO:0005488//binding;GO:0005524//ATP binding;GO:0043167//ion binding;GO:0008144//drug binding;GO:0043168//anion binding;GO:0016773//phosphotransferase activity, alcohol group as acceptor;GO:0003824//catalytic activity;GO:1901363//heterocycli…
isoform_130666	-2.41522	0.103114	-2.94842	0.04455	-1.38159	0.550143	-2.66118	0.10103			K00036//glucose-6-phosphate 1-dehydrogenase [EC:1.1.1.49 1.1.1.363]+ko00030//Pentose phosphate pathway+ko01100//Metabolic pathways+ko01110//Biosynthesis of secondary metabolites+ko01200//Carbon metabolism+ko00480//Glutathione metabolism;K00036//glucose-6-phosphate 1-dehydrogenase [EC:1.1.1.49 1.1.1.363]+ko00030//Pentose phosphate pathway+ko01100//Metabolic pathways+ko01110//Biosynthesis of second…	OMO61794.1|7.7e-48|glucose-6-phosphate dehydrogenase [Corchorus olitorius]	GO:0034641//cellular nitrogen compound metabolic process;GO:0009117//nucleotide metabolic process;GO:0051156//glucose 6-phosphate metabolic process;GO:0006725//cellular aromatic compound metabolic process;GO:0044237//cellular metabolic process;GO:0006739//NADP metabolic process;GO:1901135//carbohydrate derivative metabolic process;GO:0019693//ribose phosphate metabolic process;GO:0055086//nucleob…
isoform_130798	-1.41485	0.639732	-2.76517	0.0403513	-1.23309	0.524654	-2.13462	0.319608			K08669//HtrA serine peptidase 2 [EC:3.4.21.108]	TKY50428.1|2.6e-136|Protease Do 1 [Spatholobus suberectus]	GO:0031224//intrinsic component of membrane;GO:0016021//integral component of membrane;GO:0016020//membrane;GO:0008233//peptidase activity;GO:0004252//serine-type endopeptidase activity;GO:0017171//serine hydrolase activity;GO:0003824//catalytic activity;GO:0004175//endopeptidase activity;GO:0070011//peptidase activity, acting on L-amino acid peptides;GO:0008236//serine-type peptidase activity;GO…
isoform_131187	0.820885	0.251201	0.906341	0.014498	0.66639	0.292866	0.662811	0.366558			K05391//cyclic nucleotide gated channel, plant+ko04626//Plant-pathogen interaction;K05391//cyclic nucleotide gated channel, plant+ko04626//Plant-pathogen interaction;K05391//cyclic nucleotide gated channel, plant+ko04626//Plant-pathogen interaction;K05391//cyclic nucleotide gated channel, plant+ko04626//Plant-pathogen interaction	XP_010656612.1|3.7e-300|PREDICTED: probable cyclic nucleotide-gated ion channel 5 isoform X2 [Vitis vinifera]	GO:0016020//membrane;GO:0031224//intrinsic component of membrane;GO:0016021//integral component of membrane;GO:0046873//metal ion transmembrane transporter activity;GO:0005261//cation channel activity;GO:0005249//voltage-gated potassium channel activity;GO:0015077//monovalent inorganic cation transmembrane transporter activity;GO:0005216//ion channel activity;GO:0022832//voltage-gated channel act…
isoform_131290	0.32205	0.942486	2.24938	0.0361438	0.137939	0.962512	1.69642	0.107709
isoform_131317	1.9628	0.271652	3.12159	0.00102594	1.41651	0.58811	1.24495	0.169803				RWR77957.1|1.7e-39|TATA element modulatory factor isoform X1 [Cinnamomum micranthum f. kanehirae]
isoform_131592	1.32581	0.285342	1.68298	0.00248762	1.97321	0.239202	1.40987	0.0550608			K08959//casein kinase 1, delta [EC:2.7.11.1];K08960//casein kinase 1, epsilon [EC:2.7.11.1];K08960//casein kinase 1, epsilon [EC:2.7.11.1];K08960//casein kinase 1, epsilon [EC:2.7.11.1];K08959//casein kinase 1, delta [EC:2.7.11.1]	XP_010915888.1|5.3e-149|casein kinase 1-like protein 4 isoform X1 [Elaeis guineensis]	GO:0005488//binding;GO:0032553//ribonucleotide binding;GO:1901265//nucleoside phosphate binding;GO:0003824//catalytic activity;GO:0035639//purine ribonucleoside triphosphate binding;GO:0043167//ion binding;GO:0030554//adenyl nucleotide binding;GO:0017076//purine nucleotide binding;GO:0043168//anion binding;GO:0016772//transferase activity, transferring phosphorus-containing groups;GO:0140096//cat…
isoform_131667	-0.795435	0.942486	-3.39819	0.0403538	-0.625127	0.885531	-2.33267	0.276134			K03106//signal recognition particle subunit SRP54 [EC:3.6.5.4]+ko03060//Protein export;K03106//signal recognition particle subunit SRP54 [EC:3.6.5.4]+ko03060//Protein export;K03106//signal recognition particle subunit SRP54 [EC:3.6.5.4]+ko03060//Protein export;K03106//signal recognition particle subunit SRP54 [EC:3.6.5.4]+ko03060//Protein export;K03106//signal recognition particle subunit SRP54 […	XP_024969548.1|1.2e-90|signal recognition particle 54 kDa protein 2-like [Cynara cardunculus var. scolymus]	GO:0072657//protein localization to membrane;GO:0071705//nitrogen compound transport;GO:0065002//intracellular protein transmembrane transport;GO:0006612//protein targeting to membrane;GO:0051649//establishment of localization in cell;GO:0045047//protein targeting to ER;GO:0008104//protein localization;GO:0006616//SRP-dependent cotranslational protein targeting to membrane, translocation;GO:00451…
isoform_13171	-1.23643	0.387197	-1.54054	0.0235349	-0.552397	0.785083	-0.96232	0.160936			K01100//sedoheptulose-bisphosphatase [EC:3.1.3.37]+ko01100//Metabolic pathways+ko00710//Carbon fixation in photosynthetic organisms+ko01200//Carbon metabolism;K01100//sedoheptulose-bisphosphatase [EC:3.1.3.37]+ko01100//Metabolic pathways+ko00710//Carbon fixation in photosynthetic organisms+ko01200//Carbon metabolism;K01100//sedoheptulose-bisphosphatase [EC:3.1.3.37]+ko01100//Metabolic pathways+ko…	RWR81548.1|5.7e-198|sedoheptulose-1,7-bisphosphatase, chloroplastic [Cinnamomum micranthum f. kanehirae]	GO:0005975//carbohydrate metabolic process;GO:0008152//metabolic process;GO:0044238//primary metabolic process;GO:0071704//organic substance metabolic process;GO:0016791//phosphatase activity;GO:0003824//catalytic activity;GO:0016787//hydrolase activity;GO:0016788//hydrolase activity, acting on ester bonds;GO:0042578//phosphoric ester hydrolase activity;
isoform_131769	1.23886	0.822944	3.18695	0.0224023	0.707701	0.876724	2.03745	0.147981			K07200//5'-AMP-activated protein kinase, regulatory gamma subunit;K07200//5'-AMP-activated protein kinase, regulatory gamma subunit	XP_008811372.1|4.8e-114|SNF1-related protein kinase regulatory subunit gamma-1-like [Phoenix dactylifera]	GO:0016772//transferase activity, transferring phosphorus-containing groups;GO:0016301//kinase activity;GO:0003824//catalytic activity;GO:0016740//transferase activity;
isoform_131882	1.36651	0.179605	1.95865	0.00616662	2.20054	0.162302	2.37603	0.115238	MYB		K11649//SWI/SNF related-matrix-associated actin-dependent regulator of chromatin subfamily C;K11649//SWI/SNF related-matrix-associated actin-dependent regulator of chromatin subfamily C;K11649//SWI/SNF related-matrix-associated actin-dependent regulator of chromatin subfamily C;K11649//SWI/SNF related-matrix-associated actin-dependent regulator of chromatin subfamily C;K11649//SWI/SNF related-mat…	OVA09601.1|3.6e-112|SANT/Myb domain [Macleaya cordata]	GO:0005622//intracellular;GO:0043231//intracellular membrane-bounded organelle;GO:0005634//nucleus;GO:0043227//membrane-bounded organelle;GO:0043226//organelle;GO:0043229//intracellular organelle;GO:0005488//binding;GO:0097159//organic cyclic compound binding;GO:1901363//heterocyclic compound binding;GO:0003677//DNA binding;GO:0003676//nucleic acid binding;
isoform_131920	1.01907	0.696302	2.02508	0.00335931	0.182598	0.928696	0.734741	0.448609			K12135//zinc finger protein CONSTANS+ko04712//Circadian rhythm - plant;K12135//zinc finger protein CONSTANS+ko04712//Circadian rhythm - plant;K12135//zinc finger protein CONSTANS+ko04712//Circadian rhythm - plant;K12135//zinc finger protein CONSTANS+ko04712//Circadian rhythm - plant	XP_010259762.1|1.6e-111|PREDICTED: zinc finger protein CONSTANS-LIKE 5-like [Nelumbo nucifera]	GO:0005634//nucleus;GO:0043227//membrane-bounded organelle;GO:0043229//intracellular organelle;GO:0005622//intracellular;GO:0043231//intracellular membrane-bounded organelle;GO:0043226//organelle;GO:0008270//zinc ion binding;GO:0046914//transition metal ion binding;GO:0043167//ion binding;GO:0043169//cation binding;GO:0005488//binding;GO:0046872//metal ion binding;
isoform_13203	-0.382836	0.942486	-0.921956	0.0426285	0.369835	0.885531	-0.85432	0.0828531				RWR92958.1|8.5e-84|Integral membrane protein hemolysin-III, putative isoform 1 [Cinnamomum micranthum f. kanehirae]
isoform_132143	-1.98298	0.215005	-2.8761	0.0204501	-1.09443	0.589105	-1.68093	0.422437			K04733//interleukin-1 receptor-associated kinase 4 [EC:2.7.11.1];K03260//translation initiation factor 4G+ko03013//RNA transport;K12447//UDP-sugar pyrophosphorylase [EC:2.7.7.64]+ko00520//Amino sugar and nucleotide sugar metabolism+ko00040//Pentose and glucuronate interconversions+ko01100//Metabolic pathways+ko00052//Galactose metabolism+ko00053//Ascorbate and aldarate metabolism;K05387//glutamat…	KAA8537887.1|6.6e-38|hypothetical protein F0562_027533 [Nyssa sinensis]
isoform_132200	1.10068	0.665187	2.15185	0.0117636	1.19899	0.399147	1.90209	0.0720753
isoform_132339	1.22615	0.571735	2.33231	0.0374066	0.499431	0.81879	1.68135	0.354678			K04485//DNA repair protein RadA/Sms	XP_024159983.1|2.2e-14|uncharacterized protein LOC112167228 [Rosa chinensis]	GO:0043169//cation binding;GO:0097159//organic cyclic compound binding;GO:0005488//binding;GO:1901363//heterocyclic compound binding;GO:0008270//zinc ion binding;GO:0043167//ion binding;GO:0046914//transition metal ion binding;GO:0046872//metal ion binding;GO:0003676//nucleic acid binding;
isoform_132382	-1.24077	0.703553	-4.45911	0.00126177	-0.00705621	0.999401	-3.2404	0.0568313			K12124//GIGANTEA+ko04712//Circadian rhythm - plant;K12124//GIGANTEA+ko04712//Circadian rhythm - plant;K12124//GIGANTEA+ko04712//Circadian rhythm - plant;K12124//GIGANTEA+ko04712//Circadian rhythm - plant;K12124//GIGANTEA+ko04712//Circadian rhythm - plant	RWR77531.1|0.0e+00|protein GIGANTEA [Cinnamomum micranthum f. kanehirae]	GO:0050793//regulation of developmental process;GO:0048583//regulation of response to stimulus;GO:0048580//regulation of post-embryonic development;GO:0051239//regulation of multicellular organismal process;GO:2000026//regulation of multicellular organismal development;GO:2000241//regulation of reproductive process;GO:2000028//regulation of photoperiodism, flowering;GO:0050789//regulation of biol…
isoform_132396	1.75698	0.0836452	1.62161	0.00411347	0.930719	0.428294	1.04759	0.154247			K04733//interleukin-1 receptor-associated kinase 4 [EC:2.7.11.1]	RWR85970.1|6.9e-49|Transcription factor IIS [Cinnamomum micranthum f. kanehirae]	GO:0043229//intracellular organelle;GO:0043227//membrane-bounded organelle;GO:0043231//intracellular membrane-bounded organelle;GO:0043226//organelle;GO:0005634//nucleus;GO:0005622//intracellular;
isoform_132457	-1.188	0.844338	-7.41295	1.0229e-12	-0.276249	0.928722					K00615//transketolase [EC:2.2.1.1]+ko00030//Pentose phosphate pathway+ko01230//Biosynthesis of amino acids+ko01100//Metabolic pathways+ko01110//Biosynthesis of secondary metabolites+ko00710//Carbon fixation in photosynthetic organisms+ko01200//Carbon metabolism;K00615//transketolase [EC:2.2.1.1]+ko00030//Pentose phosphate pathway+ko01230//Biosynthesis of amino acids+ko01100//Metabolic pathways+ko…	RWR80682.1|0.0e+00|transketolase, chloroplastic [Cinnamomum micranthum f. kanehirae]	GO:0004802//transketolase activity;GO:0016744//transferase activity, transferring aldehyde or ketonic groups;GO:0016740//transferase activity;GO:0003824//catalytic activity;
isoform_132467	2.97879	0.112864	3.7361	0.0161961	1.40289	0.517324	2.49125	0.141832			K11000//callose synthase [EC:2.4.1.-];K11000//callose synthase [EC:2.4.1.-];K11000//callose synthase [EC:2.4.1.-];K11000//callose synthase [EC:2.4.1.-];K11000//callose synthase [EC:2.4.1.-]	XP_022764061.1|3.3e-95|callose synthase 12-like [Durio zibethinus]	GO:0044237//cellular metabolic process;GO:0051274//beta-glucan biosynthetic process;GO:0005976//polysaccharide metabolic process;GO:0006075//(1->3)-beta-D-glucan biosynthetic process;GO:0044260//cellular macromolecule metabolic process;GO:0034637//cellular carbohydrate biosynthetic process;GO:0009987//cellular process;GO:0000271//polysaccharide biosynthetic process;GO:0044238//primary metabolic p…
isoform_132506	-1.25938	0.781398	-1.74119	0.0277771	-0.592179	0.885531	-1.02085	0.280795				XP_010251717.1|6.9e-81|PREDICTED: ribonuclease III domain-containing protein RNC1, chloroplastic [Nelumbo nucifera]	GO:0010467//gene expression;GO:0008152//metabolic process;GO:0090304//nucleic acid metabolic process;GO:0044237//cellular metabolic process;GO:0046483//heterocycle metabolic process;GO:0043170//macromolecule metabolic process;GO:0006725//cellular aromatic compound metabolic process;GO:0034641//cellular nitrogen compound metabolic process;GO:1901360//organic cyclic compound metabolic process;GO:00…
isoform_132641	1.71756	0.611048	3.10207	0.0450028	1.44428	0.615883	2.61608	0.111659
isoform_132748	0.505486	0.887547	1.42678	0.0458704	0.619799	0.715742	1.28367	0.0538011			K08829//male germ cell-associated kinase [EC:2.7.11.22];K08829//male germ cell-associated kinase [EC:2.7.11.22];K08829//male germ cell-associated kinase [EC:2.7.11.22];K08829//male germ cell-associated kinase [EC:2.7.11.22];K08829//male germ cell-associated kinase [EC:2.7.11.22]	XP_010278819.2|2.9e-133|PREDICTED: cyclin-dependent kinase F-4 [Nelumbo nucifera]	GO:0035639//purine ribonucleoside triphosphate binding;GO:0036094//small molecule binding;GO:0032553//ribonucleotide binding;GO:0017076//purine nucleotide binding;GO:0140096//catalytic activity, acting on a protein;GO:0003824//catalytic activity;GO:0005524//ATP binding;GO:0016301//kinase activity;GO:0004674//protein serine/threonine kinase activity;GO:0005488//binding;GO:0004672//protein kinase a…
isoform_13278	-2.38777	0.196094	-4.03736	0.00626763	-1.86001	0.370756	-0.765203	0.858948			K03403//magnesium chelatase subunit H [EC:6.6.1.1]+ko00860//Porphyrin and chlorophyll metabolism+ko01100//Metabolic pathways+ko01110//Biosynthesis of secondary metabolites;K03403//magnesium chelatase subunit H [EC:6.6.1.1]+ko00860//Porphyrin and chlorophyll metabolism+ko01100//Metabolic pathways+ko01110//Biosynthesis of secondary metabolites;K03403//magnesium chelatase subunit H [EC:6.6.1.1]+ko00…	XP_023922908.1|3.3e-140|magnesium-chelatase subunit ChlH, chloroplastic [Quercus suber]	GO:0033013//tetrapyrrole metabolic process;GO:0033014//tetrapyrrole biosynthetic process;GO:0071704//organic substance metabolic process;GO:0018130//heterocycle biosynthetic process;GO:0015995//chlorophyll biosynthetic process;GO:0009987//cellular process;GO:1901576//organic substance biosynthetic process;GO:1901566//organonitrogen compound biosynthetic process;GO:0046148//pigment biosynthetic pr…
isoform_132983	0.679981	0.940541	3.62389	0.0226153	-0.602438	0.885531	1.47625	0.596658				RWR84185.1|8.0e-107|hypothetical protein CKAN_01297500 [Cinnamomum micranthum f. kanehirae]	GO:0045454//cell redox homeostasis;GO:0042592//homeostatic process;GO:0050794//regulation of cellular process;GO:0050789//regulation of biological process;GO:0065007//biological regulation;GO:0009987//cellular process;GO:0065008//regulation of biological quality;GO:0019725//cellular homeostasis;GO:0016491//oxidoreductase activity;GO:0003824//catalytic activity;GO:0016209//antioxidant activity;
isoform_133054	0.8365	0.356973	1.26212	0.0143396	0.365696	0.633513	1.08753	0.0966163		DEAD/DEAH box helicase, putative (best arabidopsis hit)	K12854//pre-mRNA-splicing helicase BRR2 [EC:3.6.4.13]+ko03040//Spliceosome;K12854//pre-mRNA-splicing helicase BRR2 [EC:3.6.4.13]+ko03040//Spliceosome;K12854//pre-mRNA-splicing helicase BRR2 [EC:3.6.4.13]+ko03040//Spliceosome;K12854//pre-mRNA-splicing helicase BRR2 [EC:3.6.4.13]+ko03040//Spliceosome;K12854//pre-mRNA-splicing helicase BRR2 [EC:3.6.4.13]+ko03040//Spliceosome	OVA00708.1|4.2e-275|Helicase [Macleaya cordata]	GO:1901363//heterocyclic compound binding;GO:0032559//adenyl ribonucleotide binding;GO:0032555//purine ribonucleotide binding;GO:0035639//purine ribonucleoside triphosphate binding;GO:0097367//carbohydrate derivative binding;GO:1901265//nucleoside phosphate binding;GO:0008144//drug binding;GO:0030554//adenyl nucleotide binding;GO:0036094//small molecule binding;GO:0017111//nucleoside-triphosphata…
isoform_133125	0.445443	0.658673	0.924816	0.00846436	0.367981	0.556522	0.833909	0.0808404			K14767//U3 small nucleolar RNA-associated protein 3;K14767//U3 small nucleolar RNA-associated protein 3;K14767//U3 small nucleolar RNA-associated protein 3;K14767//U3 small nucleolar RNA-associated protein 3;K14767//U3 small nucleolar RNA-associated protein 3	RWR76665.1|9.8e-227|something about silencing protein 10 [Cinnamomum micranthum f. kanehirae]
isoform_133127	-0.575425	0.942486	-4.96286	0.000156053	0.190839	0.946008	-1.07916	0.761968			K00111//glycerol-3-phosphate dehydrogenase [EC:1.1.5.3]+ko01110//Biosynthesis of secondary metabolites+ko00564//Glycerophospholipid metabolism;K00111//glycerol-3-phosphate dehydrogenase [EC:1.1.5.3]+ko01110//Biosynthesis of secondary metabolites+ko00564//Glycerophospholipid metabolism;K00111//glycerol-3-phosphate dehydrogenase [EC:1.1.5.3]+ko01110//Biosynthesis of secondary metabolites+ko00564//G…	OVA18007.1|0.0e+00|FAD-dependent glycerol-3-phosphate dehydrogenase [Macleaya cordata]	GO:0006796//phosphate-containing compound metabolic process;GO:1901135//carbohydrate derivative metabolic process;GO:0009987//cellular process;GO:0008152//metabolic process;GO:0019637//organophosphate metabolic process;GO:0052646//alditol phosphate metabolic process;GO:0006793//phosphorus metabolic process;GO:0044237//cellular metabolic process;GO:0071704//organic substance metabolic process;GO:0…
isoform_133215	-2.39574	0.217885	-3.65117	0.0210397	-1.9801	0.329667	-2.91288	0.110484			K08905//photosystem I subunit V+ko01100//Metabolic pathways+ko00195//Photosynthesis;K08905//photosystem I subunit V+ko01100//Metabolic pathways+ko00195//Photosynthesis;K08905//photosystem I subunit V+ko01100//Metabolic pathways+ko00195//Photosynthesis;K08905//photosystem I subunit V+ko01100//Metabolic pathways+ko00195//Photosynthesis;K08905//photosystem I subunit V+ko01100//Metabolic pathways+ko0…	AFS88924.1|8.4e-56|chloroplast photosystem I reaction center subunit V-1 [Musa AB Group]	GO:0044238//primary metabolic process;GO:0071704//organic substance metabolic process;GO:0018298//protein-chromophore linkage;GO:0043170//macromolecule metabolic process;GO:0008152//metabolic process;GO:1901564//organonitrogen compound metabolic process;GO:0015979//photosynthesis;GO:0006807//nitrogen compound metabolic process;GO:0019538//protein metabolic process;GO:0043412//macromolecule modifi…
isoform_133234	-0.0757853	0.998862	-4.7719	0.000389458	-1.44678	0.129622	-3.35299	0.0513064				OVA01140.1|7.7e-57|hypothetical protein BVC80_8819g19 [Macleaya cordata]	GO:0016301//kinase activity;GO:0016740//transferase activity;GO:0003824//catalytic activity;GO:0016772//transferase activity, transferring phosphorus-containing groups;
isoform_13327	-1.3614	0.287646	-2.01372	0.000548235	-0.809289	0.559034	-1.22941	0.117925			K11517//(S)-2-hydroxy-acid oxidase [EC:1.1.3.15]+ko04146//Peroxisome+ko01100//Metabolic pathways+ko01110//Biosynthesis of secondary metabolites+ko01200//Carbon metabolism+ko00630//Glyoxylate and dicarboxylate metabolism;K11517//(S)-2-hydroxy-acid oxidase [EC:1.1.3.15]+ko04146//Peroxisome+ko01100//Metabolic pathways+ko01110//Biosynthesis of secondary metabolites+ko01200//Carbon metabolism+ko00630/…	XP_010941135.1|1.1e-188|(S)-2-hydroxy-acid oxidase GLO1 [Elaeis guineensis]	GO:0044281//small molecule metabolic process;GO:0009987//cellular process;GO:1901615//organic hydroxy compound metabolic process;GO:0019516//lactate oxidation;GO:0006082//organic acid metabolic process;GO:0019752//carboxylic acid metabolic process;GO:0044237//cellular metabolic process;GO:0008152//metabolic process;GO:0043436//oxoacid metabolic process;GO:0006089//lactate metabolic process;GO:007…
isoform_133273	2.19276	0.218933	2.93411	0.0359122	2.0162	0.146281	2.50369	0.0519853	WRKY	NB-ARC domain-containing disease resistance protein (best arabidopsis hit); RGH2B, putative, expressed (best rice hit)	K16225//probable WRKY transcription factor 52+ko04626//Plant-pathogen interaction;K16225//probable WRKY transcription factor 52+ko04626//Plant-pathogen interaction;K13459//disease resistance protein RPS2+ko04626//Plant-pathogen interaction;K16225//probable WRKY transcription factor 52+ko04626//Plant-pathogen interaction;K13459//disease resistance protein RPS2+ko04626//Plant-pathogen interaction	RWR79059.1|1.8e-49|putative WRKY transcription factor 70 [Cinnamomum micranthum f. kanehirae]	GO:0043226//organelle;GO:0005622//intracellular;GO:0043229//intracellular organelle;GO:0005634//nucleus;GO:0043231//intracellular membrane-bounded organelle;GO:0043227//membrane-bounded organelle;GO:1901363//heterocyclic compound binding;GO:0003677//DNA binding;GO:0003700//DNA-binding transcription factor activity;GO:0005488//binding;GO:0043565//sequence-specific DNA binding;GO:0003676//nucleic a…
isoform_13333	0.877168	0.310809	1.25351	0.00743151	0.673606	0.255879	0.733729	0.104722			K14209//solute carrier family 36 (proton-coupled amino acid transporter);K14209//solute carrier family 36 (proton-coupled amino acid transporter);K14209//solute carrier family 36 (proton-coupled amino acid transporter);K14209//solute carrier family 36 (proton-coupled amino acid transporter);K14209//solute carrier family 36 (proton-coupled amino acid transporter)	OVA10749.1|4.8e-152|Amino acid transporter [Macleaya cordata]	GO:0016020//membrane;GO:0031224//intrinsic component of membrane;GO:0016021//integral component of membrane;GO:0043226//organelle;GO:0005783//endoplasmic reticulum;GO:0005737//cytoplasm;GO:0043229//intracellular organelle;GO:0031984//organelle subcompartment;GO:0005789//endoplasmic reticulum membrane;GO:0043231//intracellular membrane-bounded organelle;GO:0043227//membrane-bounded organelle;GO:00…
isoform_13340	-0.89536	0.510402	-1.4527	0.0101231	-0.276921	0.878204	-0.78896	0.255245			K18624//macrophage erythroblast attacher;K18624//macrophage erythroblast attacher;K18624//macrophage erythroblast attacher;K18624//macrophage erythroblast attacher;K18624//macrophage erythroblast attacher	RWR90706.1|1.0e-197|macrophage erythroblast attacher [Cinnamomum micranthum f. kanehirae]	GO:1901564//organonitrogen compound metabolic process;GO:0050794//regulation of cellular process;GO:0010906//regulation of glucose metabolic process;GO:0031327//negative regulation of cellular biosynthetic process;GO:0008152//metabolic process;GO:0048523//negative regulation of cellular process;GO:1901575//organic substance catabolic process;GO:0044257//cellular protein catabolic process;GO:00065…
isoform_133412	-0.204554	0.97129	-4.89257	0.000288443	1.06532	0.674132	-1.48171	0.60424				RWR84454.1|1.3e-26|protein starmaker-like protein [Cinnamomum micranthum f. kanehirae]	GO:0016021//integral component of membrane;GO:0031224//intrinsic component of membrane;GO:0016020//membrane;
isoform_133553	-1.93313	0.456791	-3.36063	0.0456696	-1.7027	0.458486	-1.64179	0.547568			K16732//protein regulator of cytokinesis 1;K16732//protein regulator of cytokinesis 1;K16732//protein regulator of cytokinesis 1;K16732//protein regulator of cytokinesis 1;K16732//protein regulator of cytokinesis 1	RWR74527.1|3.8e-265|65-microtubule-associated protein 8 [Cinnamomum micranthum f. kanehirae]	GO:0006996//organelle organization;GO:0071840//cellular component organization or biogenesis;GO:0007010//cytoskeleton organization;GO:0009987//cellular process;GO:0000226//microtubule cytoskeleton organization;GO:0007017//microtubule-based process;GO:0016043//cellular component organization;GO:0008017//microtubule binding;GO:0008092//cytoskeletal protein binding;GO:0005488//binding;GO:0005515//pr…
isoform_1337	-0.72292	0.942486	-1.75052	0.021673	0.57019	0.885531	-1.28388	0.101438			K11294//nucleolin;K11294//nucleolin;K11294//nucleolin;K11294//nucleolin;K11294//nucleolin	RWR97637.1|6.3e-57|ribonucleoprotein, chloroplastic isoform X1 [Cinnamomum micranthum f. kanehirae]	GO:0097159//organic cyclic compound binding;GO:0003723//RNA binding;GO:0005488//binding;GO:1901363//heterocyclic compound binding;GO:0003676//nucleic acid binding;
isoform_133999	-1.68779	0.41713	-3.08634	0.0498446	-0.0355667	0.994604	-2.62209	0.133287
isoform_134027	0.610709	0.800649	1.43442	0.0413577	1.41672	0.496306	1.46132	0.254433				RWR78776.1|7.3e-07|Carbohydrate binding module family 20 [Cinnamomum micranthum f. kanehirae]	GO:0005488//binding;GO:0030246//carbohydrate binding;GO:0030247//polysaccharide binding;GO:2001070//starch binding;
isoform_134045	0.859099	0.912459	3.79436	0.0188582	-2.1014	0.348001	0.0596083	0.997554		Disease resistance protein (CC-NBS-LRR class) family (best arabidopsis hit)		OVA02871.1|2.3e-168|Poly(ADP-ribose) polymerase [Macleaya cordata]	GO:0003824//catalytic activity;GO:0016763//transferase activity, transferring pentosyl groups;GO:0016740//transferase activity;GO:0016757//transferase activity, transferring glycosyl groups;GO:0003950//NAD+ ADP-ribosyltransferase activity;
isoform_134075	-0.578188	0.916772	-1.69967	0.0300974	0.541041	0.821305	-1.02436	0.575498		HOPZ-ACTIVATED RESISTANCE 1 (best arabidopsis hit)		RWR78450.1|2.2e-103|Pentatricopeptide repeat [Cinnamomum micranthum f. kanehirae]	GO:0006950//response to stress;GO:0009987//cellular process;GO:0050789//regulation of biological process;GO:0042592//homeostatic process;GO:0006952//defense response;GO:0019725//cellular homeostasis;GO:0050794//regulation of cellular process;GO:0045454//cell redox homeostasis;GO:0065007//biological regulation;GO:0050896//response to stimulus;GO:0065008//regulation of biological quality;GO:0043168…
isoform_134118	0.988438	0.378073	1.5215	0.0385091	0.910459	0.26389	1.21093	0.0910567			K08511//vesicle-associated membrane protein 72;K08511//vesicle-associated membrane protein 72;K08511//vesicle-associated membrane protein 72;K08511//vesicle-associated membrane protein 72;K08511//vesicle-associated membrane protein 72	RWR82317.1|5.4e-92|vesicle-associated membrane protein 727 [Cinnamomum micranthum f. kanehirae]	GO:0051179//localization;GO:0051234//establishment of localization;GO:0016192//vesicle-mediated transport;GO:0006810//transport;GO:0016021//integral component of membrane;GO:0031224//intrinsic component of membrane;GO:0016020//membrane;
isoform_134193	-1.80287	0.190043	-2.38335	0.0297165	-1.66377	0.0681636	-1.49501	0.187736			K13065//shikimate O-hydroxycinnamoyltransferase [EC:2.3.1.133]+ko01100//Metabolic pathways+ko01110//Biosynthesis of secondary metabolites+ko00940//Phenylpropanoid biosynthesis+ko00941//Flavonoid biosynthesis+ko00945//Stilbenoid, diarylheptanoid and gingerol biosynthesis;K13065//shikimate O-hydroxycinnamoyltransferase [EC:2.3.1.133]+ko01100//Metabolic pathways+ko01110//Biosynthesis of secondary me…	OVA10306.1|1.5e-55|Transferase [Macleaya cordata]	GO:0016740//transferase activity;GO:0016746//transferase activity, transferring acyl groups;GO:0016747//transferase activity, transferring acyl groups other than amino-acyl groups;GO:0003824//catalytic activity;
isoform_134352	-1.11227	0.699883	-1.44172	0.0195168	-0.506512	0.869985	-0.938758	0.198772				RWR76771.1|9.1e-72|putative Pentatricopeptide repeat-containing protein [Cinnamomum micranthum f. kanehirae]	GO:0031224//intrinsic component of membrane;GO:0016020//membrane;GO:0016021//integral component of membrane;
isoform_134402	-1.4942	0.585776	-3.54723	0.00641514	0.0820007	0.987349	-1.3779	0.685352				RWR72796.1|7.9e-211|BTB/POZ domain-containing protein NPY2 [Cinnamomum micranthum f. kanehirae]	GO:0009628//response to abiotic stimulus;GO:0009629//response to gravity;GO:0009958//positive gravitropism;GO:0009605//response to external stimulus;GO:0009606//tropism;GO:0009630//gravitropism;GO:0050896//response to stimulus;
isoform_134448			4.10576	0.00523684	-0.803111	0.795344	2.55526	0.12322				XP_010248743.1|2.2e-62|PREDICTED: uncharacterized protein LOC104591564 isoform X2 [Nelumbo nucifera]
isoform_134450	-1.17701	0.55586	-2.19453	0.037298	-1.11728	0.442033	-1.93433	0.0728218			K09699//2-oxoisovalerate dehydrogenase E2 component (dihydrolipoyl transacylase) [EC:2.3.1.168]+ko00280//Valine, leucine and isoleucine degradation+ko00640//Propanoate metabolism+ko01100//Metabolic pathways+ko01110//Biosynthesis of secondary metabolites;K00655//1-acyl-sn-glycerol-3-phosphate acyltransferase [EC:2.3.1.51]+ko01100//Metabolic pathways+ko01110//Biosynthesis of secondary metabolites+k…	RWR93553.1|2.9e-91|multiple organellar RNA editing factor 9, chloroplastic-like protein [Cinnamomum micranthum f. kanehirae]	GO:0006725//cellular aromatic compound metabolic process;GO:0016070//RNA metabolic process;GO:0016554//cytidine to uridine editing;GO:0090304//nucleic acid metabolic process;GO:0046483//heterocycle metabolic process;GO:0043412//macromolecule modification;GO:0044237//cellular metabolic process;GO:0009987//cellular process;GO:1901360//organic cyclic compound metabolic process;GO:0043170//macromolec…
isoform_134489	0.733754	0.942486	2.53208	0.00116013	0.0358685	0.994677	2.22872	0.102289				RWR95913.1|8.7e-131|SANT/Myb domain-containing protein [Cinnamomum micranthum f. kanehirae]	GO:0003677//DNA binding;GO:1901363//heterocyclic compound binding;GO:0005488//binding;GO:0097159//organic cyclic compound binding;GO:0003676//nucleic acid binding;
isoform_13458	0.829691	0.348126	1.1469	0.00636806	0.981475	0.103861	0.683626	0.121787			K03353//anaphase-promoting complex subunit 6+ko04120//Ubiquitin mediated proteolysis;K03353//anaphase-promoting complex subunit 6+ko04120//Ubiquitin mediated proteolysis;K03353//anaphase-promoting complex subunit 6+ko04120//Ubiquitin mediated proteolysis;K03353//anaphase-promoting complex subunit 6+ko04120//Ubiquitin mediated proteolysis;K03353//anaphase-promoting complex subunit 6+ko04120//Ubiqu…	XP_010274424.1|2.1e-243|PREDICTED: anaphase-promoting complex subunit 6 [Nelumbo nucifera]	GO:0044238//primary metabolic process;GO:1901564//organonitrogen compound metabolic process;GO:0007091//metaphase/anaphase transition of mitotic cell cycle;GO:1901989//positive regulation of cell cycle phase transition;GO:0033044//regulation of chromosome organization;GO:0006275//regulation of DNA replication;GO:1901575//organic substance catabolic process;GO:0044248//cellular catabolic process;G…
isoform_134595	0.841635	0.652939	1.43143	0.00931145	0.338961	0.871751	1.13567	0.22745			K19476//vacuolar protein sorting-associated protein IST1+ko04144//Endocytosis;K19476//vacuolar protein sorting-associated protein IST1+ko04144//Endocytosis;K19476//vacuolar protein sorting-associated protein IST1+ko04144//Endocytosis;K19476//vacuolar protein sorting-associated protein IST1+ko04144//Endocytosis;K19476//vacuolar protein sorting-associated protein IST1+ko04144//Endocytosis	XP_010245870.1|2.8e-180|PREDICTED: uncharacterized protein LOC104589305 [Nelumbo nucifera]	GO:0042886//amide transport;GO:0006810//transport;GO:0051179//localization;GO:0071705//nitrogen compound transport;GO:0015031//protein transport;GO:0033036//macromolecule localization;GO:0008104//protein localization;GO:0051234//establishment of localization;GO:0045184//establishment of protein localization;GO:0071702//organic substance transport;GO:0015833//peptide transport;
isoform_134643	-1.49439	0.559329	-4.84205	0.000295949	-0.640242	0.885531	-2.34395	0.272354			K12450//UDP-glucose 4,6-dehydratase [EC:4.2.1.76]+ko00520//Amino sugar and nucleotide sugar metabolism;K12450//UDP-glucose 4,6-dehydratase [EC:4.2.1.76]+ko00520//Amino sugar and nucleotide sugar metabolism;K12450//UDP-glucose 4,6-dehydratase [EC:4.2.1.76]+ko00520//Amino sugar and nucleotide sugar metabolism;K12450//UDP-glucose 4,6-dehydratase [EC:4.2.1.76]+ko00520//Amino sugar and nucleotide suga…	RWR89161.1|2.8e-123|trifunctional UDP-glucose 4,6-dehydratase/UDP-4-keto-6-deoxy-D-glucose 3,5-epimerase/UDP-4-keto-L-rhamnose-reductase RHM1 [Cinnamomum micranthum f. kanehirae]	GO:0006139//nucleobase-containing compound metabolic process;GO:0046483//heterocycle metabolic process;GO:0034641//cellular nitrogen compound metabolic process;GO:0009225//nucleotide-sugar metabolic process;GO:0008152//metabolic process;GO:0044237//cellular metabolic process;GO:0044281//small molecule metabolic process;GO:0009987//cellular process;GO:0006807//nitrogen compound metabolic process;G…
isoform_134731	1.14788	0.534119	1.70357	0.0372911	0.376637	0.87675	1.27182	0.0940725			K01535//H+-transporting ATPase [EC:7.1.2.1]+ko00190//Oxidative phosphorylation;K05387//glutamate receptor, ionotropic, plant;K07466//replication factor A1+ko03420//Nucleotide excision repair+ko03030//DNA replication+ko03440//Homologous recombination+ko03430//Mismatch repair;K14301//nuclear pore complex protein Nup107+ko03013//RNA transport;K14638//solute carrier family 15 (peptide/histidine trans…	XP_024440968.1|4.7e-59|uncharacterized protein LOC112324119 [Populus trichocarpa]
isoform_134756	-0.322357	0.928504	-1.11636	0.00990487	0.520863	0.634536	-0.899838	0.0538107			K08852//serine/threonine-protein kinase/endoribonuclease IRE1 [EC:2.7.11.1 3.1.26.-]+ko04141//Protein processing in endoplasmic reticulum	KAF3965322.1|1.8e-150|hypothetical protein CMV_010480 [Castanea mollissima]	GO:0080134//regulation of response to stress;GO:0080135//regulation of cellular response to stress;GO:0050794//regulation of cellular process;GO:1900034//regulation of cellular response to heat;GO:0050789//regulation of biological process;GO:0048583//regulation of response to stimulus;GO:0065007//biological regulation;
isoform_134851	1.14941	0.816493	3.51601	0.0306089	-0.400531	0.895302	1.63968	0.515034			K08789//microtubule-associated serine/threonine kinase [EC:2.7.11.1];K08789//microtubule-associated serine/threonine kinase [EC:2.7.11.1];K08789//microtubule-associated serine/threonine kinase [EC:2.7.11.1];K08789//microtubule-associated serine/threonine kinase [EC:2.7.11.1];K08789//microtubule-associated serine/threonine kinase [EC:2.7.11.1]	RWR77157.1|5.5e-311|putative serine/threonine protein kinase IREH1 isoform X1 [Cinnamomum micranthum f. kanehirae]	GO:0097367//carbohydrate derivative binding;GO:0016772//transferase activity, transferring phosphorus-containing groups;GO:0036094//small molecule binding;GO:0005524//ATP binding;GO:0032555//purine ribonucleotide binding;GO:1901363//heterocyclic compound binding;GO:0005488//binding;GO:0016301//kinase activity;GO:1901265//nucleoside phosphate binding;GO:0140096//catalytic activity, acting on a pro…
isoform_13507	1.8831	0.511916	6.83206	4.27649e-09	2.24871	0.296856	2.62999	0.145948			K00801//farnesyl-diphosphate farnesyltransferase [EC:2.5.1.21]+ko00909//Sesquiterpenoid and triterpenoid biosynthesis+ko01100//Metabolic pathways+ko01110//Biosynthesis of secondary metabolites+ko00100//Steroid biosynthesis;K00801//farnesyl-diphosphate farnesyltransferase [EC:2.5.1.21]+ko00909//Sesquiterpenoid and triterpenoid biosynthesis+ko01100//Metabolic pathways+ko01110//Biosynthesis of secon…	AMK48128.1|1.7e-221|squalene synthase [Magnolia officinalis]	GO:0044237//cellular metabolic process;GO:0006721//terpenoid metabolic process;GO:0006793//phosphorus metabolic process;GO:0006720//isoprenoid metabolic process;GO:0006796//phosphate-containing compound metabolic process;GO:0008610//lipid biosynthetic process;GO:0009987//cellular process;GO:0006629//lipid metabolic process;GO:0071704//organic substance metabolic process;GO:0008152//metabolic proc…
isoform_135230	-0.570974	0.848156	-1.06294	0.00819003	-0.71293	0.541809	-0.650197	0.16249			K00627//pyruvate dehydrogenase E2 component (dihydrolipoamide acetyltransferase) [EC:2.3.1.12]+ko00010//Glycolysis / Gluconeogenesis+ko00020//Citrate cycle (TCA cycle)+ko01100//Metabolic pathways+ko01110//Biosynthesis of secondary metabolites+ko00620//Pyruvate metabolism+ko01200//Carbon metabolism;K00627//pyruvate dehydrogenase E2 component (dihydrolipoamide acetyltransferase) [EC:2.3.1.12]+ko000…	RWR95802.1|1.1e-156|dihydrolipoyllysine-residue acetyltransferase component 4 of pyruvate dehydrogenase complex, chloroplastic [Cinnamomum micranthum f. kanehirae]	GO:0031224//intrinsic component of membrane;GO:0016021//integral component of membrane;GO:0016020//membrane;GO:0016740//transferase activity;GO:0003824//catalytic activity;GO:0016746//transferase activity, transferring acyl groups;
isoform_13529	-0.557722	0.836788	-1.75095	0.00822247	-0.601646	0.309582	-1.37334	0.0712182			K01714//4-hydroxy-tetrahydrodipicolinate synthase [EC:4.3.3.7]+ko00300//Lysine biosynthesis+ko01230//Biosynthesis of amino acids+ko01100//Metabolic pathways+ko01110//Biosynthesis of secondary metabolites+ko00261//Monobactam biosynthesis;K01714//4-hydroxy-tetrahydrodipicolinate synthase [EC:4.3.3.7]+ko00300//Lysine biosynthesis+ko01230//Biosynthesis of amino acids+ko01100//Metabolic pathways+ko011…	RWR87556.1|4.1e-183|4-hydroxy-tetrahydrodipicolinate synthase, chloroplastic isoform X1 [Cinnamomum micranthum f. kanehirae]	GO:0043648//dicarboxylic acid metabolic process;GO:0006807//nitrogen compound metabolic process;GO:0008652//cellular amino acid biosynthetic process;GO:0009085//lysine biosynthetic process;GO:1901576//organic substance biosynthetic process;GO:1901607//alpha-amino acid biosynthetic process;GO:0046451//diaminopimelate metabolic process;GO:0044238//primary metabolic process;GO:0071704//organic subst…
isoform_135370	-1.11858	0.185088	-1.73542	0.0138841	-1.22222	0.0560919	-1.61625	0.0522448		Arabidopsis thaliana disease resistance protein RPP1-like protein R1, disease resistance protein RPP1-like protein R2, disease resistance protein RPP1-like protein R3, disease resistance protein RPP1-like protein R4, disease resistance protein RPP1-like p	K01104//protein-tyrosine phosphatase [EC:3.1.3.48];K01104//protein-tyrosine phosphatase [EC:3.1.3.48]	RWR97159.1|5.1e-50|Protein-tyrosine phosphatase/arsenate reductase [Cinnamomum micranthum f. kanehirae]	GO:0016791//phosphatase activity;GO:0042578//phosphoric ester hydrolase activity;GO:0004721//phosphoprotein phosphatase activity;GO:0004725//protein tyrosine phosphatase activity;GO:0003824//catalytic activity;GO:0140096//catalytic activity, acting on a protein;GO:0016788//hydrolase activity, acting on ester bonds;GO:0016787//hydrolase activity;
isoform_135460	0.515819	0.942486	2.62611	0.0360665	-0.0079298	0.999401	1.16725	0.627592			K08835//serine/threonine-protein kinase OSR1/STK39 [EC:2.7.11.1]	OVA03240.1|2.4e-38|GAGA-binding transcriptional activator [Macleaya cordata]
isoform_135625	-1.98248	0.31828	-2.56519	0.0458859	-2.09997	0.21823	-1.87197	0.284835			K03043//DNA-directed RNA polymerase subunit beta [EC:2.7.7.6]+ko03020//RNA polymerase;K03043//DNA-directed RNA polymerase subunit beta [EC:2.7.7.6]+ko03020//RNA polymerase;K03043//DNA-directed RNA polymerase subunit beta [EC:2.7.7.6]+ko03020//RNA polymerase;K03043//DNA-directed RNA polymerase subunit beta [EC:2.7.7.6]+ko03020//RNA polymerase;K03043//DNA-directed RNA polymerase subunit beta [EC:2.…	YP_008993426.1|5.6e-180|RNA polymerase beta subunit [Magnolia kobus]	GO:0034645//cellular macromolecule biosynthetic process;GO:0032774//RNA biosynthetic process;GO:1901576//organic substance biosynthetic process;GO:0034654//nucleobase-containing compound biosynthetic process;GO:0019438//aromatic compound biosynthetic process;GO:0009058//biosynthetic process;GO:0046483//heterocycle metabolic process;GO:1901360//organic cyclic compound metabolic process;GO:0071704/…
isoform_135681	0.0120285	0.999923	-4.45341	0.00148065	0.915355	0.677088	-2.36044	0.266825			K11667//INO80 complex subunit C;K11667//INO80 complex subunit C;K11667//INO80 complex subunit C;K11667//INO80 complex subunit C;K11667//INO80 complex subunit C	RWR91939.1|2.0e-58|INO80 complex subunit C [Cinnamomum micranthum f. kanehirae]	GO:0051276//chromosome organization;GO:0006996//organelle organization;GO:0016043//cellular component organization;GO:0006338//chromatin remodeling;GO:0009987//cellular process;GO:0006325//chromatin organization;GO:0071840//cellular component organization or biogenesis;GO:0033202//DNA helicase complex;GO:0005694//chromosome;GO:0070603//SWI/SNF superfamily-type complex;GO:0031011//Ino80 complex;GO…
isoform_135704	2.92189	0.134641	4.69119	0.000587473	0.62384	0.885531	1.44693	0.311372
isoform_13572	0.285377	0.959831	1.62573	0.0334128	0.181096	0.961131	2.03052	0.182604			K11267//sister chromatid cohesion protein PDS5;K11267//sister chromatid cohesion protein PDS5;K11267//sister chromatid cohesion protein PDS5;K11267//sister chromatid cohesion protein PDS5;K11267//sister chromatid cohesion protein PDS5	RWR94986.1|8.8e-202|sister chromatid cohesion protein PDS5 B [Cinnamomum micranthum f. kanehirae]	GO:1903047//mitotic cell cycle process;GO:0016043//cellular component organization;GO:0009987//cellular process;GO:0000819//sister chromatid segregation;GO:0000280//nuclear division;GO:0006996//organelle organization;GO:0051276//chromosome organization;GO:0071840//cellular component organization or biogenesis;GO:0022402//cell cycle process;GO:0007059//chromosome segregation;GO:0007064//mitotic si…
isoform_135805	-0.233483	0.942486	-1.30741	0.0279755	-0.607797	0.708188	-0.146762	0.919774			K17086//transmembrane 9 superfamily member 2/4;K17086//transmembrane 9 superfamily member 2/4;K17086//transmembrane 9 superfamily member 2/4;K17086//transmembrane 9 superfamily member 2/4;K17086//transmembrane 9 superfamily member 2/4	CAN62778.1|5.4e-297|hypothetical protein VITISV_031212 [Vitis vinifera]	GO:0008104//protein localization;GO:0070727//cellular macromolecule localization;GO:0051179//localization;GO:0072657//protein localization to membrane;GO:0033036//macromolecule localization;GO:0034613//cellular protein localization;GO:0051641//cellular localization;GO:0016020//membrane;GO:0016021//integral component of membrane;GO:0031224//intrinsic component of membrane;
isoform_135815	-3.3136	0.0631281	-3.60541	0.0298838	-0.243153	0.885531	-2.94409	0.11082				RWR74786.1|1.7e-19|protein LNK3 [Cinnamomum micranthum f. kanehirae]	GO:0051171//regulation of nitrogen compound metabolic process;GO:0065007//biological regulation;GO:0010468//regulation of gene expression;GO:0050789//regulation of biological process;GO:0009889//regulation of biosynthetic process;GO:0006355//regulation of transcription, DNA-templated;GO:1903506//regulation of nucleic acid-templated transcription;GO:0031323//regulation of cellular metabolic proces…
isoform_135823	-1.24792	0.0701529	-1.48664	4.62183e-05	-0.883701	0.212033	-1.06481	0.0869793			K14332//photosystem I subunit PsaO+ko00195//Photosynthesis;K14332//photosystem I subunit PsaO+ko00195//Photosynthesis;K14332//photosystem I subunit PsaO+ko00195//Photosynthesis;K14332//photosystem I subunit PsaO+ko00195//Photosynthesis;K14332//photosystem I subunit PsaO+ko00195//Photosynthesis	TEY41714.1|1.4e-56|photosystem I subunit PsaO [Salvia splendens]	GO:0019684//photosynthesis, light reaction;GO:0055114//oxidation-reduction process;GO:0006091//generation of precursor metabolites and energy;GO:0009767//photosynthetic electron transport chain;GO:0022900//electron transport chain;GO:0009987//cellular process;GO:0044237//cellular metabolic process;GO:0008152//metabolic process;GO:0015979//photosynthesis;GO:0009570//chloroplast stroma;GO:0032991//…
isoform_13592	-1.28848	0.231134	-1.41748	0.0281254	-0.820022	0.476991	-1.11526	0.0906838			K12614//ATP-dependent RNA helicase DDX6/DHH1 [EC:3.6.4.13]+ko03018//RNA degradation;K12614//ATP-dependent RNA helicase DDX6/DHH1 [EC:3.6.4.13]+ko03018//RNA degradation;K12614//ATP-dependent RNA helicase DDX6/DHH1 [EC:3.6.4.13]+ko03018//RNA degradation;K12614//ATP-dependent RNA helicase DDX6/DHH1 [EC:3.6.4.13]+ko03018//RNA degradation	RWR93740.1|3.4e-206|DEAD-box ATP-dependent RNA helicase 58, chloroplastic isoform X1 [Cinnamomum micranthum f. kanehirae]	GO:0032553//ribonucleotide binding;GO:0005488//binding;GO:0003723//RNA binding;GO:0004386//helicase activity;GO:0003676//nucleic acid binding;GO:0016817//hydrolase activity, acting on acid anhydrides;GO:0017076//purine nucleotide binding;GO:0032559//adenyl ribonucleotide binding;GO:0035639//purine ribonucleoside triphosphate binding;GO:1901265//nucleoside phosphate binding;GO:0017111//nucleoside-…
isoform_136138	-0.619376	0.634417	-1.05892	0.0487352	-0.724235	0.266841	-0.974773	0.131978			K03243//translation initiation factor 5B+ko03013//RNA transport;K03243//translation initiation factor 5B+ko03013//RNA transport;K03243//translation initiation factor 5B+ko03013//RNA transport;K03243//translation initiation factor 5B+ko03013//RNA transport;K03243//translation initiation factor 5B+ko03013//RNA transport	XP_010263484.1|0.0e+00|PREDICTED: eukaryotic translation initiation factor 5B-like [Nelumbo nucifera]	GO:0097367//carbohydrate derivative binding;GO:0043167//ion binding;GO:0000166//nucleotide binding;GO:0032555//purine ribonucleotide binding;GO:0001883//purine nucleoside binding;GO:0036094//small molecule binding;GO:0016817//hydrolase activity, acting on acid anhydrides;GO:0032553//ribonucleotide binding;GO:0005525//GTP binding;GO:0003676//nucleic acid binding;GO:0043168//anion binding;GO:000374…
isoform_136312	1.13376	0.396636	1.38049	0.0194284	1.09073	0.293398	1.83331	0.10859				XP_028801524.1|2.3e-24|nitrate regulatory gene2 protein-like [Prosopis alba]
isoform_136323	-1.78868	0.532261	-3.86359	0.00578281	-1.53334	0.516813	-3.07759	0.0540399			K15893//glycerate dehydrogenase [EC:1.1.1.29]+ko01100//Metabolic pathways+ko01110//Biosynthesis of secondary metabolites+ko00260//Glycine, serine and threonine metabolism+ko01200//Carbon metabolism+ko00630//Glyoxylate and dicarboxylate metabolism;K15893//glycerate dehydrogenase [EC:1.1.1.29]+ko01100//Metabolic pathways+ko01110//Biosynthesis of secondary metabolites+ko00260//Glycine, serine and th…	XP_020700853.1|8.2e-56|glycerate dehydrogenase [Dendrobium catenatum]	GO:0016491//oxidoreductase activity;GO:0005488//binding;GO:1901265//nucleoside phosphate binding;GO:1901363//heterocyclic compound binding;GO:0036094//small molecule binding;GO:0016616//oxidoreductase activity, acting on the CH-OH group of donors, NAD or NADP as acceptor;GO:0003824//catalytic activity;GO:0097159//organic cyclic compound binding;GO:0051287//NAD binding;GO:0000166//nucleotide bindi…
isoform_136480	-0.6274	0.760655	-1.47692	0.0327493	-0.79203	0.110056	-0.951528	0.343723			K15188//cyclin T;K15188//cyclin T;K15188//cyclin T;K15188//cyclin T;K15188//cyclin T	KYP75044.1|5.1e-18|Cyclin-T1-5 [Cajanus cajan]	GO:0080090//regulation of primary metabolic process;GO:2001141//regulation of RNA biosynthetic process;GO:0060255//regulation of macromolecule metabolic process;GO:0051252//regulation of RNA metabolic process;GO:0050789//regulation of biological process;GO:0065007//biological regulation;GO:0019222//regulation of metabolic process;GO:0009889//regulation of biosynthetic process;GO:0010556//regulati…
isoform_136516	0.701281	0.624689	1.35788	0.0271487	-0.252694	0.885531	1.07938	0.0874099			K17964//leucine-rich PPR motif-containing protein, mitochondrial	XP_010257980.1|4.3e-178|PREDICTED: protein COBRA-like isoform X1 [Nelumbo nucifera]	GO:0071555//cell wall organization;GO:0045229//external encapsulating structure organization;GO:0071554//cell wall organization or biogenesis;GO:0042546//cell wall biogenesis;GO:0016043//cellular component organization;GO:0043062//extracellular structure organization;GO:0030198//extracellular matrix organization;GO:0071840//cellular component organization or biogenesis;GO:0071669//plant-type cell…
isoform_136518	1.42905	0.553606	2.1595	0.0453816	1.48025	0.477196	1.91948	0.122327
isoform_136546	-1.72471	0.409004	-3.38507	0.0192224	-1.64516	0.400496	-1.99236	0.387268
isoform_136614	-0.410303	0.942486	-2.49032	0.0223194	0.22333	0.941003	-1.51108	0.321242		cysteine-rich RLK (RECEPTOR-like protein kinase) 10 (best arabidopsis hit)	K04733//interleukin-1 receptor-associated kinase 4 [EC:2.7.11.1];K04733//interleukin-1 receptor-associated kinase 4 [EC:2.7.11.1];K04733//interleukin-1 receptor-associated kinase 4 [EC:2.7.11.1];K04733//interleukin-1 receptor-associated kinase 4 [EC:2.7.11.1]	RWR88303.1|4.9e-111|cysteine-rich receptor-like protein kinase 10 [Cinnamomum micranthum f. kanehirae]	GO:0016021//integral component of membrane;GO:0016020//membrane;GO:0031224//intrinsic component of membrane;GO:0016740//transferase activity;GO:0003824//catalytic activity;GO:0000166//nucleotide binding;GO:0016301//kinase activity;GO:0140096//catalytic activity, acting on a protein;GO:0004672//protein kinase activity;GO:0043168//anion binding;GO:1901363//heterocyclic compound binding;GO:0035639//…
isoform_136620	-2.05367	0.365557	-3.51708	0.00442675	-0.42963	0.885531	-1.61561	0.576519				RWR86983.1|4.1e-48|protein MICRORCHIDIA 7-like protein [Cinnamomum micranthum f. kanehirae]
isoform_13665	0.695586	0.734785	1.24458	0.0116887	-0.0596806	0.97864	0.824059	0.549484			K12448//UDP-arabinose 4-epimerase [EC:5.1.3.5]+ko00520//Amino sugar and nucleotide sugar metabolism+ko01100//Metabolic pathways	RWR85681.1|4.5e-166|metal tolerance protein 10 isoform X1 [Cinnamomum micranthum f. kanehirae]	GO:0055080//cation homeostasis;GO:0055072//iron ion homeostasis;GO:0055069//zinc ion homeostasis;GO:0006875//cellular metal ion homeostasis;GO:0098662//inorganic cation transmembrane transport;GO:0070838//divalent metal ion transport;GO:0055082//cellular chemical homeostasis;GO:0046916//cellular transition metal ion homeostasis;GO:0070574//cadmium ion transmembrane transport;GO:0009987//cellular …
isoform_136803	0.917197	0.760219	1.39578	0.0223016	0.763975	0.690229	0.847654	0.551737			K01177//beta-amylase [EC:3.2.1.2]+ko00500//Starch and sucrose metabolism;K01177//beta-amylase [EC:3.2.1.2]+ko00500//Starch and sucrose metabolism;K01177//beta-amylase [EC:3.2.1.2]+ko00500//Starch and sucrose metabolism;K01177//beta-amylase [EC:3.2.1.2]+ko00500//Starch and sucrose metabolism;K01177//beta-amylase [EC:3.2.1.2]+ko00500//Starch and sucrose metabolism	RWR86746.1|1.6e-130|Glycoside hydrolase [Cinnamomum micranthum f. kanehirae]	GO:0005975//carbohydrate metabolic process;GO:0016052//carbohydrate catabolic process;GO:0009057//macromolecule catabolic process;GO:0009056//catabolic process;GO:0000272//polysaccharide catabolic process;GO:1901575//organic substance catabolic process;GO:0071704//organic substance metabolic process;GO:0044238//primary metabolic process;GO:0005976//polysaccharide metabolic process;GO:0008152//met…
isoform_136893	-0.776322	0.321781	-1.37651	0.0268403	-1.00834	0.129647	-1.06506	0.155938			K04508//transducin (beta)-like 1;K04508//transducin (beta)-like 1;K04508//transducin (beta)-like 1;K04508//transducin (beta)-like 1;K04508//transducin (beta)-like 1	RWR85555.1|3.3e-167|actin-interacting protein 1-2-like protein [Cinnamomum micranthum f. kanehirae]
isoform_136907	-1.17643	0.348126	-1.32542	0.0432769	-0.757636	0.550003	-0.984254	0.18603	Tify		K13464//jasmonate ZIM domain-containing protein+ko04075//Plant hormone signal transduction;K13464//jasmonate ZIM domain-containing protein+ko04075//Plant hormone signal transduction;K13464//jasmonate ZIM domain-containing protein+ko04075//Plant hormone signal transduction;K13464//jasmonate ZIM domain-containing protein+ko04075//Plant hormone signal transduction	RWR83053.1|4.9e-127|protein TIFY 8-like protein [Cinnamomum micranthum f. kanehirae]
isoform_137255	2.63224	0.143191	3.22632	0.0146096	0.944821	0.593242	0.936138	0.799713	NAC	NAC domain containing protein 17 (best arabidopsis hit)	K00521//ferric-chelate reductase [EC:1.16.1.7];K00521//ferric-chelate reductase [EC:1.16.1.7]	XP_010939027.1|6.5e-45|NAC domain-containing protein 35 isoform X1 [Elaeis guineensis]	GO:0031323//regulation of cellular metabolic process;GO:0050794//regulation of cellular process;GO:0019222//regulation of metabolic process;GO:0051252//regulation of RNA metabolic process;GO:0010468//regulation of gene expression;GO:2001141//regulation of RNA biosynthetic process;GO:0060255//regulation of macromolecule metabolic process;GO:0050789//regulation of biological process;GO:0019219//reg…
isoform_13752	-0.586171	0.787575	-1.02915	0.00376663	-0.444692	0.731685	-0.563183	0.258191			K00927//phosphoglycerate kinase [EC:2.7.2.3]+ko00010//Glycolysis / Gluconeogenesis+ko01230//Biosynthesis of amino acids+ko01100//Metabolic pathways+ko01110//Biosynthesis of secondary metabolites+ko00710//Carbon fixation in photosynthetic organisms+ko01200//Carbon metabolism;K00927//phosphoglycerate kinase [EC:2.7.2.3]+ko00010//Glycolysis / Gluconeogenesis+ko01230//Biosynthesis of amino acids+ko01…	RWR74740.1|5.3e-204|phosphoglycerate kinase, cytosolic [Cinnamomum micranthum f. kanehirae]	GO:0009987//cellular process;GO:0009150//purine ribonucleotide metabolic process;GO:0046031//ADP metabolic process;GO:0009201//ribonucleoside triphosphate biosynthetic process;GO:0009166//nucleotide catabolic process;GO:0046939//nucleotide phosphorylation;GO:0009179//purine ribonucleoside diphosphate metabolic process;GO:0009199//ribonucleoside triphosphate metabolic process;GO:0009259//ribonucle…
isoform_137561	1.20589	0.454732	1.74444	0.0496651	-0.143361	0.9185	0.923936	0.465964			K18442//brefeldin A-inhibited guanine nucleotide-exchange protein+ko04144//Endocytosis;K18442//brefeldin A-inhibited guanine nucleotide-exchange protein+ko04144//Endocytosis;K18442//brefeldin A-inhibited guanine nucleotide-exchange protein+ko04144//Endocytosis;K18442//brefeldin A-inhibited guanine nucleotide-exchange protein+ko04144//Endocytosis;K18442//brefeldin A-inhibited guanine nucleotide-ex…	XP_010908280.1|1.9e-19|brefeldin A-inhibited guanine nucleotide-exchange protein 2 [Elaeis guineensis]	GO:0050794//regulation of cellular process;GO:0046578//regulation of Ras protein signal transduction;GO:0051056//regulation of small GTPase mediated signal transduction;GO:0010646//regulation of cell communication;GO:1902531//regulation of intracellular signal transduction;GO:0050789//regulation of biological process;GO:0065007//biological regulation;GO:0009966//regulation of signal transduction;…
isoform_137648	-1.23887	0.212888	-1.77444	0.0125245	-1.0936	0.106358	-1.22959	0.0836561			K03686//molecular chaperone DnaJ;K05387//glutamate receptor, ionotropic, plant;K19525//vacuolar protein sorting-associated protein 13A/C;K07203//serine/threonine-protein kinase mTOR [EC:2.7.11.1]+ko04136//Autophagy - other;K04733//interleukin-1 receptor-associated kinase 4 [EC:2.7.11.1]	XP_024159983.1|9.0e-64|uncharacterized protein LOC112167228 [Rosa chinensis]	GO:0044260//cellular macromolecule metabolic process;GO:0006725//cellular aromatic compound metabolic process;GO:0071704//organic substance metabolic process;GO:0009987//cellular process;GO:0006139//nucleobase-containing compound metabolic process;GO:0044238//primary metabolic process;GO:0006807//nitrogen compound metabolic process;GO:0015074//DNA integration;GO:0043170//macromolecule metabolic p…
isoform_137807	-2.03725	0.0953481	-3.44212	0.00487865	-1.67325	0.174775	-2.09653	0.29549
isoform_13784	-1.66101	0.124675	-2.19479	0.00167897	-1.21828	0.321842	-1.89042	0.05824				KAF3433826.1|9.8e-145|hypothetical protein FNV43_RR24929 [Rhamnella rubrinervis]	GO:0046486//glycerolipid metabolic process;GO:0008654//phospholipid biosynthetic process;GO:0044237//cellular metabolic process;GO:0006629//lipid metabolic process;GO:0006796//phosphate-containing compound metabolic process;GO:1901576//organic substance biosynthetic process;GO:0008610//lipid biosynthetic process;GO:0090407//organophosphate biosynthetic process;GO:0006644//phospholipid metabolic p…
isoform_137877	-2.84759	0.118058	-1.87615	0.0280493	-2.81415	0.0989494	-0.894729	0.651041	TCP		K16221//transcription factor TCP21 (protein CCA1 HIKING EXPEDITION)+ko04712//Circadian rhythm - plant;K16221//transcription factor TCP21 (protein CCA1 HIKING EXPEDITION)+ko04712//Circadian rhythm - plant;K16221//transcription factor TCP21 (protein CCA1 HIKING EXPEDITION)+ko04712//Circadian rhythm - plant;K16221//transcription factor TCP21 (protein CCA1 HIKING EXPEDITION)+ko04712//Circadian rhythm…	RWR85539.1|1.4e-140|transcription factor TCP8 [Cinnamomum micranthum f. kanehirae]	GO:0140110//transcription regulator activity;GO:0003700//DNA-binding transcription factor activity;
isoform_138095	1.54196	0.129307	1.32876	0.048233	0.713205	0.556175	1.04902	0.0893597		Disease resistance protein (CC-NBS-LRR class) family (best arabidopsis hit)	K13457//disease resistance protein RPM1+ko04626//Plant-pathogen interaction;K13457//disease resistance protein RPM1+ko04626//Plant-pathogen interaction;K13457//disease resistance protein RPM1+ko04626//Plant-pathogen interaction	XP_023926030.1|1.2e-58|putative disease resistance protein At1g50180 [Quercus suber]	GO:0017076//purine nucleotide binding;GO:0032555//purine ribonucleotide binding;GO:0032559//adenyl ribonucleotide binding;GO:1901363//heterocyclic compound binding;GO:0032553//ribonucleotide binding;GO:0000166//nucleotide binding;GO:1901265//nucleoside phosphate binding;GO:0036094//small molecule binding;GO:0005488//binding;GO:0097367//carbohydrate derivative binding;GO:0030554//adenyl nucleotide…
isoform_138237	-0.582637	0.916772	-1.85089	0.0217045	-0.326513	0.885531	-1.16068	0.0547673			K03797//carboxyl-terminal processing protease [EC:3.4.21.102];K03797//carboxyl-terminal processing protease [EC:3.4.21.102];K03797//carboxyl-terminal processing protease [EC:3.4.21.102];K03797//carboxyl-terminal processing protease [EC:3.4.21.102];K03797//carboxyl-terminal processing protease [EC:3.4.21.102]	OVA02280.1|2.7e-114|PDZ domain [Macleaya cordata]	GO:0016021//integral component of membrane;GO:0031224//intrinsic component of membrane;GO:0016020//membrane;GO:0008236//serine-type peptidase activity;GO:0008233//peptidase activity;GO:0140096//catalytic activity, acting on a protein;GO:0016787//hydrolase activity;GO:0003824//catalytic activity;GO:0017171//serine hydrolase activity;GO:0070011//peptidase activity, acting on L-amino acid peptides;
isoform_138281	-0.490702	0.884884	-2.75636	0.015537	-0.0462764	0.979007	-2.31007	0.0684036			K22075//BolA-like protein 3	KAB1208207.1|7.2e-22|BolA-like protein 2 [Morella rubra]	GO:0006950//response to stress;GO:0010039//response to iron ion;GO:0042221//response to chemical;GO:0010035//response to inorganic substance;GO:0006979//response to oxidative stress;GO:0050896//response to stimulus;GO:0010038//response to metal ion;GO:0043229//intracellular organelle;GO:0043231//intracellular membrane-bounded organelle;GO:0005737//cytoplasm;GO:0005634//nucleus;GO:0005829//cytosol…
isoform_138291	1.85071	0.526054	2.65571	0.033318	0.522338	0.885531	0.0249522	0.997554			K10643//CCR4-NOT transcription complex subunit 4 [EC:2.3.2.27]+ko03018//RNA degradation	RWR89121.1|2.4e-31|CCR4-NOT transcription complex subunit 4 [Cinnamomum micranthum f. kanehirae]	GO:0005622//intracellular;GO:0032991//protein-containing complex;GO:0030014//CCR4-NOT complex;GO:0004842//ubiquitin-protein transferase activity;GO:0005488//binding;GO:0140096//catalytic activity, acting on a protein;GO:1901363//heterocyclic compound binding;GO:0016740//transferase activity;GO:0003824//catalytic activity;GO:0003676//nucleic acid binding;GO:0097159//organic cyclic compound binding…
isoform_138462	-1.24055	0.806833	-3.39984	0.0409014	-1.02471	0.757885	-3.11513	0.0738768			K17435//large subunit ribosomal protein L54;K17435//large subunit ribosomal protein L54;K17435//large subunit ribosomal protein L54;K17435//large subunit ribosomal protein L54;K17435//large subunit ribosomal protein L54	OVA20465.1|6.0e-49|Ribosomal protein L37 [Macleaya cordata]	GO:0043232//intracellular non-membrane-bounded organelle;GO:1990904//ribonucleoprotein complex;GO:0043228//non-membrane-bounded organelle;GO:0032991//protein-containing complex;GO:0043226//organelle;GO:0005737//cytoplasm;GO:0043229//intracellular organelle;GO:0005840//ribosome;GO:0005622//intracellular;
isoform_138545	-0.621564	0.87782	-1.28894	0.00448631	-0.60107	0.765486	-0.928709	0.145464			K01530//phospholipid-translocating ATPase [EC:7.6.2.1];K01530//phospholipid-translocating ATPase [EC:7.6.2.1];K01530//phospholipid-translocating ATPase [EC:7.6.2.1];K01530//phospholipid-translocating ATPase [EC:7.6.2.1];K01530//phospholipid-translocating ATPase [EC:7.6.2.1]	OVA04457.1|1.8e-237|Cation-transporting P-type ATPase [Macleaya cordata]	GO:0015748//organophosphate ester transport;GO:0009987//cellular process;GO:0065007//biological regulation;GO:0015914//phospholipid transport;GO:0006811//ion transport;GO:0034204//lipid translocation;GO:0071840//cellular component organization or biogenesis;GO:0033036//macromolecule localization;GO:0006820//anion transport;GO:0051234//establishment of localization;GO:0015711//organic anion transp…
isoform_13862	-1.01123	0.387471	-1.26065	0.00159467	-0.263761	0.885531	-0.862578	0.127156			K05928//tocopherol O-methyltransferase [EC:2.1.1.95]+ko00130//Ubiquinone and other terpenoid-quinone biosynthesis+ko01100//Metabolic pathways+ko01110//Biosynthesis of secondary metabolites;K05928//tocopherol O-methyltransferase [EC:2.1.1.95]+ko00130//Ubiquinone and other terpenoid-quinone biosynthesis+ko01100//Metabolic pathways+ko01110//Biosynthesis of secondary metabolites;K05928//tocopherol O-…	XP_010276973.1|1.1e-143|PREDICTED: probable tocopherol O-methyltransferase, chloroplastic isoform X2 [Nelumbo nucifera]	GO:0008152//metabolic process;GO:0032259//methylation;GO:0008168//methyltransferase activity;GO:0016741//transferase activity, transferring one-carbon groups;GO:0003824//catalytic activity;GO:0016740//transferase activity;
isoform_138652	-1.64346	0.595259	-3.8542	0.0163019	3.19679	0.0733649	-2.21424	0.312884			K00103//L-gulonolactone oxidase [EC:1.1.3.8]+ko01100//Metabolic pathways+ko00053//Ascorbate and aldarate metabolism;K00103//L-gulonolactone oxidase [EC:1.1.3.8]+ko01100//Metabolic pathways+ko00053//Ascorbate and aldarate metabolism;K00103//L-gulonolactone oxidase [EC:1.1.3.8]+ko01100//Metabolic pathways+ko00053//Ascorbate and aldarate metabolism;K00103//L-gulonolactone oxidase [EC:1.1.3.8]+ko0110…	XP_009389844.1|4.1e-109|PREDICTED: L-gulonolactone oxidase 2-like isoform X1 [Musa acuminata subsp. malaccensis]	GO:0016020//membrane;GO:0003885//D-arabinono-1,4-lactone oxidase activity;GO:0000166//nucleotide binding;GO:0043167//ion binding;GO:0071949//FAD binding;GO:0097159//organic cyclic compound binding;GO:0036094//small molecule binding;GO:0043168//anion binding;GO:1901265//nucleoside phosphate binding;GO:0050660//flavin adenine dinucleotide binding;GO:0016614//oxidoreductase activity, acting on CH-OH…
isoform_138824	-2.50244	0.100315	-3.27558	0.0281551	-1.2064	0.632603	-1.44479	0.653041			K05928//tocopherol O-methyltransferase [EC:2.1.1.95]+ko00130//Ubiquinone and other terpenoid-quinone biosynthesis+ko01100//Metabolic pathways+ko01110//Biosynthesis of secondary metabolites;K05928//tocopherol O-methyltransferase [EC:2.1.1.95]+ko00130//Ubiquinone and other terpenoid-quinone biosynthesis+ko01100//Metabolic pathways+ko01110//Biosynthesis of secondary metabolites;K05928//tocopherol O-…	RWR89654.1|2.6e-23|putative tocopherol O-methyltransferase, chloroplastic isoform X1 [Cinnamomum micranthum f. kanehirae]	GO:0032259//methylation;GO:0008152//metabolic process;GO:0016741//transferase activity, transferring one-carbon groups;GO:0008168//methyltransferase activity;GO:0003824//catalytic activity;GO:0016740//transferase activity;
isoform_138886	-2.4448	0.189543	-3.52857	0.0129599	-2.65609	0.0926109	-0.843776	0.860418			K01057//6-phosphogluconolactonase [EC:3.1.1.31]+ko00030//Pentose phosphate pathway+ko01100//Metabolic pathways+ko01110//Biosynthesis of secondary metabolites+ko01200//Carbon metabolism;K01057//6-phosphogluconolactonase [EC:3.1.1.31]+ko00030//Pentose phosphate pathway+ko01100//Metabolic pathways+ko01110//Biosynthesis of secondary metabolites+ko01200//Carbon metabolism;K01057//6-phosphogluconolacto…	RVX02762.1|8.9e-43|putative 6-phosphogluconolactonase 1 [Vitis vinifera]	GO:0006739//NADP metabolic process;GO:0046496//nicotinamide nucleotide metabolic process;GO:0006725//cellular aromatic compound metabolic process;GO:0044238//primary metabolic process;GO:0006796//phosphate-containing compound metabolic process;GO:0071704//organic substance metabolic process;GO:0009117//nucleotide metabolic process;GO:0044281//small molecule metabolic process;GO:0006081//cellular …
isoform_138924	-1.79881	0.425152	-3.78902	0.00517419	-2.66243	0.0588553	-2.57032	0.193458			K01115//phospholipase D1/2 [EC:3.1.4.4]+ko04144//Endocytosis+ko01100//Metabolic pathways+ko01110//Biosynthesis of secondary metabolites+ko00564//Glycerophospholipid metabolism+ko00565//Ether lipid metabolism;K01115//phospholipase D1/2 [EC:3.1.4.4]+ko04144//Endocytosis+ko01100//Metabolic pathways+ko01110//Biosynthesis of secondary metabolites+ko00564//Glycerophospholipid metabolism+ko00565//Ether …	XP_015867768.1|7.5e-79|phospholipase D beta 1-like [Ziziphus jujuba]	GO:0044238//primary metabolic process;GO:0046470//phosphatidylcholine metabolic process;GO:0006807//nitrogen compound metabolic process;GO:0008152//metabolic process;GO:0044237//cellular metabolic process;GO:0006650//glycerophospholipid metabolic process;GO:0016042//lipid catabolic process;GO:0006796//phosphate-containing compound metabolic process;GO:1901564//organonitrogen compound metabolic pr…
isoform_138981	0.599869	0.814534	1.19983	0.0379643	-1.56222	0.0815666	0.371902	0.821818
isoform_139020	-2.12161	0.324564	-3.82077	0.00460794	-0.521954	0.885531	-1.54549	0.601648			K02638//plastocyanin+ko00195//Photosynthesis;K02638//plastocyanin+ko00195//Photosynthesis;K02638//plastocyanin+ko00195//Photosynthesis;K02638//plastocyanin+ko00195//Photosynthesis	XP_027354200.1|2.7e-25|plastocyanin [Abrus precatorius]	GO:0043226//organelle;GO:0009579//thylakoid;GO:0043229//intracellular organelle;GO:0055035//plastid thylakoid membrane;GO:0009507//chloroplast;GO:0005622//intracellular;GO:0031976//plastid thylakoid;GO:0005737//cytoplasm;GO:0009534//chloroplast thylakoid;GO:0009536//plastid;GO:0042651//thylakoid membrane;GO:0043227//membrane-bounded organelle;GO:0016020//membrane;GO:0043231//intracellular membran…
isoform_1391	-1.188	0.734785	-1.92513	0.0264341	-0.549024	0.884085	-1.02195	0.718746				XP_002280381.3|2.2e-41|PREDICTED: uncharacterized protein LOC100243604 [Vitis vinifera]	GO:0010099//regulation of photomorphogenesis;GO:2000026//regulation of multicellular organismal development;GO:0050789//regulation of biological process;GO:0051239//regulation of multicellular organismal process;GO:0050793//regulation of developmental process;GO:2000030//regulation of response to red or far red light;GO:0048583//regulation of response to stimulus;GO:0048580//regulation of post-em…
isoform_139283	0.848222	0.478394	1.69655	0.00680669	0.572844	0.570472	0.781084	0.670811			K18643//katanin p80 WD40 repeat-containing subunit B1	XP_010248942.1|6.3e-70|PREDICTED: uncharacterized protein LOC104591427 [Nelumbo nucifera]
isoform_139384	-0.999398	0.621195	-3.13802	0.00911491	0.113505	0.966498	-2.49691	0.102824			K20280//trafficking protein particle complex subunit 5;K20280//trafficking protein particle complex subunit 5;K20280//trafficking protein particle complex subunit 5;K20280//trafficking protein particle complex subunit 5	XP_022635138.1|1.2e-81|trafficking protein particle complex subunit 5 isoform X2 [Vigna radiata var. radiata]	GO:0051179//localization;GO:0019219//regulation of nucleobase-containing compound metabolic process;GO:0065007//biological regulation;GO:2000112//regulation of cellular macromolecule biosynthetic process;GO:0050789//regulation of biological process;GO:0010468//regulation of gene expression;GO:0019222//regulation of metabolic process;GO:0031323//regulation of cellular metabolic process;GO:0031326/…
isoform_139552	0.908092	0.671163	1.82026	0.0206272	0.237157	0.885531	1.72318	0.0633419
isoform_13964	-1.40598	0.404682	-1.80837	0.0089313	-0.651714	0.774848	-1.13615	0.113057			K01100//sedoheptulose-bisphosphatase [EC:3.1.3.37]+ko01100//Metabolic pathways+ko00710//Carbon fixation in photosynthetic organisms+ko01200//Carbon metabolism;K01100//sedoheptulose-bisphosphatase [EC:3.1.3.37]+ko01100//Metabolic pathways+ko00710//Carbon fixation in photosynthetic organisms+ko01200//Carbon metabolism;K01100//sedoheptulose-bisphosphatase [EC:3.1.3.37]+ko01100//Metabolic pathways+ko…	RWR81548.1|1.4e-198|sedoheptulose-1,7-bisphosphatase, chloroplastic [Cinnamomum micranthum f. kanehirae]	GO:0008152//metabolic process;GO:0005975//carbohydrate metabolic process;GO:0044238//primary metabolic process;GO:0071704//organic substance metabolic process;GO:0016788//hydrolase activity, acting on ester bonds;GO:0016791//phosphatase activity;GO:0042578//phosphoric ester hydrolase activity;GO:0003824//catalytic activity;GO:0016787//hydrolase activity;
isoform_139683	-1.08514	0.477063	-1.19549	0.0493094	-0.792077	0.502429	-0.778981	0.224425			K00761//uracil phosphoribosyltransferase [EC:2.4.2.9]+ko01100//Metabolic pathways+ko00240//Pyrimidine metabolism;K00761//uracil phosphoribosyltransferase [EC:2.4.2.9]+ko01100//Metabolic pathways+ko00240//Pyrimidine metabolism;K00761//uracil phosphoribosyltransferase [EC:2.4.2.9]+ko01100//Metabolic pathways+ko00240//Pyrimidine metabolism;K00761//uracil phosphoribosyltransferase [EC:2.4.2.9]+ko0110…	XP_010262634.1|1.4e-120|PREDICTED: uracil phosphoribosyltransferase [Nelumbo nucifera]	GO:0017144//drug metabolic process;GO:0008655//pyrimidine-containing compound salvage;GO:0043100//pyrimidine nucleobase salvage;GO:0006206//pyrimidine nucleobase metabolic process;GO:1901566//organonitrogen compound biosynthetic process;GO:1901362//organic cyclic compound biosynthetic process;GO:1901135//carbohydrate derivative metabolic process;GO:0046107//uracil biosynthetic process;GO:0072528/…
isoform_139685	2.32788	0.324505	3.90126	0.010378	1.96269	0.378555	2.69914	0.0996676			K11292//transcription elongation factor SPT6;K11292//transcription elongation factor SPT6	KMT17228.1|5.0e-07|hypothetical protein BVRB_2g039290 [Beta vulgaris subsp. vulgaris]
isoform_13973	2.18813	0.161112	3.71481	0.000329498	1.78624	0.416718	1.42469	0.52561				XP_010279173.1|1.3e-112|PREDICTED: protein IQ-DOMAIN 1 [Nelumbo nucifera]
isoform_139741	-1.58358	0.114485	-1.60112	0.00349165	-0.192573	0.899384	-0.832824	0.458721			K02492//glutamyl-tRNA reductase [EC:1.2.1.70]+ko00860//Porphyrin and chlorophyll metabolism+ko01100//Metabolic pathways+ko01110//Biosynthesis of secondary metabolites;K02492//glutamyl-tRNA reductase [EC:1.2.1.70]+ko00860//Porphyrin and chlorophyll metabolism+ko01100//Metabolic pathways+ko01110//Biosynthesis of secondary metabolites;K02492//glutamyl-tRNA reductase [EC:1.2.1.70]+ko00860//Porphyrin …	QCT83334.1|1.3e-213|glutamy l-tRNA reductase [Cinnamomum camphora]	GO:0033013//tetrapyrrole metabolic process;GO:0034641//cellular nitrogen compound metabolic process;GO:0019438//aromatic compound biosynthetic process;GO:0006783//heme biosynthetic process;GO:0006807//nitrogen compound metabolic process;GO:1901360//organic cyclic compound metabolic process;GO:0042168//heme metabolic process;GO:0006778//porphyrin-containing compound metabolic process;GO:0009058//b…
isoform_139899	-3.26351	0.064841	-3.43207	0.0403228	-3.19331	0.0691083	-3.03816	0.0888308
isoform_14009	-0.773212	0.557583	-1.08799	0.0149575	-1.02034	0.187974	-0.66676	0.360405			K04077//chaperonin GroEL+ko03018//RNA degradation;K04077//chaperonin GroEL+ko03018//RNA degradation;K04077//chaperonin GroEL+ko03018//RNA degradation;K04077//chaperonin GroEL+ko03018//RNA degradation;K04077//chaperonin GroEL+ko03018//RNA degradation	XP_008803228.1|9.8e-230|ruBisCO large subunit-binding protein subunit beta, chloroplastic-like [Phoenix dactylifera]	GO:0051641//cellular localization;GO:0009987//cellular process;GO:0042886//amide transport;GO:0016043//cellular component organization;GO:0006605//protein targeting;GO:0051234//establishment of localization;GO:0034613//cellular protein localization;GO:0015031//protein transport;GO:0015833//peptide transport;GO:0072655//establishment of protein localization to mitochondrion;GO:0071702//organic sub…
isoform_140101	1.48116	0.667982	3.17134	0.000113987	-0.142287	0.966498	1.52819	0.470044			K13095//splicing factor 1;K13095//splicing factor 1;K13095//splicing factor 1;K13095//splicing factor 1	XP_010264378.1|2.1e-129|PREDICTED: splicing factor 1 [Nelumbo nucifera]	GO:0006725//cellular aromatic compound metabolic process;GO:0044238//primary metabolic process;GO:0009987//cellular process;GO:0016070//RNA metabolic process;GO:0008152//metabolic process;GO:0008380//RNA splicing;GO:0043170//macromolecule metabolic process;GO:0000377//RNA splicing, via transesterification reactions with bulged adenosine as nucleophile;GO:0006397//mRNA processing;GO:0006139//nucle…
isoform_140196	0.359291	0.942486	3.54759	0.0279296	0.443329	0.885531	2.36512	0.192883			K12827//splicing factor 3A subunit 3+ko03040//Spliceosome;K12827//splicing factor 3A subunit 3+ko03040//Spliceosome;K12827//splicing factor 3A subunit 3+ko03040//Spliceosome;K12827//splicing factor 3A subunit 3+ko03040//Spliceosome;K12827//splicing factor 3A subunit 3+ko03040//Spliceosome	RWR80271.1|8.0e-47|protein SDE2 [Cinnamomum micranthum f. kanehirae]	GO:0005622//intracellular;GO:0043227//membrane-bounded organelle;GO:0043226//organelle;GO:0005634//nucleus;GO:0043231//intracellular membrane-bounded organelle;GO:0043229//intracellular organelle;
isoform_1402	1.02604	0.0572426	1.09536	0.0278093	0.801536	0.0857381	0.950488	0.148594			K21847//small G protein signaling modulator 1;K21847//small G protein signaling modulator 1;K21847//small G protein signaling modulator 1;K21847//small G protein signaling modulator 1;K21847//small G protein signaling modulator 1	KAA8531442.1|8.5e-152|hypothetical protein F0562_006205 [Nyssa sinensis]
isoform_140235	1.7032	0.198702	2.23489	0.0164668	0.790076	0.61963	1.60498	0.100824				XP_021679219.1|4.3e-43|uncharacterized protein LOC110664008 [Hevea brasiliensis]	GO:0016020//membrane;GO:0031224//intrinsic component of membrane;GO:0016021//integral component of membrane;
isoform_140253	-1.42641	0.17244	-1.76363	0.000929888	-0.391511	0.862241	-1.02666	0.366206
isoform_140268	-1.12119	0.256881	-1.82266	0.0388798	-0.595136	0.613563	-0.254402	0.919774				XP_010259885.1|9.4e-70|PREDICTED: uncharacterized protein LOC104599168 isoform X1 [Nelumbo nucifera]	GO:0043229//intracellular organelle;GO:0005622//intracellular;GO:0009536//plastid;GO:0043231//intracellular membrane-bounded organelle;GO:0005737//cytoplasm;GO:0043226//organelle;GO:0043227//membrane-bounded organelle;
isoform_140323	0.542696	0.942486	1.86903	0.0251858	0.690048	0.847816	1.81693	0.124813	bHLH		K12126//phytochrome-interacting factor 3+ko04712//Circadian rhythm - plant+ko04075//Plant hormone signal transduction;K12126//phytochrome-interacting factor 3+ko04712//Circadian rhythm - plant+ko04075//Plant hormone signal transduction;K12126//phytochrome-interacting factor 3+ko04712//Circadian rhythm - plant+ko04075//Plant hormone signal transduction;K12126//phytochrome-interacting factor 3+ko04…	RWR94432.1|3.9e-131|transcription factor PIF3 isoform X2 [Cinnamomum micranthum f. kanehirae]	GO:0005515//protein binding;GO:0005488//binding;GO:0046983//protein dimerization activity;
isoform_140409	-0.824848	0.380465	-2.32949	0.0295448	-0.693669	0.331769	-2.12199	0.0570278			K14018//phospholipase A-2-activating protein+ko04141//Protein processing in endoplasmic reticulum;K14018//phospholipase A-2-activating protein+ko04141//Protein processing in endoplasmic reticulum;K14018//phospholipase A-2-activating protein+ko04141//Protein processing in endoplasmic reticulum;K14018//phospholipase A-2-activating protein+ko04141//Protein processing in endoplasmic reticulum;K14018/…	RWR72326.1|6.7e-226|phospholipase A-2-activating protein isoform X1 [Cinnamomum micranthum f. kanehirae]	GO:1901575//organic substance catabolic process;GO:0051603//proteolysis involved in cellular protein catabolic process;GO:0043161//proteasome-mediated ubiquitin-dependent protein catabolic process;GO:0044260//cellular macromolecule metabolic process;GO:0009987//cellular process;GO:0044237//cellular metabolic process;GO:0043170//macromolecule metabolic process;GO:0006508//proteolysis;GO:0006807//n…
isoform_140532	-1.74729	0.594659	-3.54375	0.0358516	-0.0632423	0.990168	-2.24479	0.30235			K14165//atypical dual specificity phosphatase [EC:3.1.3.16 3.1.3.48];K17614//dual specificity phosphatase 3 [EC:3.1.3.16 3.1.3.48]	RWR93980.1|2.3e-187|phosphoglucan phosphatase LSF1, chloroplastic isoform X1 [Cinnamomum micranthum f. kanehirae]	GO:0009056//catabolic process;GO:0044237//cellular metabolic process;GO:0016052//carbohydrate catabolic process;GO:0044260//cellular macromolecule metabolic process;GO:0044275//cellular carbohydrate catabolic process;GO:0043170//macromolecule metabolic process;GO:0044248//cellular catabolic process;GO:1901575//organic substance catabolic process;GO:0005975//carbohydrate metabolic process;GO:00099…
isoform_14063	-0.103489	0.999923	-4.06371	0.00947879	-0.0513153	0.990596					K01265//methionyl aminopeptidase [EC:3.4.11.18];K01265//methionyl aminopeptidase [EC:3.4.11.18];K01265//methionyl aminopeptidase [EC:3.4.11.18];K01265//methionyl aminopeptidase [EC:3.4.11.18]	RWR78861.1|4.2e-209|ERBB-3 BINDING PROTEIN 1-like protein [Cinnamomum micranthum f. kanehirae]
isoform_140809	-2.94658	0.0917019	-2.70666	0.0411145	-2.18037	0.221034	-0.965447	0.708053				KAF3432626.1|5.4e-33|hypothetical protein FNV43_RR23728 [Rhamnella rubrinervis]	GO:1901576//organic substance biosynthetic process;GO:0006518//peptide metabolic process;GO:0006412//translation;GO:0043603//cellular amide metabolic process;GO:0043043//peptide biosynthetic process;GO:0009058//biosynthetic process;GO:0015766//disaccharide transport;GO:0071704//organic substance metabolic process;GO:0044249//cellular biosynthetic process;GO:0044237//cellular metabolic process;GO:…
isoform_140931	-1.24297	0.188345	-1.51472	0.0138647	-1.02391	0.297297	-1.12149	0.284229			K17710//pentatricopeptide repeat domain-containing protein 1;K17710//pentatricopeptide repeat domain-containing protein 1;K17710//pentatricopeptide repeat domain-containing protein 1;K17710//pentatricopeptide repeat domain-containing protein 1;K17710//pentatricopeptide repeat domain-containing protein 1	RWR77121.1|2.0e-273|pentatricopeptide repeat-containing protein, chloroplastic [Cinnamomum micranthum f. kanehirae]
isoform_141007	1.2803	0.802541	3.08185	0.0108256	-0.0549569	0.990564	1.98219	0.101649
isoform_141059	-1.5795	0.543783	-2.99189	0.0224588	-1.02183	0.68055	-2.63864	0.0764261			K03439//tRNA (guanine-N7-)-methyltransferase [EC:2.1.1.33];K03439//tRNA (guanine-N7-)-methyltransferase [EC:2.1.1.33];K03439//tRNA (guanine-N7-)-methyltransferase [EC:2.1.1.33];K03439//tRNA (guanine-N7-)-methyltransferase [EC:2.1.1.33];K03439//tRNA (guanine-N7-)-methyltransferase [EC:2.1.1.33]	XP_010251522.1|9.6e-107|PREDICTED: uncharacterized protein LOC104593408 isoform X1 [Nelumbo nucifera]	GO:0003824//catalytic activity;GO:0008173//RNA methyltransferase activity;GO:0008175//tRNA methyltransferase activity;GO:0008168//methyltransferase activity;GO:0016740//transferase activity;GO:0008176//tRNA (guanine-N7-)-methyltransferase activity;GO:0016741//transferase activity, transferring one-carbon groups;GO:0140098//catalytic activity, acting on RNA;GO:0016423//tRNA (guanine) methyltransfe…
isoform_141152	1.25255	0.771339	1.98629	0.000117554	1.03385	0.731623	2.17292	0.105181			K00451//homogentisate 1,2-dioxygenase [EC:1.13.11.5]+ko00350//Tyrosine metabolism+ko01100//Metabolic pathways;K00451//homogentisate 1,2-dioxygenase [EC:1.13.11.5]+ko00350//Tyrosine metabolism+ko01100//Metabolic pathways;K00451//homogentisate 1,2-dioxygenase [EC:1.13.11.5]+ko00350//Tyrosine metabolism+ko01100//Metabolic pathways;K00451//homogentisate 1,2-dioxygenase [EC:1.13.11.5]+ko00350//Tyrosin…	XP_010279197.1|5.5e-89|PREDICTED: homogentisate 1,2-dioxygenase [Nelumbo nucifera]	GO:0044281//small molecule metabolic process;GO:0019752//carboxylic acid metabolic process;GO:0044238//primary metabolic process;GO:0046395//carboxylic acid catabolic process;GO:1901361//organic cyclic compound catabolic process;GO:0009056//catabolic process;GO:1901360//organic cyclic compound metabolic process;GO:0044248//cellular catabolic process;GO:0006558//L-phenylalanine metabolic process;G…
isoform_14118	-0.674116	0.916772	-2.68975	0.000434763	-0.0613593	0.986343	-1.5938	0.102728	zf-HD		K15777//4,5-DOPA dioxygenase extradiol [EC:1.13.11.-]+ko00965//Betalain biosynthesis;K15601//lysine-specific demethylase 3 [EC:1.14.11.-]	RWR92481.1|2.8e-101|zinc-finger homeodomain-containing protein [Cinnamomum micranthum f. kanehirae]	GO:0003677//DNA binding;GO:0005488//binding;GO:0097159//organic cyclic compound binding;GO:0003676//nucleic acid binding;GO:1901363//heterocyclic compound binding;
isoform_141299	2.54403	0.240827	4.64473	0.000569918	-0.611337	0.881792	1.99265	0.166528
isoform_1413	1.97097	0.479403	4.33462	0.0023162	-1.41669	0.441928	0.888585	0.811588			K01214//isoamylase [EC:3.2.1.68]+ko01100//Metabolic pathways+ko00500//Starch and sucrose metabolism+ko01110//Biosynthesis of secondary metabolites;K01214//isoamylase [EC:3.2.1.68]+ko01100//Metabolic pathways+ko00500//Starch and sucrose metabolism+ko01110//Biosynthesis of secondary metabolites;K01214//isoamylase [EC:3.2.1.68]+ko01100//Metabolic pathways+ko00500//Starch and sucrose metabolism+ko011…	XP_020111027.1|7.0e-101|isoamylase 3, chloroplastic isoform X3 [Ananas comosus]
isoform_141333	1.2806	0.0944919	1.5029	0.00018215	0.578552	0.593242	0.770411	0.210538				RWR81385.1|3.3e-78|transmembrane protein [Cinnamomum micranthum f. kanehirae]	GO:0016021//integral component of membrane;GO:0031224//intrinsic component of membrane;GO:0016020//membrane;
isoform_141337	1.33511	0.435542	1.76325	0.049436	2.12838	0.139964	1.53593	0.406709				RWR93888.1|1.9e-38|hypothetical protein CKAN_02316500 [Cinnamomum micranthum f. kanehirae]	GO:0016020//membrane;GO:0016021//integral component of membrane;GO:0031224//intrinsic component of membrane;
isoform_141381			4.43772	0.00148035	-2.36498	0.264673	2.55003	0.115658
isoform_14142	-0.690189	0.942486	-1.75072	0.0233321	-0.922883	0.765434	-0.978663	0.794433			K00413//ubiquinol-cytochrome c reductase cytochrome c1 subunit+ko01100//Metabolic pathways+ko00190//Oxidative phosphorylation;K00413//ubiquinol-cytochrome c reductase cytochrome c1 subunit+ko01100//Metabolic pathways+ko00190//Oxidative phosphorylation;K00413//ubiquinol-cytochrome c reductase cytochrome c1 subunit+ko01100//Metabolic pathways+ko00190//Oxidative phosphorylation;K00413//ubiquinol-cyt…	OVA04398.1|1.2e-164|Cytochrome c1 [Macleaya cordata]	GO:0097159//organic cyclic compound binding;GO:0046906//tetrapyrrole binding;GO:0046872//metal ion binding;GO:0043169//cation binding;GO:0020037//heme binding;GO:0005488//binding;GO:0009055//electron transfer activity;GO:0003824//catalytic activity;GO:0043167//ion binding;GO:1901363//heterocyclic compound binding;GO:0016491//oxidoreductase activity;
isoform_14144	-0.730985	0.550756	-0.814316	0.0277796	-1.08023	0.094358	-0.733819	0.135547			K15040//voltage-dependent anion channel protein 2;K15040//voltage-dependent anion channel protein 2;K15040//voltage-dependent anion channel protein 2;K15040//voltage-dependent anion channel protein 2;K15040//voltage-dependent anion channel protein 2	RWR87981.1|1.2e-140|mitochondrial outer membrane protein porin of-like protein [Cinnamomum micranthum f. kanehirae]	GO:0031090//organelle membrane;GO:0019867//outer membrane;GO:0031967//organelle envelope;GO:0016020//membrane;GO:0043229//intracellular organelle;GO:0005740//mitochondrial envelope;GO:0005741//mitochondrial outer membrane;GO:0098805//whole membrane;GO:0005739//mitochondrion;GO:0005622//intracellular;GO:0031975//envelope;GO:0043231//intracellular membrane-bounded organelle;GO:0043226//organelle;GO…
isoform_141664	1.78988	0.0848386	1.59343	0.0185843	0.897157	0.464837	0.661685	0.525737
isoform_141715	1.70042	0.618335	3.13347	0.0259008	0.676918	0.855407	1.06266	0.794433			K03327//multidrug resistance protein, MATE family;K03327//multidrug resistance protein, MATE family;K03327//multidrug resistance protein, MATE family;K03327//multidrug resistance protein, MATE family;K03327//multidrug resistance protein, MATE family	RWR79174.1|4.3e-83|protein DECREASED SIZE EXCLUSION LIMIT 1 isoform X2 [Cinnamomum micranthum f. kanehirae]
isoform_141724	-1.23194	0.573612	-1.51466	0.0497429	-1.75593	0.146059	-1.26663	0.0920239			K00901//diacylglycerol kinase (ATP) [EC:2.7.1.107]+ko01100//Metabolic pathways+ko01110//Biosynthesis of secondary metabolites+ko04070//Phosphatidylinositol signaling system+ko00564//Glycerophospholipid metabolism+ko00561//Glycerolipid metabolism	KAA8517307.1|3.4e-61|hypothetical protein F0562_017600 [Nyssa sinensis]
isoform_141759	0.83046	0.735152	1.34051	0.0434587	1.36616	0.531417	0.725156	0.548622			K03453//bile acid:Na+ symporter, BASS family;K03453//bile acid:Na+ symporter, BASS family;K03453//bile acid:Na+ symporter, BASS family;K03453//bile acid:Na+ symporter, BASS family;K03453//bile acid:Na+ symporter, BASS family	OAY63323.1|9.9e-160|putative sodium/metabolite cotransporter BASS2, chloroplastic [Ananas comosus]	GO:0016020//membrane;GO:0031224//intrinsic component of membrane;GO:0016021//integral component of membrane;
isoform_141831	-0.467642	0.852517	-0.833442	0.00876908	-0.652731	0.43856	-0.613613	0.110815			K12608//CCR4-NOT complex subunit CAF16+ko03018//RNA degradation;K12608//CCR4-NOT complex subunit CAF16+ko03018//RNA degradation;K12608//CCR4-NOT complex subunit CAF16+ko03018//RNA degradation;K12608//CCR4-NOT complex subunit CAF16+ko03018//RNA degradation;K12608//CCR4-NOT complex subunit CAF16+ko03018//RNA degradation	RWR81135.1|5.9e-139|ABC transporter I family member 19 [Cinnamomum micranthum f. kanehirae]	GO:0017111//nucleoside-triphosphatase activity;GO:0017076//purine nucleotide binding;GO:0097159//organic cyclic compound binding;GO:0043167//ion binding;GO:0016818//hydrolase activity, acting on acid anhydrides, in phosphorus-containing anhydrides;GO:0016462//pyrophosphatase activity;GO:0005524//ATP binding;GO:0032559//adenyl ribonucleotide binding;GO:0016817//hydrolase activity, acting on acid a…
isoform_141909	2.10067	0.355188	2.96854	0.0302231	1.90819	0.193808	2.16381	0.101897
isoform_142029	1.55402	0.175231	1.73069	0.0209316	0.96507	0.404306	1.34448	0.0894492		Medicago truncatula NBS-LRR resistance-like protein 4U (MTR_4g080080) mRNA, complete cds	K10712//cysteamine dioxygenase [EC:1.13.11.19]+ko00430//Taurine and hypotaurine metabolism+ko01100//Metabolic pathways;K10712//cysteamine dioxygenase [EC:1.13.11.19]+ko00430//Taurine and hypotaurine metabolism+ko01100//Metabolic pathways;K10712//cysteamine dioxygenase [EC:1.13.11.19]+ko00430//Taurine and hypotaurine metabolism+ko01100//Metabolic pathways;K10712//cysteamine dioxygenase [EC:1.13.11…	RWR97452.1|2.0e-108|plant cysteine oxidase 5-like protein [Cinnamomum micranthum f. kanehirae]	GO:0016491//oxidoreductase activity;GO:0051213//dioxygenase activity;GO:0016702//oxidoreductase activity, acting on single donors with incorporation of molecular oxygen, incorporation of two atoms of oxygen;GO:0016701//oxidoreductase activity, acting on single donors with incorporation of molecular oxygen;GO:0003824//catalytic activity;
isoform_142083	1.37343	0.77134	3.23129	0.0293006	1.67621	0.517636	1.35693	0.403293				XP_010245303.1|1.3e-137|PREDICTED: lanC-like protein GCL2 [Nelumbo nucifera]	GO:0016020//membrane;GO:0071944//cell periphery;GO:0005886//plasma membrane;GO:0003824//catalytic activity;
isoform_142127	0.0367389	0.999923	-4.27008	0.00277319	-0.561982	0.885531	-2.71887	0.160353	MYB		K09422//transcription factor MYB, plant;K09422//transcription factor MYB, plant;K09422//transcription factor MYB, plant;K09422//transcription factor MYB, plant;K09422//transcription factor MYB, plant	RWR81404.1|1.2e-113|transcription factor MYB44-like protein [Cinnamomum micranthum f. kanehirae]	GO:0005622//intracellular;GO:0043229//intracellular organelle;GO:0043231//intracellular membrane-bounded organelle;GO:0043226//organelle;GO:0005634//nucleus;GO:0043227//membrane-bounded organelle;GO:0003677//DNA binding;GO:0005488//binding;GO:0003676//nucleic acid binding;GO:1901363//heterocyclic compound binding;GO:0097159//organic cyclic compound binding;
isoform_14220	-0.216089	0.951997	-1.61446	0.0165592	1.28264	0.310171	0.14741	0.968556				XP_010253163.1|2.0e-166|PREDICTED: protein TRIGALACTOSYLDIACYLGLYCEROL 2, chloroplastic [Nelumbo nucifera]	GO:0016020//membrane;GO:0031224//intrinsic component of membrane;GO:0016021//integral component of membrane;
isoform_142242	-0.467017	0.71638	-1.01451	0.0305518	-0.640686	0.267153	-1.0239	0.0502274			K00627//pyruvate dehydrogenase E2 component (dihydrolipoamide acetyltransferase) [EC:2.3.1.12]+ko00010//Glycolysis / Gluconeogenesis+ko00020//Citrate cycle (TCA cycle)+ko01100//Metabolic pathways+ko01110//Biosynthesis of secondary metabolites+ko00620//Pyruvate metabolism+ko01200//Carbon metabolism;K00627//pyruvate dehydrogenase E2 component (dihydrolipoamide acetyltransferase) [EC:2.3.1.12]+ko000…	RWR95802.1|3.2e-148|dihydrolipoyllysine-residue acetyltransferase component 4 of pyruvate dehydrogenase complex, chloroplastic [Cinnamomum micranthum f. kanehirae]	GO:0016020//membrane;GO:0031224//intrinsic component of membrane;GO:0016021//integral component of membrane;GO:0016740//transferase activity;GO:0016746//transferase activity, transferring acyl groups;GO:0003824//catalytic activity;
isoform_142301	-1.5042	0.575444	-2.92246	0.0435912	-1.84427	0.269392	-2.57166	0.114406			K14209//solute carrier family 36 (proton-coupled amino acid transporter);K14209//solute carrier family 36 (proton-coupled amino acid transporter);K14209//solute carrier family 36 (proton-coupled amino acid transporter);K14209//solute carrier family 36 (proton-coupled amino acid transporter);K14209//solute carrier family 36 (proton-coupled amino acid transporter)	RWR83424.1|5.5e-101|Amino acid transporter [Cinnamomum micranthum f. kanehirae]	GO:0031224//intrinsic component of membrane;GO:0016021//integral component of membrane;GO:0016020//membrane;
isoform_14232	0.781851	0.9365	-4.14655	0.00747113	1.37292	0.5227	-1.02907	0.779277			K07407//alpha-galactosidase [EC:3.2.1.22]+ko00603//Glycosphingolipid biosynthesis - globo and isoglobo series+ko00600//Sphingolipid metabolism+ko01100//Metabolic pathways+ko00052//Galactose metabolism+ko00561//Glycerolipid metabolism;K07407//alpha-galactosidase [EC:3.2.1.22]+ko00603//Glycosphingolipid biosynthesis - globo and isoglobo series+ko00600//Sphingolipid metabolism+ko01100//Metabolic pat…	PSR93252.1|2.0e-198|Alpha-galactosidase [Actinidia chinensis var. chinensis]	GO:0005975//carbohydrate metabolic process;GO:0044238//primary metabolic process;GO:0008152//metabolic process;GO:0071704//organic substance metabolic process;GO:0016021//integral component of membrane;GO:0016020//membrane;GO:0031224//intrinsic component of membrane;GO:0015925//galactosidase activity;GO:0004557//alpha-galactosidase activity;GO:0016787//hydrolase activity;GO:0003824//catalytic act…
isoform_14234	-2.24796	0.166133	-3.55735	0.0070961	-2.21439	0.120964	-2.70042	0.0795949			K14780//ATP-dependent RNA helicase DHX37/DHR1 [EC:3.6.4.13];K03509//DNA polymerase eta [EC:2.7.7.7];K08176//MFS transporter, PHS family, inorganic phosphate transporter	RWR76695.1|7.9e-171|fringe-related family protein [Cinnamomum micranthum f. kanehirae]	GO:0031224//intrinsic component of membrane;GO:0016020//membrane;GO:0016021//integral component of membrane;GO:0003824//catalytic activity;GO:0008194//UDP-glycosyltransferase activity;GO:0008375//acetylglucosaminyltransferase activity;GO:0016740//transferase activity;GO:0016757//transferase activity, transferring glycosyl groups;GO:0016758//transferase activity, transferring hexosyl groups;
isoform_142383	-1.30232	0.667779	-5.44115	2.10995e-05	-0.351396	0.885531	-1.75952	0.488529			K04079//molecular chaperone HtpG+ko04141//Protein processing in endoplasmic reticulum+ko04626//Plant-pathogen interaction;K04079//molecular chaperone HtpG+ko04141//Protein processing in endoplasmic reticulum+ko04626//Plant-pathogen interaction;K04079//molecular chaperone HtpG+ko04141//Protein processing in endoplasmic reticulum+ko04626//Plant-pathogen interaction;K04079//molecular chaperone HtpG+…	XP_010261331.1|4.1e-258|PREDICTED: heat shock protein 83 [Nelumbo nucifera]	GO:0009987//cellular process;GO:0009266//response to temperature stimulus;GO:0034605//cellular response to heat;GO:0031647//regulation of protein stability;GO:0050896//response to stimulus;GO:0009408//response to heat;GO:0033554//cellular response to stress;GO:0009628//response to abiotic stimulus;GO:0006950//response to stress;GO:0065007//biological regulation;GO:0050821//protein stabilization;G…
isoform_142485	-2.76311	0.132508	-3.51381	0.0313818	-2.56386	0.151544	-0.348398	0.919774			K08907//light-harvesting complex I chlorophyll a/b binding protein 1+ko00196//Photosynthesis - antenna proteins;K08907//light-harvesting complex I chlorophyll a/b binding protein 1+ko00196//Photosynthesis - antenna proteins;K08907//light-harvesting complex I chlorophyll a/b binding protein 1+ko00196//Photosynthesis - antenna proteins;K08907//light-harvesting complex I chlorophyll a/b binding prot…	TEY38347.1|4.5e-09|light-harvesting complex I chlorophyll a/b binding protein 1 [Salvia splendens]	GO:0019684//photosynthesis, light reaction;GO:0044260//cellular macromolecule metabolic process;GO:0050896//response to stimulus;GO:0036211//protein modification process;GO:0006464//cellular protein modification process;GO:1901564//organonitrogen compound metabolic process;GO:0044238//primary metabolic process;GO:0044267//cellular protein metabolic process;GO:0009314//response to radiation;GO:001…
isoform_14258	0.611671	0.942486	5.06256	0.000144293	0.741697	0.814959	0.48475	0.919774			K07407//alpha-galactosidase [EC:3.2.1.22]+ko00603//Glycosphingolipid biosynthesis - globo and isoglobo series+ko00600//Sphingolipid metabolism+ko01100//Metabolic pathways+ko00052//Galactose metabolism+ko00561//Glycerolipid metabolism;K07407//alpha-galactosidase [EC:3.2.1.22]+ko00603//Glycosphingolipid biosynthesis - globo and isoglobo series+ko00600//Sphingolipid metabolism+ko01100//Metabolic pat…	XP_010248383.1|1.0e-194|PREDICTED: alpha-galactosidase 1-like [Nelumbo nucifera]	GO:0044238//primary metabolic process;GO:0008152//metabolic process;GO:0071704//organic substance metabolic process;GO:0005975//carbohydrate metabolic process;GO:0016020//membrane;GO:0016021//integral component of membrane;GO:0031224//intrinsic component of membrane;GO:0004553//hydrolase activity, hydrolyzing O-glycosyl compounds;GO:0016787//hydrolase activity;GO:0016798//hydrolase activity, acti…
isoform_142642	0.225851	0.950445	1.98424	0.00373441	1.14252	0.378055	2.60179	0.062219			K00264//glutamate synthase (NADH) [EC:1.4.1.14]+ko00250//Alanine, aspartate and glutamate metabolism+ko00910//Nitrogen metabolism+ko01230//Biosynthesis of amino acids+ko01100//Metabolic pathways+ko01110//Biosynthesis of secondary metabolites;K00264//glutamate synthase (NADH) [EC:1.4.1.14]+ko00250//Alanine, aspartate and glutamate metabolism+ko00910//Nitrogen metabolism+ko01230//Biosynthesis of am…	RWR93280.1|1.8e-136|Class II glutamine amidotransferase domain-containing protein [Cinnamomum micranthum f. kanehirae]	GO:0044237//cellular metabolic process;GO:0006537//glutamate biosynthetic process;GO:0016053//organic acid biosynthetic process;GO:0019752//carboxylic acid metabolic process;GO:0006520//cellular amino acid metabolic process;GO:1901566//organonitrogen compound biosynthetic process;GO:0009064//glutamine family amino acid metabolic process;GO:0043648//dicarboxylic acid metabolic process;GO:0008152//…
isoform_142645	-1.82282	0.41029	-2.6475	0.0383982	-0.894376	0.723278	-1.26238	0.55185			K20069//adaptin ear-binding coat-associated protein 1/2;K20069//adaptin ear-binding coat-associated protein 1/2;K20069//adaptin ear-binding coat-associated protein 1/2;K20069//adaptin ear-binding coat-associated protein 1/2;K20069//adaptin ear-binding coat-associated protein 1/2	RVX09473.1|9.3e-16|hypothetical protein CK203_015474 [Vitis vinifera]	GO:0008152//metabolic process;GO:0032259//methylation;GO:0016741//transferase activity, transferring one-carbon groups;GO:0016740//transferase activity;GO:0008168//methyltransferase activity;GO:0003824//catalytic activity;
isoform_142661	-0.833136	0.668555	-1.61368	0.0152835	-1.09891	0.275197	-0.771581	0.441737				RWR89509.1|8.3e-43|stomatin-like protein 2, mitochondrial [Cinnamomum micranthum f. kanehirae]	GO:0016020//membrane;
isoform_142793	-1.19868	0.242402	-1.39543	0.00289102	-0.834076	0.424839	-1.0649	0.13671			K20165//TBC1 domain family member 2A;K20165//TBC1 domain family member 2A;K20165//TBC1 domain family member 2A;K20165//TBC1 domain family member 2A;K20165//TBC1 domain family member 2A	RWR71848.1|2.8e-195|growth hormone-regulated TBC protein 1 isoform X1 [Cinnamomum micranthum f. kanehirae]	GO:0051641//cellular localization;GO:0006886//intracellular protein transport;GO:0050790//regulation of catalytic activity;GO:0065009//regulation of molecular function;GO:0051345//positive regulation of hydrolase activity;GO:0070727//cellular macromolecule localization;GO:0034613//cellular protein localization;GO:0071705//nitrogen compound transport;GO:0043547//positive regulation of GTPase activ…
isoform_142851	-2.20547	0.194428	-2.69389	0.00164033	-1.41302	0.472622	-2.10985	0.286225			K09650//rhomboid-like protein [EC:3.4.21.105]	RWR82089.1|5.3e-100|RHOMBOID-like protein 9, chloroplastic isoform X1 [Cinnamomum micranthum f. kanehirae]	GO:0016020//membrane;GO:0016021//integral component of membrane;GO:0031224//intrinsic component of membrane;GO:0017171//serine hydrolase activity;GO:0008233//peptidase activity;GO:0004175//endopeptidase activity;GO:0003824//catalytic activity;GO:0140096//catalytic activity, acting on a protein;GO:0070011//peptidase activity, acting on L-amino acid peptides;GO:0008236//serine-type peptidase activi…
isoform_142890	2.53206	0.24823	3.84825	0.0119584	2.90801	0.127094	1.09965	0.781862				RWR89745.1|3.9e-93|hypothetical protein CKAN_01881400 [Cinnamomum micranthum f. kanehirae]
isoform_143007	-1.71687	0.570518	-2.60655	0.0207131	-1.74722	0.449976	-1.85225	0.206726	ULT			RWR84456.1|6.3e-118|protein ULTRAPETALA 1-like protein isoform X2 [Cinnamomum micranthum f. kanehirae]	GO:0003677//DNA binding;GO:1901363//heterocyclic compound binding;GO:0005488//binding;GO:0003676//nucleic acid binding;GO:0097159//organic cyclic compound binding;
isoform_143014	0.733682	0.916772	2.36811	0.00967672	0.133909	0.968273	1.59495	0.123162			K04733//interleukin-1 receptor-associated kinase 4 [EC:2.7.11.1];K04733//interleukin-1 receptor-associated kinase 4 [EC:2.7.11.1];K04733//interleukin-1 receptor-associated kinase 4 [EC:2.7.11.1];K04733//interleukin-1 receptor-associated kinase 4 [EC:2.7.11.1];K04733//interleukin-1 receptor-associated kinase 4 [EC:2.7.11.1]	XP_016538069.1|4.9e-94|PREDICTED: U-box domain-containing protein 33 [Capsicum annuum]	GO:0005488//binding;GO:0019787//ubiquitin-like protein transferase activity;GO:0003824//catalytic activity;GO:0032559//adenyl ribonucleotide binding;GO:0097367//carbohydrate derivative binding;GO:1901265//nucleoside phosphate binding;GO:0016301//kinase activity;GO:0035639//purine ribonucleoside triphosphate binding;GO:0043168//anion binding;GO:0004672//protein kinase activity;GO:0004842//ubiquiti…
isoform_14329	-1.33397	0.370526	-1.92521	0.0230069	-0.23527	0.912056	-1.11717	0.359602			K02641//ferredoxin--NADP+ reductase [EC:1.18.1.2]+ko01100//Metabolic pathways+ko00195//Photosynthesis;K02641//ferredoxin--NADP+ reductase [EC:1.18.1.2]+ko01100//Metabolic pathways+ko00195//Photosynthesis;K02641//ferredoxin--NADP+ reductase [EC:1.18.1.2]+ko01100//Metabolic pathways+ko00195//Photosynthesis;K02641//ferredoxin--NADP+ reductase [EC:1.18.1.2]+ko01100//Metabolic pathways+ko00195//Photos…	XP_008788385.1|3.5e-94|ferredoxin--NADP reductase, leaf isozyme, chloroplastic [Phoenix dactylifera]	GO:0043229//intracellular organelle;GO:0043227//membrane-bounded organelle;GO:0043231//intracellular membrane-bounded organelle;GO:0009507//chloroplast;GO:0009536//plastid;GO:0005622//intracellular;GO:0043226//organelle;GO:0005737//cytoplasm;GO:0003824//catalytic activity;GO:0004324//ferredoxin-NADP+ reductase activity;GO:0016730//oxidoreductase activity, acting on iron-sulfur proteins as donors;…
isoform_143490	-0.665821	0.942486	-1.98087	0.00987162	-0.871884	0.820886	-0.743974	0.890809			K01082//3'(2'), 5'-bisphosphate nucleotidase [EC:3.1.3.7]+ko00920//Sulfur metabolism+ko01100//Metabolic pathways;K01082//3'(2'), 5'-bisphosphate nucleotidase [EC:3.1.3.7]+ko00920//Sulfur metabolism+ko01100//Metabolic pathways;K01082//3'(2'), 5'-bisphosphate nucleotidase [EC:3.1.3.7]+ko00920//Sulfur metabolism+ko01100//Metabolic pathways;K01082//3'(2'), 5'-bisphosphate nucleotidase [EC:3.1.3.7]+ko…	RWR90735.1|1.4e-196|PAP-specific phosphatase HAL2-like protein [Cinnamomum micranthum f. kanehirae]	GO:0044262//cellular carbohydrate metabolic process;GO:0046855//inositol phosphate dephosphorylation;GO:0046834//lipid phosphorylation;GO:1901616//organic hydroxy compound catabolic process;GO:0009056//catabolic process;GO:0071704//organic substance metabolic process;GO:0005975//carbohydrate metabolic process;GO:0046174//polyol catabolic process;GO:0030258//lipid modification;GO:0046838//phosphor…
isoform_143694	-1.82327	0.413515	-2.1355	0.00348311	-1.93131	0.256889	-1.35969	0.261064			K18423//exportin-2 (importin alpha re-exporter);K18423//exportin-2 (importin alpha re-exporter);K18423//exportin-2 (importin alpha re-exporter);K18423//exportin-2 (importin alpha re-exporter);K18423//exportin-2 (importin alpha re-exporter)	RWR85452.1|0.0e+00|exportin-2 [Cinnamomum micranthum f. kanehirae]	GO:0072594//establishment of protein localization to organelle;GO:0015833//peptide transport;GO:0008104//protein localization;GO:0045184//establishment of protein localization;GO:0051641//cellular localization;GO:0034504//protein localization to nucleus;GO:0006913//nucleocytoplasmic transport;GO:0051170//import into nucleus;GO:0051179//localization;GO:0006886//intracellular protein transport;GO:0…
isoform_143722	-1.29175	0.329765	-1.96035	0.0232497	-0.561122	0.797992	-1.46079	0.230272				XP_020101546.1|1.6e-32|uncharacterized protein LOC109719351 isoform X2 [Ananas comosus]	GO:0046914//transition metal ion binding;GO:0046872//metal ion binding;GO:0043169//cation binding;GO:0008270//zinc ion binding;GO:0043167//ion binding;GO:0005488//binding;
isoform_143763	-1.25923	0.819171	-3.76004	0.0206882	-0.160791	0.966429	-1.43117	0.625131			K17267//coatomer subunit gamma;K17267//coatomer subunit gamma;K17267//coatomer subunit gamma;K17267//coatomer subunit gamma;K17267//coatomer subunit gamma	RWR72360.1|0.0e+00|coatomer subunit gamma-2 [Cinnamomum micranthum f. kanehirae]	GO:0034613//cellular protein localization;GO:0006886//intracellular protein transport;GO:0046907//intracellular transport;GO:0051649//establishment of localization in cell;GO:0071702//organic substance transport;GO:0008104//protein localization;GO:0070727//cellular macromolecule localization;GO:0045184//establishment of protein localization;GO:0015833//peptide transport;GO:0051641//cellular local…
isoform_143954	1.07863	0.224641	1.15671	0.00245177	0.631914	0.486055	0.837049	0.421615	TUB		K19600//tubby-related protein 1;K19600//tubby-related protein 1;K19600//tubby-related protein 1;K19600//tubby-related protein 1	PIA41129.1|2.4e-230|hypothetical protein AQUCO_02300139v1 [Aquilegia coerulea]
isoform_144039	1.40688	0.618716	2.60897	0.022403	0.575897	0.857483	2.00551	0.0936393			K12897//transformer-2 protein+ko03040//Spliceosome;K12897//transformer-2 protein+ko03040//Spliceosome;K12897//transformer-2 protein+ko03040//Spliceosome;K12897//transformer-2 protein+ko03040//Spliceosome;K12897//transformer-2 protein+ko03040//Spliceosome	XP_010262757.1|1.6e-29|PREDICTED: serine/arginine-rich splicing factor SR45a-like isoform X1 [Nelumbo nucifera]	GO:0003723//RNA binding;GO:0097159//organic cyclic compound binding;GO:0005488//binding;GO:1901363//heterocyclic compound binding;GO:0003676//nucleic acid binding;
isoform_14404	-0.683135	0.680536	-1.07043	0.0221902	0.202503	0.885531	-0.627822	0.199259				RWR72929.1|4.8e-120|Embryo defective 2759, putative isoform 1 [Cinnamomum micranthum f. kanehirae]	GO:0016020//membrane;GO:0016021//integral component of membrane;GO:0031224//intrinsic component of membrane;
isoform_144284	1.0917	0.427897	1.60629	0.0159707	1.2324	0.359037	1.13922	0.145079			K01414//oligopeptidase A [EC:3.4.24.70];K11295//high mobility group protein B2;K01874//methionyl-tRNA synthetase [EC:6.1.1.10]+ko00970//Aminoacyl-tRNA biosynthesis+ko00450//Selenocompound metabolism	XP_007208119.1|2.5e-38|nardilysin-like [Prunus persica]	GO:0005622//intracellular;GO:0005737//cytoplasm;GO:0005829//cytosol;GO:0140096//catalytic activity, acting on a protein;GO:0043169//cation binding;GO:0008237//metallopeptidase activity;GO:0070011//peptidase activity, acting on L-amino acid peptides;GO:0004175//endopeptidase activity;GO:0043167//ion binding;GO:0005488//binding;GO:0004222//metalloendopeptidase activity;GO:0008233//peptidase activit…
isoform_144314	-1.85486	0.0960161	-2.03294	0.0373184	-1.68958	0.113673	-1.14825	0.478083			K01689//enolase [EC:4.2.1.11]+ko00010//Glycolysis / Gluconeogenesis+ko01230//Biosynthesis of amino acids+ko03018//RNA degradation+ko01100//Metabolic pathways+ko01110//Biosynthesis of secondary metabolites+ko01200//Carbon metabolism;K01689//enolase [EC:4.2.1.11]+ko00010//Glycolysis / Gluconeogenesis+ko01230//Biosynthesis of amino acids+ko03018//RNA degradation+ko01100//Metabolic pathways+ko01110//…	XP_010527847.1|5.9e-56|PREDICTED: bifunctional enolase 2/transcriptional activator-like [Tarenaya hassleriana]	GO:1901575//organic substance catabolic process;GO:0009205//purine ribonucleoside triphosphate metabolic process;GO:0006096//glycolytic process;GO:0009161//ribonucleoside monophosphate metabolic process;GO:0019359//nicotinamide nucleotide biosynthetic process;GO:0009165//nucleotide biosynthetic process;GO:0046390//ribose phosphate biosynthetic process;GO:1901135//carbohydrate derivative metabolic…
isoform_14449	-0.726157	0.384031	-0.873553	0.00939395	-0.498078	0.526052	-0.604805	0.103728		MSP domain containing protein, expressed (best arabidopsis hit)	K04733//interleukin-1 receptor-associated kinase 4 [EC:2.7.11.1];K04733//interleukin-1 receptor-associated kinase 4 [EC:2.7.11.1];K20547//basic endochitinase B [EC:3.2.1.14]+ko04016//MAPK signaling pathway - plant+ko00520//Amino sugar and nucleotide sugar metabolism+ko01100//Metabolic pathways;K20222//importin-5;K20222//importin-5	XP_008798828.1|6.9e-87|vesicle-associated protein 2-1 isoform X1 [Phoenix dactylifera]	GO:0010256//endomembrane system organization;GO:0051641//cellular localization;GO:0061817//endoplasmic reticulum-plasma membrane tethering;GO:0009987//cellular process;GO:0090158//endoplasmic reticulum membrane organization;GO:0140056//organelle localization by membrane tethering;GO:0006996//organelle organization;GO:0071840//cellular component organization or biogenesis;GO:0051640//organelle loc…
isoform_144526	-2.66562	0.0818751	-2.7843	0.046407	-2.45174	0.112918	-2.70834	0.0815059
isoform_144592	3.18621	0.0783187	4.71875	0.000412581	0.964359	0.729214	2.78916	0.0576752
isoform_144633	0.777	0.916772	3.50839	0.0344688	-1.25971	0.653812	0.187289	0.966146			K12741//heterogeneous nuclear ribonucleoprotein A1/A3+ko03040//Spliceosome;K12741//heterogeneous nuclear ribonucleoprotein A1/A3+ko03040//Spliceosome;K12741//heterogeneous nuclear ribonucleoprotein A1/A3+ko03040//Spliceosome;K12741//heterogeneous nuclear ribonucleoprotein A1/A3+ko03040//Spliceosome;K12741//heterogeneous nuclear ribonucleoprotein A1/A3+ko03040//Spliceosome	XP_010928065.1|5.0e-122|heterogeneous nuclear ribonucleoprotein 1 [Elaeis guineensis]	GO:0019219//regulation of nucleobase-containing compound metabolic process;GO:0051252//regulation of RNA metabolic process;GO:0060255//regulation of macromolecule metabolic process;GO:0051171//regulation of nitrogen compound metabolic process;GO:0019222//regulation of metabolic process;GO:0065007//biological regulation;GO:0080090//regulation of primary metabolic process;GO:0050789//regulation of …
isoform_144644	-1.47023	0.674205	-3.96799	0.00283715	-2.33814	0.172773	-2.46707	0.145785
isoform_144681	-2.62029	0.112662	-2.98869	0.0394432	-0.300928	0.920351	-2.16337	0.330748			K00434//L-ascorbate peroxidase [EC:1.11.1.11]+ko00053//Ascorbate and aldarate metabolism+ko00480//Glutathione metabolism;K00434//L-ascorbate peroxidase [EC:1.11.1.11]+ko00053//Ascorbate and aldarate metabolism+ko00480//Glutathione metabolism;K00434//L-ascorbate peroxidase [EC:1.11.1.11]+ko00053//Ascorbate and aldarate metabolism+ko00480//Glutathione metabolism;K00434//L-ascorbate peroxidase [EC:1…	XP_010278864.1|2.3e-142|PREDICTED: thylakoid lumenal 29 kDa protein, chloroplastic isoform X1 [Nelumbo nucifera]	GO:0072593//reactive oxygen species metabolic process;GO:0017144//drug metabolic process;GO:0033554//cellular response to stress;GO:0042743//hydrogen peroxide metabolic process;GO:0008152//metabolic process;GO:0050896//response to stimulus;GO:0051716//cellular response to stimulus;GO:0006979//response to oxidative stress;GO:0000302//response to reactive oxygen species;GO:0042737//drug catabolic p…
isoform_144702	-0.965801	0.807128	-1.75562	0.00218304	-0.651772	0.808808	-1.30622	0.0919846			K11294//nucleolin;K11294//nucleolin;K11294//nucleolin;K11294//nucleolin;K11294//nucleolin	XP_010932264.1|8.8e-92|28 kDa ribonucleoprotein, chloroplastic [Elaeis guineensis]	GO:0043229//intracellular organelle;GO:0043226//organelle;GO:0005622//intracellular;GO:0043231//intracellular membrane-bounded organelle;GO:0009536//plastid;GO:0005737//cytoplasm;GO:0009507//chloroplast;GO:0043227//membrane-bounded organelle;GO:0097159//organic cyclic compound binding;GO:0003723//RNA binding;GO:0005488//binding;GO:1901363//heterocyclic compound binding;GO:0003676//nucleic acid bi…
isoform_144730	2.03754	0.325395	2.9824	0.0126013	0.85143	0.668876	2.34842	0.0626226			K01968//3-methylcrotonyl-CoA carboxylase alpha subunit [EC:6.4.1.4]+ko00280//Valine, leucine and isoleucine degradation+ko01100//Metabolic pathways;K01968//3-methylcrotonyl-CoA carboxylase alpha subunit [EC:6.4.1.4]+ko00280//Valine, leucine and isoleucine degradation+ko01100//Metabolic pathways;K01968//3-methylcrotonyl-CoA carboxylase alpha subunit [EC:6.4.1.4]+ko00280//Valine, leucine and isoleu…	RWR82201.1|5.5e-301|methylcrotonoyl-CoA carboxylase subunit alpha, mitochondrial [Cinnamomum micranthum f. kanehirae]	GO:0043168//anion binding;GO:0005524//ATP binding;GO:0097367//carbohydrate derivative binding;GO:0016874//ligase activity;GO:0043167//ion binding;GO:0032553//ribonucleotide binding;GO:0032555//purine ribonucleotide binding;GO:0046872//metal ion binding;GO:0035639//purine ribonucleoside triphosphate binding;GO:1901363//heterocyclic compound binding;GO:0008144//drug binding;GO:0097159//organic cycl…
isoform_144779	-2.28232	0.171383	-4.11945	0.000978448	-1.18093	0.633513	-2.84041	0.0816359			K01087//trehalose 6-phosphate phosphatase [EC:3.1.3.12]+ko01100//Metabolic pathways+ko00500//Starch and sucrose metabolism;K01087//trehalose 6-phosphate phosphatase [EC:3.1.3.12]+ko01100//Metabolic pathways+ko00500//Starch and sucrose metabolism;K01087//trehalose 6-phosphate phosphatase [EC:3.1.3.12]+ko01100//Metabolic pathways+ko00500//Starch and sucrose metabolism;K01087//trehalose 6-phosphate …	RRT33242.1|3.0e-30|hypothetical protein B296_00057170 [Ensete ventricosum]	GO:0009058//biosynthetic process;GO:0044237//cellular metabolic process;GO:0009311//oligosaccharide metabolic process;GO:0034637//cellular carbohydrate biosynthetic process;GO:0044262//cellular carbohydrate metabolic process;GO:0071704//organic substance metabolic process;GO:0008152//metabolic process;GO:0005984//disaccharide metabolic process;GO:0005991//trehalose metabolic process;GO:0009312//o…
isoform_144812	-0.972924	0.916772	-4.0463	0.00975238	1.77813	0.460535	-1.96757	0.405676			K00430//peroxidase [EC:1.11.1.7]+ko01100//Metabolic pathways+ko01110//Biosynthesis of secondary metabolites+ko00940//Phenylpropanoid biosynthesis;K00430//peroxidase [EC:1.11.1.7]+ko01100//Metabolic pathways+ko01110//Biosynthesis of secondary metabolites+ko00940//Phenylpropanoid biosynthesis	RWR78472.1|4.1e-129|DNA ligase 1-like protein [Cinnamomum micranthum f. kanehirae]	GO:0016021//integral component of membrane;GO:0016020//membrane;GO:0031224//intrinsic component of membrane;GO:0016874//ligase activity;GO:0003824//catalytic activity;
isoform_144823	-0.740693	0.831565	-1.06573	0.0185033	-0.671172	0.706971	-0.770338	0.268159			K02863//large subunit ribosomal protein L1+ko03010//Ribosome;K02863//large subunit ribosomal protein L1+ko03010//Ribosome;K02863//large subunit ribosomal protein L1+ko03010//Ribosome	XP_010269872.1|9.5e-92|PREDICTED: 50S ribosomal protein L1, chloroplastic [Nelumbo nucifera]	GO:1901566//organonitrogen compound biosynthetic process;GO:0044267//cellular protein metabolic process;GO:0046483//heterocycle metabolic process;GO:0044249//cellular biosynthetic process;GO:0043603//cellular amide metabolic process;GO:0042254//ribosome biogenesis;GO:0006364//rRNA processing;GO:0006412//translation;GO:0043170//macromolecule metabolic process;GO:0034645//cellular macromolecule bio…
isoform_14495	-0.745733	0.633002	-1.01761	0.00318922	-0.00686318	0.998595	-0.272948	0.72985				XP_010272157.1|3.1e-119|PREDICTED: uncharacterized protein LOC104608018 [Nelumbo nucifera]	GO:0008152//metabolic process;GO:0032259//methylation;GO:0008168//methyltransferase activity;GO:0003824//catalytic activity;GO:0016740//transferase activity;GO:0016741//transferase activity, transferring one-carbon groups;
isoform_144960	-3.23355	0.0651619	-3.36724	0.0439187	-2.84826	0.135329	-2.69671	0.161844
isoform_145056	1.21435	0.290838	1.46217	0.0229335	1.88381	0.0860756	0.925446	0.169068			K11346//inhibitor of growth protein 4;K11346//inhibitor of growth protein 4;K11346//inhibitor of growth protein 4;K11346//inhibitor of growth protein 4	XP_010264003.1|3.7e-100|PREDICTED: PHD finger protein ING1 [Nelumbo nucifera]	GO:0045184//establishment of protein localization;GO:0051179//localization;GO:0008104//protein localization;GO:0015031//protein transport;GO:0033036//macromolecule localization;GO:0006886//intracellular protein transport;GO:0046907//intracellular transport;GO:0051234//establishment of localization;GO:0051649//establishment of localization in cell;GO:0034613//cellular protein localization;GO:00717…
isoform_145211	-2.84761	0.0846349	-4.20728	0.00372822	-1.89956	0.388412	-2.23987	0.308089	bHLH		K22484//transcriptional regulator CBF1;K13422//transcription factor MYC2+ko04016//MAPK signaling pathway - plant+ko04075//Plant hormone signal transduction;K13422//transcription factor MYC2+ko04016//MAPK signaling pathway - plant+ko04075//Plant hormone signal transduction;K13422//transcription factor MYC2+ko04016//MAPK signaling pathway - plant+ko04075//Plant hormone signal transduction;K13422//t…	XP_010252341.1|2.1e-61|PREDICTED: transcription factor bHLH3 [Nelumbo nucifera]	GO:0005515//protein binding;GO:0005488//binding;GO:0046983//protein dimerization activity;
isoform_145226	1.2961	0.448532	2.30924	0.00657632	-0.301777	0.885531	1.17984	0.282867			K06062//histone acetyltransferase [EC:2.3.1.48];K06062//histone acetyltransferase [EC:2.3.1.48];K06062//histone acetyltransferase [EC:2.3.1.48];K06062//histone acetyltransferase [EC:2.3.1.48];K06062//histone acetyltransferase [EC:2.3.1.48]	OVA05355.1|7.7e-78|GNAT domain [Macleaya cordata]	GO:0016747//transferase activity, transferring acyl groups other than amino-acyl groups;GO:0016740//transferase activity;GO:0004402//histone acetyltransferase activity;GO:0008080//N-acetyltransferase activity;GO:0016410//N-acyltransferase activity;GO:0016746//transferase activity, transferring acyl groups;GO:0061733//peptide-lysine-N-acetyltransferase activity;GO:0003824//catalytic activity;GO:00…
isoform_145252	1.35107	0.271473	1.94381	0.0250721	1.62348	0.0685391	1.40912	0.159024				XP_010244744.1|1.4e-79|PREDICTED: uncharacterized protein LOC104588490 isoform X3 [Nelumbo nucifera]	GO:0031224//intrinsic component of membrane;GO:0016021//integral component of membrane;GO:0016020//membrane;
isoform_145285	2.08042	0.430952	3.31602	0.0492856	2.41287	0.250268	1.20125	0.733817			K11807//WD and tetratricopeptide repeats protein 1;K11807//WD and tetratricopeptide repeats protein 1;K11807//WD and tetratricopeptide repeats protein 1;K11807//WD and tetratricopeptide repeats protein 1;K11807//WD and tetratricopeptide repeats protein 1	RVW56058.1|6.7e-27|WD and tetratricopeptide repeats protein 1 [Vitis vinifera]
isoform_14537	0.698951	0.942486	3.12619	0.00972309	0.0729234	0.988434	1.9674	0.238102				XP_010275142.1|7.3e-129|PREDICTED: F-box protein SKIP31-like isoform X1 [Nelumbo nucifera]	GO:0008152//metabolic process;GO:1901564//organonitrogen compound metabolic process;GO:0050794//regulation of cellular process;GO:0009056//catabolic process;GO:0044265//cellular macromolecule catabolic process;GO:0044267//cellular protein metabolic process;GO:0019538//protein metabolic process;GO:0044257//cellular protein catabolic process;GO:0019941//modification-dependent protein catabolic proc…
isoform_14540	-0.992934	0.692935	-1.60604	0.0154837	0.163363	0.933399	-0.756101	0.222831		Arabidopsis thaliana At1g73070 mRNA for unknown protein, complete cds, clone: RAFL16-96-P09		XP_010278869.1|1.2e-134|PREDICTED: protein LOW PSII ACCUMULATION 3, chloroplastic isoform X2 [Nelumbo nucifera]
isoform_145503	0.918023	0.27338	1.48551	0.00237208	0.739584	0.327155	1.11424	0.132513			K17579//protein phosphatase 1 regulatory subunit 42	XP_023887488.1|2.2e-27|protein MEI2-like 5 isoform X2 [Quercus suber]
isoform_145504	-1.5261	0.343715	-3.55316	0.00790414	0.226233	0.936269	-2.74979	0.106495			K03522//electron transfer flavoprotein alpha subunit;K03522//electron transfer flavoprotein alpha subunit;K03522//electron transfer flavoprotein alpha subunit;K03522//electron transfer flavoprotein alpha subunit;K03522//electron transfer flavoprotein alpha subunit	XP_008800859.1|9.2e-78|electron transfer flavoprotein subunit alpha, mitochondrial [Phoenix dactylifera]	GO:0033539//fatty acid beta-oxidation using acyl-CoA dehydrogenase;GO:0034440//lipid oxidation;GO:0030258//lipid modification;GO:0044238//primary metabolic process;GO:0008152//metabolic process;GO:0019395//fatty acid oxidation;GO:0044242//cellular lipid catabolic process;GO:0019752//carboxylic acid metabolic process;GO:1901575//organic substance catabolic process;GO:0071704//organic substance met…
isoform_145594	-1.82729	0.371358	-1.61695	0.00764743	-1.22212	0.569019	-1.06536	0.257743			K02492//glutamyl-tRNA reductase [EC:1.2.1.70]+ko00860//Porphyrin and chlorophyll metabolism+ko01100//Metabolic pathways+ko01110//Biosynthesis of secondary metabolites;K02492//glutamyl-tRNA reductase [EC:1.2.1.70]+ko00860//Porphyrin and chlorophyll metabolism+ko01100//Metabolic pathways+ko01110//Biosynthesis of secondary metabolites;K02492//glutamyl-tRNA reductase [EC:1.2.1.70]+ko00860//Porphyrin …	QCT83334.1|1.2e-241|glutamy l-tRNA reductase [Cinnamomum camphora]	GO:0046483//heterocycle metabolic process;GO:0046501//protoporphyrinogen IX metabolic process;GO:0042168//heme metabolic process;GO:0006782//protoporphyrinogen IX biosynthetic process;GO:1901362//organic cyclic compound biosynthetic process;GO:0006807//nitrogen compound metabolic process;GO:0044271//cellular nitrogen compound biosynthetic process;GO:0006725//cellular aromatic compound metabolic p…
isoform_14565	-2.0315	0.253224	-3.0254	0.047014	-2.15827	0.136819	-2.97209	0.0541952			K05605//3-hydroxyisobutyryl-CoA hydrolase [EC:3.1.2.4]+ko00410//beta-Alanine metabolism+ko00280//Valine, leucine and isoleucine degradation+ko00640//Propanoate metabolism+ko01100//Metabolic pathways+ko01200//Carbon metabolism;K05605//3-hydroxyisobutyryl-CoA hydrolase [EC:3.1.2.4]+ko00410//beta-Alanine metabolism+ko00280//Valine, leucine and isoleucine degradation+ko00640//Propanoate metabolism+ko…	OUZ99706.1|1.2e-176|Crotonase superfamily [Macleaya cordata]	GO:0016788//hydrolase activity, acting on ester bonds;GO:0016787//hydrolase activity;GO:0016790//thiolester hydrolase activity;GO:0003824//catalytic activity;GO:0016289//CoA hydrolase activity;GO:0003860//3-hydroxyisobutyryl-CoA hydrolase activity;
isoform_145671	-0.793317	0.796747	-2.21421	0.0105336	-1.20879	0.3539	-1.21163	0.679497			K17086//transmembrane 9 superfamily member 2/4;K17086//transmembrane 9 superfamily member 2/4;K17086//transmembrane 9 superfamily member 2/4;K17086//transmembrane 9 superfamily member 2/4;K17086//transmembrane 9 superfamily member 2/4	KAF3779908.1|6.5e-70|Transmembrane 9 superfamily member 8 [Nymphaea thermarum]	GO:0031224//intrinsic component of membrane;GO:0016020//membrane;GO:0016021//integral component of membrane;
isoform_14595	-0.32092	0.942486	-1.08646	0.0122731	0.100687	0.953861	-0.898885	0.0860155			K00208//enoyl-[acyl-carrier protein] reductase I [EC:1.3.1.9 1.3.1.10]+ko01100//Metabolic pathways+ko00061//Fatty acid biosynthesis+ko01212//Fatty acid metabolism+ko00780//Biotin metabolism;K00208//enoyl-[acyl-carrier protein] reductase I [EC:1.3.1.9 1.3.1.10]+ko01100//Metabolic pathways+ko00061//Fatty acid biosynthesis+ko01212//Fatty acid metabolism+ko00780//Biotin metabolism;K00208//enoyl-[acyl…	RWR73820.1|8.9e-183|enoyl-acyl-carrier-protein reductase NADH, chloroplastic-like protein [Cinnamomum micranthum f. kanehirae]	GO:0044255//cellular lipid metabolic process;GO:0006633//fatty acid biosynthetic process;GO:0008152//metabolic process;GO:0071704//organic substance metabolic process;GO:0009058//biosynthetic process;GO:0006082//organic acid metabolic process;GO:0008610//lipid biosynthetic process;GO:0009987//cellular process;GO:0016053//organic acid biosynthetic process;GO:0032787//monocarboxylic acid metabolic …
isoform_14597	0.988755	0.476239	1.64468	0.0389636	1.29841	0.108087	1.50087	0.274022			K09595//minor histocompatibility antigen H13 [EC:3.4.23.-];K09595//minor histocompatibility antigen H13 [EC:3.4.23.-];K09595//minor histocompatibility antigen H13 [EC:3.4.23.-];K09595//minor histocompatibility antigen H13 [EC:3.4.23.-];K09595//minor histocompatibility antigen H13 [EC:3.4.23.-]	OVA15140.1|2.1e-173|Presenilin/signal peptide peptidase [Macleaya cordata]	GO:0016020//membrane;GO:0031224//intrinsic component of membrane;GO:0016021//integral component of membrane;GO:0003824//catalytic activity;GO:0004190//aspartic-type endopeptidase activity;GO:0004175//endopeptidase activity;GO:0008233//peptidase activity;GO:0140096//catalytic activity, acting on a protein;GO:0016787//hydrolase activity;GO:0070011//peptidase activity, acting on L-amino acid peptide…
isoform_146031	-1.81998	0.283091	-1.38643	0.000170517	-1.47279	0.358701	-1.34743	0.100482			K16911//ATP-dependent RNA helicase DDX21 [EC:3.6.4.13];K16911//ATP-dependent RNA helicase DDX21 [EC:3.6.4.13];K16911//ATP-dependent RNA helicase DDX21 [EC:3.6.4.13];K16911//ATP-dependent RNA helicase DDX21 [EC:3.6.4.13];K13183//ATP-dependent RNA helicase DDX50 [EC:3.6.4.13]	RWR94471.1|1.1e-83|DEAD-box ATP-dependent RNA helicase 3, chloroplastic isoform X1 [Cinnamomum micranthum f. kanehirae]	GO:0005622//intracellular;GO:0043226//organelle;GO:0043231//intracellular membrane-bounded organelle;GO:0043227//membrane-bounded organelle;GO:0005634//nucleus;GO:0043229//intracellular organelle;GO:1901265//nucleoside phosphate binding;GO:0016787//hydrolase activity;GO:0017111//nucleoside-triphosphatase activity;GO:1901363//heterocyclic compound binding;GO:0016462//pyrophosphatase activity;GO:00…
isoform_146107	-1.27583	0.670543	-2.72139	0.0164959	-1.21721	0.557708	-2.43914	0.058522			K14272//glutamate--glyoxylate aminotransferase [EC:2.6.1.4 2.6.1.2 2.6.1.44]+ko00250//Alanine, aspartate and glutamate metabolism+ko00220//Arginine biosynthesis+ko01230//Biosynthesis of amino acids+ko01100//Metabolic pathways+ko01110//Biosynthesis of secondary metabolites+ko00710//Carbon fixation in photosynthetic organisms+ko01210//2-Oxocarboxylic acid metabolism+ko00260//Glycine, serine and thr…	XP_010251104.1|3.8e-83|PREDICTED: glutamate--glyoxylate aminotransferase 2 [Nelumbo nucifera]	GO:0009058//biosynthetic process;GO:0008152//metabolic process;GO:0036094//small molecule binding;GO:0043167//ion binding;GO:0019842//vitamin binding;GO:0043168//anion binding;GO:0003824//catalytic activity;GO:0030170//pyridoxal phosphate binding;GO:0008144//drug binding;GO:1901363//heterocyclic compound binding;GO:0008483//transaminase activity;GO:0097159//organic cyclic compound binding;GO:0070…
isoform_146290	-0.72683	0.942486	-3.5218	0.0322473	-2.06208	0.219441	-3.29064	0.0551898
isoform_146337	2.88437	0.143972	3.88457	0.0107919	0.959987	0.780921	0.25128	0.949824			K07752//carboxypeptidase D [EC:3.4.17.22];K07752//carboxypeptidase D [EC:3.4.17.22];K07752//carboxypeptidase D [EC:3.4.17.22];K07752//carboxypeptidase D [EC:3.4.17.22];K07752//carboxypeptidase D [EC:3.4.17.22]	XP_010261031.1|5.2e-160|PREDICTED: carboxypeptidase SOL1 isoform X3 [Nelumbo nucifera]	GO:0006508//proteolysis;GO:0044237//cellular metabolic process;GO:0006807//nitrogen compound metabolic process;GO:0051604//protein maturation;GO:0019538//protein metabolic process;GO:0044238//primary metabolic process;GO:0043170//macromolecule metabolic process;GO:0006518//peptide metabolic process;GO:1901564//organonitrogen compound metabolic process;GO:0043603//cellular amide metabolic process;…
isoform_14637	-1.13069	0.157807	-1.12363	0.00915496	-0.419828	0.740419	-0.955796	0.0566582		U-box domain-containing protein kinase family protein (best arabidopsis hit)	K21434//ankyrin repeat domain-containing protein 2;K12897//transformer-2 protein+ko03040//Spliceosome;K12897//transformer-2 protein+ko03040//Spliceosome;K12897//transformer-2 protein+ko03040//Spliceosome;K12897//transformer-2 protein+ko03040//Spliceosome	XP_010928560.1|7.0e-103|ankyrin repeat domain-containing protein EMB506, chloroplastic isoform X1 [Elaeis guineensis]
isoform_146501	3.06499	0.104014	4.1503	0.00731945	0.951502	0.798573	0.450202	0.919774			K15744//zeta-carotene isomerase [EC:5.2.1.12]+ko00906//Carotenoid biosynthesis+ko01100//Metabolic pathways+ko01110//Biosynthesis of secondary metabolites	RWR96768.1|5.5e-84|hypothetical protein CKAN_02617000 [Cinnamomum micranthum f. kanehirae]	GO:0097159//organic cyclic compound binding;GO:0005488//binding;GO:0003676//nucleic acid binding;GO:0003677//DNA binding;GO:1901363//heterocyclic compound binding;
isoform_146754	-1.24931	0.351456	-1.45749	0.00874193	-0.964255	0.472378	-0.710906	0.298481			K03147//phosphomethylpyrimidine synthase [EC:4.1.99.17]+ko01100//Metabolic pathways+ko00730//Thiamine metabolism;K03147//phosphomethylpyrimidine synthase [EC:4.1.99.17]+ko01100//Metabolic pathways+ko00730//Thiamine metabolism;K03147//phosphomethylpyrimidine synthase [EC:4.1.99.17]+ko01100//Metabolic pathways+ko00730//Thiamine metabolism;K03147//phosphomethylpyrimidine synthase [EC:4.1.99.17]+ko01…	XP_026659231.1|5.5e-95|phosphomethylpyrimidine synthase, chloroplastic isoform X4 [Phoenix dactylifera]	GO:0042723//thiamine-containing compound metabolic process;GO:0009110//vitamin biosynthetic process;GO:0009987//cellular process;GO:0044271//cellular nitrogen compound biosynthetic process;GO:0071704//organic substance metabolic process;GO:0044272//sulfur compound biosynthetic process;GO:0006807//nitrogen compound metabolic process;GO:0006767//water-soluble vitamin metabolic process;GO:0044237//c…
isoform_146789	-2.12184	0.119694	-2.89285	0.0154149	-1.94017	0.0983813	-1.65943	0.395494			K01057//6-phosphogluconolactonase [EC:3.1.1.31]+ko00030//Pentose phosphate pathway+ko01100//Metabolic pathways+ko01110//Biosynthesis of secondary metabolites+ko01200//Carbon metabolism;K01057//6-phosphogluconolactonase [EC:3.1.1.31]+ko00030//Pentose phosphate pathway+ko01100//Metabolic pathways+ko01110//Biosynthesis of secondary metabolites+ko01200//Carbon metabolism;K01057//6-phosphogluconolacto…	XP_017427348.1|1.7e-44|PREDICTED: probable 6-phosphogluconolactonase 2 [Vigna angularis]	GO:0044281//small molecule metabolic process;GO:0006725//cellular aromatic compound metabolic process;GO:0005975//carbohydrate metabolic process;GO:0006807//nitrogen compound metabolic process;GO:0072524//pyridine-containing compound metabolic process;GO:0009117//nucleotide metabolic process;GO:0046496//nicotinamide nucleotide metabolic process;GO:1901360//organic cyclic compound metabolic proces…
isoform_146804	1.63331	0.0960935	1.79804	0.0240562	1.28622	0.15019	0.97427	0.769709			K09566//peptidyl-prolyl isomerase G (cyclophilin G) [EC:5.2.1.8];K09566//peptidyl-prolyl isomerase G (cyclophilin G) [EC:5.2.1.8];K02934//large subunit ribosomal protein L6e+ko03010//Ribosome;K09566//peptidyl-prolyl isomerase G (cyclophilin G) [EC:5.2.1.8];K22825//non-structural maintenance of chromosomes element 4	RWR82865.1|2.4e-85|SANT/Myb domain-containing protein [Cinnamomum micranthum f. kanehirae]	GO:0003676//nucleic acid binding;GO:0097159//organic cyclic compound binding;GO:0003677//DNA binding;GO:1901363//heterocyclic compound binding;GO:0005488//binding;
isoform_146858	-1.05287	0.609256	-2.00749	0.0212585	-0.75986	0.662563	-1.47605	0.242562			K19891//glucan endo-1,3-beta-glucosidase 1/2/3 [EC:3.2.1.39]+ko00500//Starch and sucrose metabolism;K19891//glucan endo-1,3-beta-glucosidase 1/2/3 [EC:3.2.1.39]+ko00500//Starch and sucrose metabolism;K19891//glucan endo-1,3-beta-glucosidase 1/2/3 [EC:3.2.1.39]+ko00500//Starch and sucrose metabolism;K19891//glucan endo-1,3-beta-glucosidase 1/2/3 [EC:3.2.1.39]+ko00500//Starch and sucrose metabolism…	XP_010278647.1|2.3e-90|PREDICTED: glucan endo-1,3-beta-glucosidase 1 isoform X2 [Nelumbo nucifera]	GO:0008152//metabolic process;GO:0005975//carbohydrate metabolic process;GO:0044238//primary metabolic process;GO:0071704//organic substance metabolic process;GO:0016021//integral component of membrane;GO:0016020//membrane;GO:0031224//intrinsic component of membrane;GO:0003824//catalytic activity;GO:0016798//hydrolase activity, acting on glycosyl bonds;GO:0004553//hydrolase activity, hydrolyzing …
isoform_14691	-0.401366	0.942486	-1.36867	0.0375064	-1.27706	0.298968	-0.779401	0.163949			K00789//S-adenosylmethionine synthetase [EC:2.5.1.6]+ko01230//Biosynthesis of amino acids+ko01100//Metabolic pathways+ko01110//Biosynthesis of secondary metabolites+ko00270//Cysteine and methionine metabolism;K00789//S-adenosylmethionine synthetase [EC:2.5.1.6]+ko01230//Biosynthesis of amino acids+ko01100//Metabolic pathways+ko01110//Biosynthesis of secondary metabolites+ko00270//Cysteine and met…	KAF4346344.1|6.5e-170|hypothetical protein G4B88_024800, partial [Cannabis sativa]	GO:0008152//metabolic process;GO:0006790//sulfur compound metabolic process;GO:0046500//S-adenosylmethionine metabolic process;GO:0044249//cellular biosynthetic process;GO:0071704//organic substance metabolic process;GO:0006730//one-carbon metabolic process;GO:0009987//cellular process;GO:0044237//cellular metabolic process;GO:0009058//biosynthetic process;GO:0044272//sulfur compound biosynthetic…
isoform_146935	0.985735	0.499768	1.30591	0.0449226	0.920059	0.378519	1.21619	0.0991217			K07759//poly(ADP-ribose) glycohydrolase [EC:3.2.1.143];K07759//poly(ADP-ribose) glycohydrolase [EC:3.2.1.143];K07759//poly(ADP-ribose) glycohydrolase [EC:3.2.1.143];K07759//poly(ADP-ribose) glycohydrolase [EC:3.2.1.143];K07759//poly(ADP-ribose) glycohydrolase [EC:3.2.1.143]	XP_010277850.1|2.3e-76|PREDICTED: poly(ADP-ribose) glycohydrolase 1-like isoform X5 [Nelumbo nucifera]	GO:0044238//primary metabolic process;GO:0005975//carbohydrate metabolic process;GO:0008152//metabolic process;GO:0071704//organic substance metabolic process;GO:0004649//poly(ADP-ribose) glycohydrolase activity;GO:0004553//hydrolase activity, hydrolyzing O-glycosyl compounds;GO:0016798//hydrolase activity, acting on glycosyl bonds;GO:0016787//hydrolase activity;GO:0003824//catalytic activity;
isoform_147021	3.24742	0.0725387	5.89566	1.66114e-06	-0.419284	0.885531	2.81165	0.0884413			K12823//ATP-dependent RNA helicase DDX5/DBP2 [EC:3.6.4.13]+ko03040//Spliceosome;K12823//ATP-dependent RNA helicase DDX5/DBP2 [EC:3.6.4.13]+ko03040//Spliceosome;K12823//ATP-dependent RNA helicase DDX5/DBP2 [EC:3.6.4.13]+ko03040//Spliceosome;K12823//ATP-dependent RNA helicase DDX5/DBP2 [EC:3.6.4.13]+ko03040//Spliceosome;K12823//ATP-dependent RNA helicase DDX5/DBP2 [EC:3.6.4.13]+ko03040//Spliceosome	RWR72604.1|9.0e-237|DEAD-box ATP-dependent RNA helicase 20 [Cinnamomum micranthum f. kanehirae]	GO:0035639//purine ribonucleoside triphosphate binding;GO:0043168//anion binding;GO:0004386//helicase activity;GO:0032559//adenyl ribonucleotide binding;GO:0017076//purine nucleotide binding;GO:0005524//ATP binding;GO:0032553//ribonucleotide binding;GO:0097367//carbohydrate derivative binding;GO:0017111//nucleoside-triphosphatase activity;GO:1901363//heterocyclic compound binding;GO:0030554//aden…
isoform_14704	-1.31442	0.285063	-1.24791	0.00403549	-1.11581	0.281978	-0.838256	0.0665252			K10532//heparan-alpha-glucosaminide N-acetyltransferase [EC:2.3.1.78]+ko00531//Glycosaminoglycan degradation+ko01100//Metabolic pathways;K10532//heparan-alpha-glucosaminide N-acetyltransferase [EC:2.3.1.78]+ko00531//Glycosaminoglycan degradation+ko01100//Metabolic pathways;K10532//heparan-alpha-glucosaminide N-acetyltransferase [EC:2.3.1.78]+ko00531//Glycosaminoglycan degradation+ko01100//Metabol…	RWR85169.1|1.1e-140|CLASP N-terminal domain-containing protein [Cinnamomum micranthum f. kanehirae]	GO:0080090//regulation of primary metabolic process;GO:0051171//regulation of nitrogen compound metabolic process;GO:2000112//regulation of cellular macromolecule biosynthetic process;GO:0010468//regulation of gene expression;GO:0019219//regulation of nucleobase-containing compound metabolic process;GO:0010556//regulation of macromolecule biosynthetic process;GO:0051252//regulation of RNA metabol…
isoform_147090	-0.851918	0.840999	-1.82677	0.00959016	-0.230328	0.913801	-1.34038	0.0513473				XP_008812927.1|2.4e-18|uncharacterized protein LOC103723700 [Phoenix dactylifera]
isoform_147224	-2.10785	0.397467	-3.78278	0.00749916	-1.92623	0.362902	-1.28622	0.690207			K01662//1-deoxy-D-xylulose-5-phosphate synthase [EC:2.2.1.7]+ko00900//Terpenoid backbone biosynthesis+ko01100//Metabolic pathways+ko01110//Biosynthesis of secondary metabolites+ko00730//Thiamine metabolism;K01662//1-deoxy-D-xylulose-5-phosphate synthase [EC:2.2.1.7]+ko00900//Terpenoid backbone biosynthesis+ko01100//Metabolic pathways+ko01110//Biosynthesis of secondary metabolites+ko00730//Thiamin…	RWR93643.1|3.9e-182|putative 1-deoxy-D-xylulose-5-phosphate synthase, chloroplastic [Cinnamomum micranthum f. kanehirae]	GO:0015995//chlorophyll biosynthetic process;GO:0006720//isoprenoid metabolic process;GO:0071704//organic substance metabolic process;GO:0006807//nitrogen compound metabolic process;GO:0044271//cellular nitrogen compound biosynthetic process;GO:0008610//lipid biosynthetic process;GO:0044238//primary metabolic process;GO:0015994//chlorophyll metabolic process;GO:0006725//cellular aromatic compound…
isoform_147359	-1.52075	0.125574	-1.7592	0.0232819	-1.17133	0.251796	-1.15041	0.430746				RWR78619.1|2.8e-77|BTB/POZ domain-containing protein [Cinnamomum micranthum f. kanehirae]
isoform_147403	1.19451	0.25105	1.44099	0.0156804	0.831926	0.379681	0.835749	0.321345			K17579//protein phosphatase 1 regulatory subunit 42	RWR89067.1|2.7e-38|protein MEI2-like protein 2 [Cinnamomum micranthum f. kanehirae]	GO:0003723//RNA binding;GO:1901363//heterocyclic compound binding;GO:0005488//binding;GO:0003676//nucleic acid binding;GO:0097159//organic cyclic compound binding;
isoform_14745	1.04088	0.60502	2.22618	0.0118251	0.0843651	0.982137	0.390771	0.873685			K14852//regulator of ribosome biosynthesis;K14852//regulator of ribosome biosynthesis;K14852//regulator of ribosome biosynthesis;K14852//regulator of ribosome biosynthesis;K14852//regulator of ribosome biosynthesis	XP_010250068.1|2.4e-148|PREDICTED: ribosome biogenesis regulatory protein homolog [Nelumbo nucifera]	GO:0071840//cellular component organization or biogenesis;GO:0042254//ribosome biogenesis;GO:0044085//cellular component biogenesis;GO:0022613//ribonucleoprotein complex biogenesis;GO:0043229//intracellular organelle;GO:0005634//nucleus;GO:0043226//organelle;GO:0043227//membrane-bounded organelle;GO:0043231//intracellular membrane-bounded organelle;GO:0005622//intracellular;
isoform_147706	-1.73975	0.259565	-2.66706	0.0329193	-1.96043	0.068264	-2.38719	0.0768242		disease resistance protein (TIR-NBS class), putative (best arabidopsis hit)		XP_026387185.1|2.4e-64|protein KINESIN LIGHT CHAIN-RELATED 3-like [Papaver somniferum]
isoform_147761	0.096198	0.98147	1.60016	0.0414197	0.403534	0.885531	1.25849	0.229793				RWR91572.1|4.6e-21|chloroplast envelope membrane protein isoform X3 [Cinnamomum micranthum f. kanehirae]	GO:0016021//integral component of membrane;GO:0016020//membrane;GO:0031224//intrinsic component of membrane;
isoform_147865	-0.576183	0.751134	-1.05711	0.0489129	0.43774	0.691775	-0.759079	0.353936			K07910//Ras-related protein Rab-18;K07910//Ras-related protein Rab-18;K07910//Ras-related protein Rab-18;K07910//Ras-related protein Rab-18;K07910//Ras-related protein Rab-18	PKA53749.1|4.0e-106|Ras-related protein RABC1 [Apostasia shenzhenica]	GO:0016020//membrane;GO:0005886//plasma membrane;GO:0071944//cell periphery;GO:0001882//nucleoside binding;GO:0032561//guanyl ribonucleotide binding;GO:0000166//nucleotide binding;GO:0016817//hydrolase activity, acting on acid anhydrides;GO:0003924//GTPase activity;GO:0036094//small molecule binding;GO:0097367//carbohydrate derivative binding;GO:0017111//nucleoside-triphosphatase activity;GO:0005…
isoform_147968	-1.15428	0.475012	-2.12051	0.033052	-1.43301	0.118389	-0.943431	0.626824			K15333//tRNA guanosine-2'-O-methyltransferase [EC:2.1.1.34];K13199//plasminogen activator inhibitor 1 RNA-binding protein;K12619//5'-3' exoribonuclease 2 [EC:3.1.13.-]+ko03018//RNA degradation+ko03008//Ribosome biogenesis in eukaryotes;K13124//mitogen-activated protein kinase organizer 1;K14568//rRNA small subunit pseudouridine methyltransferase Nep1 [EC:2.1.1.260]+ko03008//Ribosome biogenesis in…	RWR92320.1|2.7e-138|subtilisin-like protein protease SBT1.6 [Cinnamomum micranthum f. kanehirae]	GO:0031224//intrinsic component of membrane;GO:0016021//integral component of membrane;GO:0016020//membrane;GO:0017171//serine hydrolase activity;GO:0004252//serine-type endopeptidase activity;GO:0070011//peptidase activity, acting on L-amino acid peptides;GO:0003824//catalytic activity;GO:0008236//serine-type peptidase activity;GO:0140096//catalytic activity, acting on a protein;GO:0008233//pept…
isoform_14798	-1.66389	0.570199	-4.05222	0.00604184	-0.0839948	0.985171	-2.57699	0.198498			K03405//magnesium chelatase subunit I [EC:6.6.1.1]+ko00860//Porphyrin and chlorophyll metabolism+ko01100//Metabolic pathways+ko01110//Biosynthesis of secondary metabolites;K03405//magnesium chelatase subunit I [EC:6.6.1.1]+ko00860//Porphyrin and chlorophyll metabolism+ko01100//Metabolic pathways+ko01110//Biosynthesis of secondary metabolites;K03405//magnesium chelatase subunit I [EC:6.6.1.1]+ko00…	TYG97389.1|1.2e-183|hypothetical protein ES288_A10G035100v1 [Gossypium darwinii]	GO:1901360//organic cyclic compound metabolic process;GO:0046483//heterocycle metabolic process;GO:0015995//chlorophyll biosynthetic process;GO:0019438//aromatic compound biosynthetic process;GO:0018130//heterocycle biosynthetic process;GO:1901566//organonitrogen compound biosynthetic process;GO:0046148//pigment biosynthetic process;GO:0015994//chlorophyll metabolic process;GO:1901564//organonitr…
isoform_148012	-0.0570767	0.995367	-1.37186	0.020357	-0.0731776	0.966618	-1.26491	0.0999732			K00030//isocitrate dehydrogenase (NAD+) [EC:1.1.1.41]+ko00020//Citrate cycle (TCA cycle)+ko01230//Biosynthesis of amino acids+ko01100//Metabolic pathways+ko01110//Biosynthesis of secondary metabolites+ko01210//2-Oxocarboxylic acid metabolism+ko01200//Carbon metabolism;K00030//isocitrate dehydrogenase (NAD+) [EC:1.1.1.41]+ko00020//Citrate cycle (TCA cycle)+ko01230//Biosynthesis of amino acids+ko01…	XP_017187975.2|1.1e-180|isocitrate dehydrogenase [NAD] regulatory subunit 1, mitochondrial isoform X2 [Malus domestica]	GO:0017144//drug metabolic process;GO:0009987//cellular process;GO:0008152//metabolic process;GO:0055114//oxidation-reduction process;GO:0016999//antibiotic metabolic process;GO:0071704//organic substance metabolic process;GO:0015980//energy derivation by oxidation of organic compounds;GO:0045333//cellular respiration;GO:0009060//aerobic respiration;GO:0006082//organic acid metabolic process;GO:0…
isoform_14808	-0.470296	0.889155	-1.12933	0.0209454	-0.861507	0.267857	-0.773873	0.245628	mTERF		K15032//mTERF domain-containing protein, mitochondrial;K15032//mTERF domain-containing protein, mitochondrial;K15032//mTERF domain-containing protein, mitochondrial;K15032//mTERF domain-containing protein, mitochondrial;K15032//mTERF domain-containing protein, mitochondrial	RWR79679.1|8.5e-101|Mitochodrial transcription termination factor-related [Cinnamomum micranthum f. kanehirae]	GO:0006355//regulation of transcription, DNA-templated;GO:0010556//regulation of macromolecule biosynthetic process;GO:0051171//regulation of nitrogen compound metabolic process;GO:2001141//regulation of RNA biosynthetic process;GO:0019222//regulation of metabolic process;GO:1903506//regulation of nucleic acid-templated transcription;GO:0031323//regulation of cellular metabolic process;GO:0051252…
isoform_14824	0.664509	0.42703	1.01613	0.0178797	1.10048	0.0600186	1.09702	0.106126				RWR84233.1|4.9e-125|Methyl-CpG DNA binding [Cinnamomum micranthum f. kanehirae]	GO:0033647//host intracellular organelle;GO:0033643//host cell part;GO:0033646//host intracellular part;GO:0042025//host cell nucleus;GO:0033648//host intracellular membrane-bounded organelle;GO:0043656//host intracellular region;GO:0018995//host cellular component;GO:0044217//other organism part;GO:0044216//other organism cell;GO:0043657//host cell;GO:0005488//binding;GO:0043167//ion binding;GO:…
isoform_14828	-0.885103	0.81296	-1.56479	0.0222133	0.0949429	0.971059	-0.731798	0.276913				RWR92873.1|1.8e-18|rhodanese-like domain-containing protein 8, chloroplastic isoform X1 [Cinnamomum micranthum f. kanehirae]
isoform_148327	-0.650316	0.768263	-1.33969	0.0353051	-0.545653	0.681302	-1.11181	0.132355			K14318//nuclear pore complex protein Nup88+ko03013//RNA transport;K14318//nuclear pore complex protein Nup88+ko03013//RNA transport;K14318//nuclear pore complex protein Nup88+ko03013//RNA transport;K14318//nuclear pore complex protein Nup88+ko03013//RNA transport;K14318//nuclear pore complex protein Nup88+ko03013//RNA transport	OVA02682.1|1.4e-111|Nucleoporin Nup88 [Macleaya cordata]	GO:0042886//amide transport;GO:0051236//establishment of RNA localization;GO:0033036//macromolecule localization;GO:0015931//nucleobase-containing compound transport;GO:0071428//rRNA-containing ribonucleoprotein complex export from nucleus;GO:0050657//nucleic acid transport;GO:0006405//RNA export from nucleus;GO:0033750//ribosome localization;GO:0046907//intracellular transport;GO:0071840//cellul…
isoform_148599	-1.91826	0.0721185	-1.61798	0.0471612	-0.637053	0.749529	-0.93857	0.356001			K02721//photosystem II PsbW protein+ko01100//Metabolic pathways+ko00195//Photosynthesis;K02721//photosystem II PsbW protein+ko01100//Metabolic pathways+ko00195//Photosynthesis;K02721//photosystem II PsbW protein+ko01100//Metabolic pathways+ko00195//Photosynthesis	QCE14247.1|2.3e-52|hypothetical protein DEO72_LG11g1246 [Vigna unguiculata]
isoform_148615	1.86103	0.519874	6.73614	9.60425e-09	2.23511	0.300883	1.52059	0.580284			K02949//small subunit ribosomal protein S11e+ko03010//Ribosome;K02949//small subunit ribosomal protein S11e+ko03010//Ribosome;K02949//small subunit ribosomal protein S11e+ko03010//Ribosome;K02949//small subunit ribosomal protein S11e+ko03010//Ribosome;K02949//small subunit ribosomal protein S11e+ko03010//Ribosome	XP_002267523.1|8.1e-85|PREDICTED: 40S ribosomal protein S11 [Vitis vinifera]	GO:0009059//macromolecule biosynthetic process;GO:0071704//organic substance metabolic process;GO:0044237//cellular metabolic process;GO:1901576//organic substance biosynthetic process;GO:0009058//biosynthetic process;GO:0043603//cellular amide metabolic process;GO:0044267//cellular protein metabolic process;GO:1901564//organonitrogen compound metabolic process;GO:1901566//organonitrogen compound…
isoform_148738	-1.19539	0.238499	-0.936935	0.0277796	-1.37595	0.0727903	-0.881725	0.0827164			K01530//phospholipid-translocating ATPase [EC:7.6.2.1];K01530//phospholipid-translocating ATPase [EC:7.6.2.1];K01530//phospholipid-translocating ATPase [EC:7.6.2.1];K01530//phospholipid-translocating ATPase [EC:7.6.2.1];K01530//phospholipid-translocating ATPase [EC:7.6.2.1]	RWR85583.1|2.1e-153|hypothetical protein CKAN_01445400 [Cinnamomum micranthum f. kanehirae]	GO:0006869//lipid transport;GO:0015748//organophosphate ester transport;GO:0006810//transport;GO:0006811//ion transport;GO:0015711//organic anion transport;GO:0051234//establishment of localization;GO:0033036//macromolecule localization;GO:0051179//localization;GO:0006820//anion transport;GO:0015914//phospholipid transport;GO:0010876//lipid localization;GO:0071702//organic substance transport;GO:…
isoform_148844	-0.453438	0.942486	-3.96422	0.00889003	0.76209	0.852979	-0.765203	0.858948				KAA8514952.1|5.0e-113|hypothetical protein F0562_018261 [Nyssa sinensis]	GO:0003824//catalytic activity;
isoform_1489	-1.52325	0.692935	-3.32921	0.00918972	-0.503079	0.885531	1.49801	0.632007			K16547//protein NEDD1;K16547//protein NEDD1;K16547//protein NEDD1;K16547//protein NEDD1;K16547//protein NEDD1	XP_010262644.1|0.0e+00|PREDICTED: protein NEDD1 [Nelumbo nucifera]	GO:1902410//mitotic cytokinetic process;GO:0032506//cytokinetic process;GO:0022607//cellular component assembly;GO:0022402//cell cycle process;GO:0000281//mitotic cytokinesis;GO:0065007//biological regulation;GO:0090224//regulation of spindle organization;GO:0048522//positive regulation of cellular process;GO:0051302//regulation of cell division;GO:0032467//positive regulation of cytokinesis;GO:0…
isoform_14911	-0.385329	0.942486	-4.63583	0.00174034	-0.780931	0.85772	-1.99337	0.394065			K22746//anamorsin;K22746//anamorsin;K22746//anamorsin;K22746//anamorsin;K22746//anamorsin	RWR92589.1|8.0e-109|hypothetical protein CKAN_02180700 [Cinnamomum micranthum f. kanehirae]	GO:0006790//sulfur compound metabolic process;GO:0022607//cellular component assembly;GO:0016226//iron-sulfur cluster assembly;GO:0044085//cellular component biogenesis;GO:0008152//metabolic process;GO:0044237//cellular metabolic process;GO:0009987//cellular process;GO:0031163//metallo-sulfur cluster assembly;GO:0071840//cellular component organization or biogenesis;GO:0016043//cellular component…
isoform_149359	-3.13369	0.0917286	-3.39147	0.0485873	-3.01455	0.106507	-2.93001	0.113191				XP_010262714.1|4.5e-106|PREDICTED: nuclear receptor coactivator 6-like [Nelumbo nucifera]	GO:0046872//metal ion binding;GO:0005488//binding;GO:0043169//cation binding;GO:0043167//ion binding;
isoform_149405	-1.02056	0.871055	-3.54398	0.0344415	-1.77236	0.4017	-3.218	0.0676065			K01823//isopentenyl-diphosphate Delta-isomerase [EC:5.3.3.2]+ko00900//Terpenoid backbone biosynthesis+ko01100//Metabolic pathways+ko01110//Biosynthesis of secondary metabolites;K01823//isopentenyl-diphosphate Delta-isomerase [EC:5.3.3.2]+ko00900//Terpenoid backbone biosynthesis+ko01100//Metabolic pathways+ko01110//Biosynthesis of secondary metabolites;K01823//isopentenyl-diphosphate Delta-isomera…	XP_021896057.1|3.3e-125|isopentenyl-diphosphate Delta-isomerase I [Carica papaya]	GO:0008152//metabolic process;GO:0008610//lipid biosynthetic process;GO:0090407//organophosphate biosynthetic process;GO:0008654//phospholipid biosynthetic process;GO:0006644//phospholipid metabolic process;GO:0006629//lipid metabolic process;GO:0044255//cellular lipid metabolic process;GO:1901576//organic substance biosynthetic process;GO:0006796//phosphate-containing compound metabolic process;…
isoform_149467	0.559988	0.6564	1.24953	0.00840062	-0.761718	0.162047	0.838549	0.0825692
isoform_149557	-1.33973	0.452929	-2.476	0.0286125	0.641224	0.876985	-1.72721	0.367933			K19891//glucan endo-1,3-beta-glucosidase 1/2/3 [EC:3.2.1.39]+ko00500//Starch and sucrose metabolism;K19891//glucan endo-1,3-beta-glucosidase 1/2/3 [EC:3.2.1.39]+ko00500//Starch and sucrose metabolism;K19891//glucan endo-1,3-beta-glucosidase 1/2/3 [EC:3.2.1.39]+ko00500//Starch and sucrose metabolism;K19891//glucan endo-1,3-beta-glucosidase 1/2/3 [EC:3.2.1.39]+ko00500//Starch and sucrose metabolism…	RWR89561.1|7.4e-40|glucan endo-1,3-beta-glucosidase 11 [Cinnamomum micranthum f. kanehirae]	GO:0044238//primary metabolic process;GO:0008152//metabolic process;GO:0071704//organic substance metabolic process;GO:0005975//carbohydrate metabolic process;GO:0016020//membrane;GO:0016021//integral component of membrane;GO:0031224//intrinsic component of membrane;GO:0016798//hydrolase activity, acting on glycosyl bonds;GO:0016787//hydrolase activity;GO:0004553//hydrolase activity, hydrolyzing …
isoform_14961	-0.5109	0.884596	-1.6305	0.0353356	-0.313086	0.760885	-1.12406	0.217544				RWR78490.1|1.4e-140|hypothetical protein CKAN_00702500 [Cinnamomum micranthum f. kanehirae]
isoform_149633	1.67059	0.615591	3.93487	0.00883216	0.617335	0.885531	0.816687	0.736296			K01213//galacturan 1,4-alpha-galacturonidase [EC:3.2.1.67]+ko00040//Pentose and glucuronate interconversions+ko01100//Metabolic pathways	RWR82379.1|4.0e-42|hypothetical protein CKAN_01109500 [Cinnamomum micranthum f. kanehirae]
isoform_149710	1.81023	0.366467	1.98453	0.00192602	0.965877	0.690228	1.62706	0.417513			K18151//ureidoglycolate amidohydrolase [EC:3.5.1.116]+ko00230//Purine metabolism+ko01100//Metabolic pathways;K18151//ureidoglycolate amidohydrolase [EC:3.5.1.116]+ko00230//Purine metabolism+ko01100//Metabolic pathways;K18151//ureidoglycolate amidohydrolase [EC:3.5.1.116]+ko00230//Purine metabolism+ko01100//Metabolic pathways;K18151//ureidoglycolate amidohydrolase [EC:3.5.1.116]+ko00230//Purine me…	RWR89413.1|2.8e-72|ureidoglycolate hydrolase [Cinnamomum micranthum f. kanehirae]	GO:0016810//hydrolase activity, acting on carbon-nitrogen (but not peptide) bonds;GO:0003824//catalytic activity;GO:0016787//hydrolase activity;GO:0016813//hydrolase activity, acting on carbon-nitrogen (but not peptide) bonds, in linear amidines;
isoform_149958	0.393101	0.942486	2.02089	0.00618315	0.995138	0.745888	2.13441	0.124317			K03257//translation initiation factor 4A+ko03013//RNA transport;K03257//translation initiation factor 4A+ko03013//RNA transport;K03257//translation initiation factor 4A+ko03013//RNA transport;K03257//translation initiation factor 4A+ko03013//RNA transport	RWR76059.1|9.5e-124|protein FLX-like protein 3 [Cinnamomum micranthum f. kanehirae]
isoform_149995	1.74165	0.567846	3.38256	0.0220849	0.846297	0.785083	2.86527	0.0701816
isoform_150075	1.07742	0.5688	1.8199	0.0094273	0.958672	0.483506	1.28795	0.0680339			K03100//signal peptidase I [EC:3.4.21.89]+ko03060//Protein export;K03100//signal peptidase I [EC:3.4.21.89]+ko03060//Protein export;K03100//signal peptidase I [EC:3.4.21.89]+ko03060//Protein export;K03100//signal peptidase I [EC:3.4.21.89]+ko03060//Protein export;K03100//signal peptidase I [EC:3.4.21.89]+ko03060//Protein export	KZM91694.1|1.9e-15|hypothetical protein DCAR_020941 [Daucus carota subsp. sativus]	GO:0031224//intrinsic component of membrane;GO:0016021//integral component of membrane;GO:0016020//membrane;GO:0020037//heme binding;GO:0046906//tetrapyrrole binding;GO:0070011//peptidase activity, acting on L-amino acid peptides;GO:0005506//iron ion binding;GO:0005488//binding;GO:0097159//organic cyclic compound binding;GO:0046914//transition metal ion binding;GO:0016491//oxidoreductase activity…
isoform_1501	1.37321	0.129785	1.22953	0.0123943	0.586739	0.648237	0.907266	0.0853319	GRAS		K14494//DELLA protein+ko04075//Plant hormone signal transduction;K14494//DELLA protein+ko04075//Plant hormone signal transduction;K14494//DELLA protein+ko04075//Plant hormone signal transduction;K14494//DELLA protein+ko04075//Plant hormone signal transduction	RWR86095.1|1.4e-290|scarecrow-like protein 9 [Cinnamomum micranthum f. kanehirae]	GO:0010556//regulation of macromolecule biosynthetic process;GO:0080090//regulation of primary metabolic process;GO:0019219//regulation of nucleobase-containing compound metabolic process;GO:0031323//regulation of cellular metabolic process;GO:0019222//regulation of metabolic process;GO:0060255//regulation of macromolecule metabolic process;GO:0051252//regulation of RNA metabolic process;GO:00507…
isoform_15016	3.2157	0.0541784	3.39103	0.0213025	0.156686	0.934953	0.884404	0.818022			K14209//solute carrier family 36 (proton-coupled amino acid transporter);K14209//solute carrier family 36 (proton-coupled amino acid transporter);K14209//solute carrier family 36 (proton-coupled amino acid transporter);K14209//solute carrier family 36 (proton-coupled amino acid transporter);K14209//solute carrier family 36 (proton-coupled amino acid transporter)	OVA10749.1|1.3e-151|Amino acid transporter [Macleaya cordata]	GO:0043227//membrane-bounded organelle;GO:0098827//endoplasmic reticulum subcompartment;GO:0005783//endoplasmic reticulum;GO:0016020//membrane;GO:0005622//intracellular;GO:0005789//endoplasmic reticulum membrane;GO:0043226//organelle;GO:0043231//intracellular membrane-bounded organelle;GO:0042175//nuclear outer membrane-endoplasmic reticulum membrane network;GO:0031984//organelle subcompartment;G…
isoform_150414	-3.11163	0.0900264	-3.89722	0.0145701	-0.975799	0.775615	-1.42125	0.629129				RWR96355.1|5.6e-149|protein trichome birefringence-like protein 38 [Cinnamomum micranthum f. kanehirae]
isoform_150447	-0.850596	0.355188	-0.978833	0.0316072	-0.931178	0.0831355	-0.706035	0.274337			K01681//aconitate hydratase [EC:4.2.1.3]+ko00020//Citrate cycle (TCA cycle)+ko01230//Biosynthesis of amino acids+ko01100//Metabolic pathways+ko01110//Biosynthesis of secondary metabolites+ko01210//2-Oxocarboxylic acid metabolism+ko01200//Carbon metabolism+ko00630//Glyoxylate and dicarboxylate metabolism;K01681//aconitate hydratase [EC:4.2.1.3]+ko00020//Citrate cycle (TCA cycle)+ko01230//Biosynthe…	XP_006828850.1|0.0e+00|aconitate hydratase, cytoplasmic [Amborella trichopoda]	GO:0006082//organic acid metabolic process;GO:1990641//response to iron ion starvation;GO:0044281//small molecule metabolic process;GO:0009605//response to external stimulus;GO:0031667//response to nutrient levels;GO:0015980//energy derivation by oxidation of organic compounds;GO:0006950//response to stress;GO:0006091//generation of precursor metabolites and energy;GO:0045333//cellular respiratio…
isoform_150507	0.587796	0.620599	1.01958	0.0361799	0.739123	0.108474	0.79906	0.253173			K11450//lysine-specific histone demethylase 1A [EC:1.-.-.-]	XP_010919153.1|5.4e-107|lysine-specific histone demethylase 1 homolog 3 isoform X1 [Elaeis guineensis]	GO:0032259//methylation;GO:0008152//metabolic process;GO:1901363//heterocyclic compound binding;GO:0005488//binding;GO:0008168//methyltransferase activity;GO:0016740//transferase activity;GO:0003676//nucleic acid binding;GO:0003824//catalytic activity;GO:0016491//oxidoreductase activity;GO:0003677//DNA binding;GO:0097159//organic cyclic compound binding;GO:0016741//transferase activity, transferr…
isoform_15063	-0.686739	0.440277	-1.28193	0.0245629	-0.28004	0.885531	-0.882087	0.143927			K08669//HtrA serine peptidase 2 [EC:3.4.21.108]	XP_002267510.3|5.0e-191|PREDICTED: protease Do-like 1, chloroplastic [Vitis vinifera]	GO:0009765//photosynthesis, light harvesting;GO:0071704//organic substance metabolic process;GO:0008152//metabolic process;GO:0019684//photosynthesis, light reaction;GO:0006091//generation of precursor metabolites and energy;GO:0044238//primary metabolic process;GO:0043170//macromolecule metabolic process;GO:0044267//cellular protein metabolic process;GO:0044260//cellular macromolecule metabolic …
isoform_15065	-0.24828	0.942486	-1.0865	0.0187562	0.721131	0.517387	-0.75365	0.105381			K01749//hydroxymethylbilane synthase [EC:2.5.1.61]+ko00860//Porphyrin and chlorophyll metabolism+ko01100//Metabolic pathways+ko01110//Biosynthesis of secondary metabolites;K01749//hydroxymethylbilane synthase [EC:2.5.1.61]+ko00860//Porphyrin and chlorophyll metabolism+ko01100//Metabolic pathways+ko01110//Biosynthesis of secondary metabolites;K01749//hydroxymethylbilane synthase [EC:2.5.1.61]+ko00…	QCT83335.1|1.7e-173|porphobilinogen deaminase [Cinnamomum camphora]	GO:0044249//cellular biosynthetic process;GO:0006783//heme biosynthetic process;GO:0018193//peptidyl-amino acid modification;GO:0071704//organic substance metabolic process;GO:0044260//cellular macromolecule metabolic process;GO:0044267//cellular protein metabolic process;GO:0009987//cellular process;GO:1901576//organic substance biosynthetic process;GO:0034641//cellular nitrogen compound metabol…
isoform_15079	-0.93756	0.279225	-0.981316	0.0150912	-0.983146	0.129406	-0.820864	0.0639244			K04733//interleukin-1 receptor-associated kinase 4 [EC:2.7.11.1];K04733//interleukin-1 receptor-associated kinase 4 [EC:2.7.11.1];K04733//interleukin-1 receptor-associated kinase 4 [EC:2.7.11.1];K04733//interleukin-1 receptor-associated kinase 4 [EC:2.7.11.1];K04733//interleukin-1 receptor-associated kinase 4 [EC:2.7.11.1]	OVA17716.1|3.8e-82|Legume lectin domain [Macleaya cordata]	GO:0031224//intrinsic component of membrane;GO:0016021//integral component of membrane;GO:0016020//membrane;GO:0016740//transferase activity;GO:0003824//catalytic activity;GO:0016772//transferase activity, transferring phosphorus-containing groups;GO:0016301//kinase activity;GO:0005488//binding;GO:0030246//carbohydrate binding;
isoform_151114	-2.11571	0.272474	-2.82632	0.0454002	-1.65042	0.35397	-2.57102	0.0762409				RWR83935.1|2.5e-139|ankyrin repeat protein SKIP35 [Cinnamomum micranthum f. kanehirae]
isoform_15119	0.381761	0.940541	1.55791	0.00236334	0.351184	0.844491	1.20433	0.15305			K03029//26S proteasome regulatory subunit N10+ko03050//Proteasome;K03029//26S proteasome regulatory subunit N10+ko03050//Proteasome;K03029//26S proteasome regulatory subunit N10+ko03050//Proteasome;K03029//26S proteasome regulatory subunit N10+ko03050//Proteasome;K03029//26S proteasome regulatory subunit N10+ko03050//Proteasome	XP_010266804.1|3.3e-198|PREDICTED: 26S proteasome non-ATPase regulatory subunit 4 homolog [Nelumbo nucifera]	GO:0043161//proteasome-mediated ubiquitin-dependent protein catabolic process;GO:0022607//cellular component assembly;GO:0009057//macromolecule catabolic process;GO:0034622//cellular protein-containing complex assembly;GO:0044257//cellular protein catabolic process;GO:0016043//cellular component organization;GO:1901564//organonitrogen compound metabolic process;GO:0043933//protein-containing comp…
isoform_151317	1.79019	0.550756	3.92654	0.0135606	-0.431738	0.885531	-0.405891	0.919774			K01810//glucose-6-phosphate isomerase [EC:5.3.1.9]+ko00010//Glycolysis / Gluconeogenesis+ko00030//Pentose phosphate pathway+ko00520//Amino sugar and nucleotide sugar metabolism+ko01100//Metabolic pathways+ko00500//Starch and sucrose metabolism+ko01110//Biosynthesis of secondary metabolites+ko01200//Carbon metabolism;K01810//glucose-6-phosphate isomerase [EC:5.3.1.9]+ko00010//Glycolysis / Gluconeo…	RWR81068.1|6.2e-256|glucose-6-phosphate isomerase, cytosolic 1 isoform X1 [Cinnamomum micranthum f. kanehirae]	GO:0016053//organic acid biosynthetic process;GO:0009168//purine ribonucleoside monophosphate biosynthetic process;GO:0009185//ribonucleoside diphosphate metabolic process;GO:0009260//ribonucleotide biosynthetic process;GO:0006757//ATP generation from ADP;GO:1901293//nucleoside phosphate biosynthetic process;GO:0046483//heterocycle metabolic process;GO:0009205//purine ribonucleoside triphosphate …
isoform_151442	0.279921	0.942486	1.5063	0.0118605	-0.119307	0.944972	0.445489	0.858948			K22048//mechanosensitive ion channel protein 4/5/6/7/8/9/10;K22048//mechanosensitive ion channel protein 4/5/6/7/8/9/10;K22048//mechanosensitive ion channel protein 4/5/6/7/8/9/10;K22048//mechanosensitive ion channel protein 4/5/6/7/8/9/10;K22048//mechanosensitive ion channel protein 4/5/6/7/8/9/10	RWR90652.1|0.0e+00|Mechanosensitive ion channel MscS [Cinnamomum micranthum f. kanehirae]	GO:0055085//transmembrane transport;GO:0051234//establishment of localization;GO:0006810//transport;GO:0051179//localization;GO:0005886//plasma membrane;GO:0016021//integral component of membrane;GO:0016020//membrane;GO:0071944//cell periphery;GO:0031224//intrinsic component of membrane;
isoform_151516	0.948831	0.369592	0.883946	0.0456452	0.677684	0.443897	0.829742	0.139133			K04710//ceramide synthetase [EC:2.3.1.24]+ko00600//Sphingolipid metabolism+ko01100//Metabolic pathways;K04710//ceramide synthetase [EC:2.3.1.24]+ko00600//Sphingolipid metabolism+ko01100//Metabolic pathways;K04710//ceramide synthetase [EC:2.3.1.24]+ko00600//Sphingolipid metabolism+ko01100//Metabolic pathways;K04710//ceramide synthetase [EC:2.3.1.24]+ko00600//Sphingolipid metabolism+ko01100//Metabo…	XP_010263552.1|5.1e-138|PREDICTED: LAG1 longevity assurance homolog 2-like [Nelumbo nucifera]	GO:0016021//integral component of membrane;GO:0016020//membrane;GO:0031224//intrinsic component of membrane;
isoform_151623	-2.10471	0.187902	-3.30191	0.015276	-1.05953	0.698389	-2.12651	0.281137			K13354//solute carrier family 25 (peroxisomal adenine nucleotide transporter), member 17+ko04146//Peroxisome;K13354//solute carrier family 25 (peroxisomal adenine nucleotide transporter), member 17+ko04146//Peroxisome;K13354//solute carrier family 25 (peroxisomal adenine nucleotide transporter), member 17+ko04146//Peroxisome;K13354//solute carrier family 25 (peroxisomal adenine nucleotide transpo…	XP_010932196.1|1.7e-68|peroxisomal nicotinamide adenine dinucleotide carrier isoform X2 [Elaeis guineensis]
isoform_151668			3.58401	0.0316402			1.15552	0.781643			K08486//syntaxin 1B/2/3+ko04130//SNARE interactions in vesicular transport;K08486//syntaxin 1B/2/3+ko04130//SNARE interactions in vesicular transport;K08486//syntaxin 1B/2/3+ko04130//SNARE interactions in vesicular transport;K08486//syntaxin 1B/2/3+ko04130//SNARE interactions in vesicular transport;K08486//syntaxin 1B/2/3+ko04130//SNARE interactions in vesicular transport	OVA17136.1|6.3e-130|Target SNARE coiled-coil domain [Macleaya cordata]	GO:0008104//protein localization;GO:0015031//protein transport;GO:0071702//organic substance transport;GO:0046907//intracellular transport;GO:0051234//establishment of localization;GO:0051649//establishment of localization in cell;GO:0042886//amide transport;GO:0015833//peptide transport;GO:0071705//nitrogen compound transport;GO:0016192//vesicle-mediated transport;GO:0045184//establishment of pr…
isoform_151774	1.14131	0.259565	0.863713	0.00808454	0.579671	0.629377	0.758224	0.269665			K12200//programmed cell death 6-interacting protein+ko04144//Endocytosis;K12200//programmed cell death 6-interacting protein+ko04144//Endocytosis;K12200//programmed cell death 6-interacting protein+ko04144//Endocytosis;K12200//programmed cell death 6-interacting protein+ko04144//Endocytosis;K12200//programmed cell death 6-interacting protein+ko04144//Endocytosis	XP_008806655.1|0.0e+00|vacuolar-sorting protein BRO1-like [Phoenix dactylifera]
isoform_151883	1.54765	0.11733	1.38622	0.0292852	0.712115	0.547576	0.807633	0.327874	GRAS		K14494//DELLA protein+ko04075//Plant hormone signal transduction;K14494//DELLA protein+ko04075//Plant hormone signal transduction;K14494//DELLA protein+ko04075//Plant hormone signal transduction;K14494//DELLA protein+ko04075//Plant hormone signal transduction	RWR86095.1|2.2e-239|scarecrow-like protein 9 [Cinnamomum micranthum f. kanehirae]	GO:0080090//regulation of primary metabolic process;GO:0050789//regulation of biological process;GO:0051171//regulation of nitrogen compound metabolic process;GO:0006355//regulation of transcription, DNA-templated;GO:0050794//regulation of cellular process;GO:2001141//regulation of RNA biosynthetic process;GO:0010468//regulation of gene expression;GO:0031326//regulation of cellular biosynthetic p…
isoform_151948	-1.33613	0.615556	-2.49732	0.0485726	-0.915598	0.704082	-2.36343	0.0572861			K13420//LRR receptor-like serine/threonine-protein kinase FLS2 [EC:2.7.11.1]+ko04016//MAPK signaling pathway - plant+ko04626//Plant-pathogen interaction;K00924//kinase [EC:2.7.1.-];K00924//kinase [EC:2.7.1.-];K04733//interleukin-1 receptor-associated kinase 4 [EC:2.7.11.1]	CBI39030.3|1.7e-40|unnamed protein product, partial [Vitis vinifera]	GO:0016021//integral component of membrane;GO:0016020//membrane;GO:0031224//intrinsic component of membrane;GO:1901363//heterocyclic compound binding;GO:0003824//catalytic activity;GO:0035639//purine ribonucleoside triphosphate binding;GO:0032553//ribonucleotide binding;GO:0016773//phosphotransferase activity, alcohol group as acceptor;GO:0030554//adenyl nucleotide binding;GO:0008144//drug bindin…
isoform_151965	2.1293	0.190238	2.86084	0.0129302	2.30189	0.0923687	2.0443	0.0809279				RWR73735.1|2.0e-36|5'-adenylylsulfate reductase-like protein 5 [Cinnamomum micranthum f. kanehirae]	GO:0050789//regulation of biological process;GO:0065007//biological regulation;GO:0019725//cellular homeostasis;GO:0045454//cell redox homeostasis;GO:0065008//regulation of biological quality;GO:0009987//cellular process;GO:0042592//homeostatic process;GO:0050794//regulation of cellular process;GO:0016020//membrane;GO:0031224//intrinsic component of membrane;GO:0016021//integral component of memb…
isoform_152010	-1.35146	0.289352	-2.0564	0.0319118	-0.619976	0.62611	-1.06233	0.513257			K11838//ubiquitin carboxyl-terminal hydrolase 7 [EC:3.4.19.12];K11838//ubiquitin carboxyl-terminal hydrolase 7 [EC:3.4.19.12];K11838//ubiquitin carboxyl-terminal hydrolase 7 [EC:3.4.19.12];K11838//ubiquitin carboxyl-terminal hydrolase 7 [EC:3.4.19.12];K11838//ubiquitin carboxyl-terminal hydrolase 7 [EC:3.4.19.12]	GAY63487.1|2.1e-07|hypothetical protein CUMW_225980 [Citrus unshiu]	GO:0031224//intrinsic component of membrane;GO:0016020//membrane;GO:0016021//integral component of membrane;GO:0016301//kinase activity;GO:0016772//transferase activity, transferring phosphorus-containing groups;GO:0036094//small molecule binding;GO:0000166//nucleotide binding;GO:0005524//ATP binding;GO:0016773//phosphotransferase activity, alcohol group as acceptor;GO:0035639//purine ribonucleos…
isoform_15205	-1.96772	0.466169	-5.21449	9.46044e-07	-2.10164	0.314921	-1.25715	0.706825			K00434//L-ascorbate peroxidase [EC:1.11.1.11]+ko00053//Ascorbate and aldarate metabolism+ko00480//Glutathione metabolism;K00434//L-ascorbate peroxidase [EC:1.11.1.11]+ko00053//Ascorbate and aldarate metabolism+ko00480//Glutathione metabolism;K00434//L-ascorbate peroxidase [EC:1.11.1.11]+ko00053//Ascorbate and aldarate metabolism+ko00480//Glutathione metabolism;K00434//L-ascorbate peroxidase [EC:1…	RWR92754.1|7.2e-169|heme peroxidase [Cinnamomum micranthum f. kanehirae]	GO:0050896//response to stimulus;GO:0006979//response to oxidative stress;GO:0006950//response to stress;GO:0031224//intrinsic component of membrane;GO:0016020//membrane;GO:0016021//integral component of membrane;GO:1901363//heterocyclic compound binding;GO:0016491//oxidoreductase activity;GO:0004601//peroxidase activity;GO:0003824//catalytic activity;GO:0016684//oxidoreductase activity, acting o…
isoform_152090	1.04956	0.179249	1.22906	0.0150334	1.02746	0.153455	0.970341	0.13707			K12471//epsin+ko04144//Endocytosis;K12471//epsin+ko04144//Endocytosis;K12471//epsin+ko04144//Endocytosis;K12471//epsin+ko04144//Endocytosis;K12471//epsin+ko04144//Endocytosis	RWR81515.1|4.1e-19|clathrin interactor EPSIN 2 [Cinnamomum micranthum f. kanehirae]
isoform_15221	1.06202	0.850475	4.90974	0.000160302	1.26914	0.648135	1.25785	0.701959				RWR73564.1|8.7e-18|CCG-binding protein 1-like protein [Cinnamomum micranthum f. kanehirae]	GO:0006935//chemotaxis;GO:0000003//reproduction;GO:0032502//developmental process;GO:0050896//response to stimulus;GO:0009856//pollination;GO:0042221//response to chemical;GO:0048856//anatomical structure development;GO:0032501//multicellular organismal process;GO:0051704//multi-organism process;GO:0050918//positive chemotaxis;GO:0010183//pollen tube guidance;GO:0044706//multi-multicellular organ…
isoform_15235	2.71597	0.18933	4.87069	2.63135e-06	2.28754	0.266958	1.15937	0.474537		TSA: Lactuca sativa CLC_LTR_V1A_17001 mRNA sequence	K08332//vacuolar protein 8;K08332//vacuolar protein 8;K08332//vacuolar protein 8;K08332//vacuolar protein 8;K08332//vacuolar protein 8	XP_010260385.1|3.1e-148|PREDICTED: U-box domain-containing protein 4-like isoform X2 [Nelumbo nucifera]
isoform_152479	-1.99995	0.0509605	-2.30756	0.0294432	-1.51948	0.17385	-1.66316	0.282671			K13091//RNA-binding protein 39;K13091//RNA-binding protein 39;K11984//U4/U6.U5 tri-snRNP-associated protein 1+ko03040//Spliceosome	GAY43472.1|5.6e-48|hypothetical protein CUMW_074720 [Citrus unshiu]
isoform_15269	-0.528036	0.865936	-1.09051	0.0174477	-0.214038	0.885531	-0.772154	0.133872			K14484//auxin-responsive protein IAA+ko04075//Plant hormone signal transduction	PIA36101.1|3.5e-133|hypothetical protein AQUCO_03400185v1 [Aquilegia coerulea]	GO:0051234//establishment of localization;GO:0098655//cation transmembrane transport;GO:0006810//transport;GO:0000041//transition metal ion transport;GO:0071421//manganese ion transmembrane transport;GO:0030001//metal ion transport;GO:0006828//manganese ion transport;GO:0098660//inorganic ion transmembrane transport;GO:0051179//localization;GO:0006811//ion transport;GO:0006812//cation transport;G…
isoform_152752	-0.819041	0.798475	-2.10867	0.041703	-1.50762	0.181945	-1.66379	0.222801			K20660//cytochrome P450 family 709;K20660//cytochrome P450 family 709;K20660//cytochrome P450 family 709;K20660//cytochrome P450 family 709;K20660//cytochrome P450 family 709	RZC48832.1|1.7e-22|hypothetical protein C5167_017250 [Papaver somniferum]	GO:0016020//membrane;GO:0031224//intrinsic component of membrane;GO:0016021//integral component of membrane;GO:0016491//oxidoreductase activity;GO:0020037//heme binding;GO:0043167//ion binding;GO:0016705//oxidoreductase activity, acting on paired donors, with incorporation or reduction of molecular oxygen;GO:0005488//binding;GO:1901363//heterocyclic compound binding;GO:0004497//monooxygenase acti…
isoform_152786	-1.40379	0.736592	-5.55643	6.3558e-06	1.66709	0.500566	-1.39581	0.640559				XP_010265426.1|3.2e-27|PREDICTED: protein KAKU4 [Nelumbo nucifera]
isoform_152953	-0.422934	0.942486	-4.12104	0.00548104	-0.407936	0.890199	-0.725455	0.860418				XP_010257703.1|1.8e-38|PREDICTED: uncharacterized protein LOC104597697 [Nelumbo nucifera]	GO:0006725//cellular aromatic compound metabolic process;GO:0010468//regulation of gene expression;GO:1901362//organic cyclic compound biosynthetic process;GO:2000112//regulation of cellular macromolecule biosynthetic process;GO:0044260//cellular macromolecule metabolic process;GO:0006807//nitrogen compound metabolic process;GO:0051171//regulation of nitrogen compound metabolic process;GO:0034654…
isoform_152976	0.631262	0.823449	1.51187	0.0361153	0.925071	0.486976	0.861839	0.092561			K04733//interleukin-1 receptor-associated kinase 4 [EC:2.7.11.1];K04733//interleukin-1 receptor-associated kinase 4 [EC:2.7.11.1];K04733//interleukin-1 receptor-associated kinase 4 [EC:2.7.11.1];K04733//interleukin-1 receptor-associated kinase 4 [EC:2.7.11.1]	RWR81496.1|3.8e-228|patatin-like protein 6 [Cinnamomum micranthum f. kanehirae]	GO:0071704//organic substance metabolic process;GO:0009056//catabolic process;GO:0016042//lipid catabolic process;GO:0006629//lipid metabolic process;GO:0044238//primary metabolic process;GO:1901575//organic substance catabolic process;GO:0008152//metabolic process;GO:0016787//hydrolase activity;GO:0003824//catalytic activity;
isoform_153123	-1.13141	0.771597	-2.6687	0.040291	0.232566	0.937037	-2.49748	0.065346			K05298//glyceraldehyde-3-phosphate dehydrogenase (NADP+) (phosphorylating) [EC:1.2.1.13]+ko01100//Metabolic pathways+ko00710//Carbon fixation in photosynthetic organisms+ko01200//Carbon metabolism;K05298//glyceraldehyde-3-phosphate dehydrogenase (NADP+) (phosphorylating) [EC:1.2.1.13]+ko01100//Metabolic pathways+ko00710//Carbon fixation in photosynthetic organisms+ko01200//Carbon metabolism;K0529…	XP_022975286.1|1.0e-69|glyceraldehyde-3-phosphate dehydrogenase B, chloroplastic-like isoform X1 [Cucurbita maxima]
isoform_153155			3.44174	0.0434784	-1.59545	0.526896	0.807913	0.89311			K15014//solute carrier family 29 (equilibrative nucleoside transporter), member 1/2/3;K15014//solute carrier family 29 (equilibrative nucleoside transporter), member 1/2/3;K15014//solute carrier family 29 (equilibrative nucleoside transporter), member 1/2/3;K15014//solute carrier family 29 (equilibrative nucleoside transporter), member 1/2/3;K15014//solute carrier family 29 (equilibrative nucleos…	XP_030459647.1|7.9e-151|equilibrative nucleotide transporter 3-like [Syzygium oleosum]	GO:0016021//integral component of membrane;GO:0016020//membrane;GO:0031224//intrinsic component of membrane;GO:1901505//carbohydrate derivative transmembrane transporter activity;GO:0015932//nucleobase-containing compound transmembrane transporter activity;GO:0022857//transmembrane transporter activity;GO:0005337//nucleoside transmembrane transporter activity;GO:0005215//transporter activity;
isoform_153205	3.28889	0.0583029	3.66869	0.0196481	2.35353	0.196146	1.98988	0.235531			K08150//MFS transporter, SP family, solute carrier family 2 (myo-inositol transporter), member 13;K08150//MFS transporter, SP family, solute carrier family 2 (myo-inositol transporter), member 13;K08150//MFS transporter, SP family, solute carrier family 2 (myo-inositol transporter), member 13;K08150//MFS transporter, SP family, solute carrier family 2 (myo-inositol transporter), member 13;K08150/…	RWR71967.1|4.4e-165|inositol transporter 1 [Cinnamomum micranthum f. kanehirae]	GO:0031224//intrinsic component of membrane;GO:0016020//membrane;GO:0016021//integral component of membrane;GO:0022857//transmembrane transporter activity;GO:0005215//transporter activity;
isoform_153213	-0.973131	0.773038	-1.98912	0.0260317	-0.981582	0.598701	-1.96157	0.0542992			K02519//translation initiation factor IF-2;K02519//translation initiation factor IF-2;K02519//translation initiation factor IF-2;K02519//translation initiation factor IF-2;K02519//translation initiation factor IF-2	RWR85843.1|8.8e-18|translation initiation factor IF-2, chloroplastic-like protein [Cinnamomum micranthum f. kanehirae]	GO:0005525//GTP binding;GO:0032550//purine ribonucleoside binding;GO:0001882//nucleoside binding;GO:0016818//hydrolase activity, acting on acid anhydrides, in phosphorus-containing anhydrides;GO:0043168//anion binding;GO:0003743//translation initiation factor activity;GO:0008135//translation factor activity, RNA binding;GO:0003924//GTPase activity;GO:0035639//purine ribonucleoside triphosphate bi…
isoform_153357	-2.0828	0.199912	-3.48461	0.0168785	-1.66991	0.250262	-2.855	0.0768597				OAY83069.1|3.4e-20|Ribosomal RNA large subunit methyltransferase I [Ananas comosus]	GO:0008152//metabolic process;GO:0032259//methylation;GO:0071944//cell periphery;GO:0005886//plasma membrane;GO:0016020//membrane;GO:0003723//RNA binding;GO:0016741//transferase activity, transferring one-carbon groups;GO:0097159//organic cyclic compound binding;GO:0003676//nucleic acid binding;GO:1901363//heterocyclic compound binding;GO:0008168//methyltransferase activity;GO:0003824//catalytic …
isoform_153411	1.34062	0.74322	3.75509	0.0208744	1.59125	0.527899	1.06603	0.813187			K14811//ATP-dependent RNA helicase DBP3 [EC:3.6.4.13];K14811//ATP-dependent RNA helicase DBP3 [EC:3.6.4.13];K14811//ATP-dependent RNA helicase DBP3 [EC:3.6.4.13];K14811//ATP-dependent RNA helicase DBP3 [EC:3.6.4.13];K12823//ATP-dependent RNA helicase DDX5/DBP2 [EC:3.6.4.13]+ko03040//Spliceosome	RWR83475.1|3.5e-109|DNA/RNA helicase [Cinnamomum micranthum f. kanehirae]	GO:0032555//purine ribonucleotide binding;GO:0035639//purine ribonucleoside triphosphate binding;GO:0032553//ribonucleotide binding;GO:0016817//hydrolase activity, acting on acid anhydrides;GO:0017076//purine nucleotide binding;GO:0005488//binding;GO:1901363//heterocyclic compound binding;GO:0003676//nucleic acid binding;GO:0016462//pyrophosphatase activity;GO:0000166//nucleotide binding;GO:00971…
[truncated: 17,814 more rows]

## Sheet: M-D0 vs LT-D15
Gene ID	log2(ST15/CK0)	Qvalue(CK0-vs-ST15)	log2(ST5/CK0)	Qvalue(CK0-vs-ST5)	log2(ST15/CK15)	Qvalue(CK15-vs-ST15)	log2(ST5/CK5)	Qvalue(CK5-vs-ST5)	TFs	PRG	Kegg Orthology	Nr	GO
[truncated: 9,117 more rows]

## Sheet: CK-D5 vs LT-D5 
Gene ID	log2(ST15/CK0)	Qvalue(CK0-vs-ST15)	log2(ST5/CK0)	Qvalue(CK0-vs-ST5)	log2(ST15/CK15)	Qvalue(CK15-vs-ST15)	log2(ST5/CK5)	Qvalue(CK5-vs-ST5)	TFs	PRG	Kegg Orthology	Nr	GO
[truncated: 20,589 more rows]

## Sheet: Sheet1
Table S2. Gene information of comparision groups
Gene ID	log2(ST15/CK0)	Qvalue(CK0-vs-ST15)	log2(ST5/CK0)	Qvalue(CK0-vs-ST5)	log2(ST15/CK15)	Qvalue(CK15-vs-ST15)	log2(ST5/CK5)	Qvalue(CK5-vs-ST5)	TFs	PRG	Kegg Orthology	Nr	GO
[truncated: 18,300 more rows]
