# Supplementary material for: Identification of potential light deficiency response regulators in endangered species Magnolia sinostellata
Source: Sci Rep. 2022 Dec 29;12:22536. doi: 10.1038/s41598-022-25393-x (PMC9800573; doi:10.1038/s41598-022-25393-x)
Supplement: Supplementary file 5 — Supplementary Table 3. [file 41598_2022_25393_MOESM5_ESM.xlsx]

## Sheet: Genes regulated by hub genes
Genes regulated by hub genes
Module	Hub gene	Target gene	Kegg Orthology	Nr	GO
Lightsteelblue1	isoform_16555	isoform_100528	GO:0016020//membrane;GO:0031224//intrinsic component of membrane;GO:0016021//integral component of membrane;GO:0016773//phosphotransferase activity, alcohol group as acceptor;GO:1901363//heterocyclic compound binding;GO:0140096//catalytic activity, acting on a protein;GO:0005524//ATP binding;GO:0097367//carbohydrate derivative binding;GO:0097159//organic cyclic compound binding;GO:0043168//anion …	GO:0016020//membrane;GO:0031224//intrinsic component of membrane;GO:0016021//integral component of membrane;GO:0016773//phosphotransferase activity, alcohol group as acceptor;GO:1901363//heterocyclic compound binding;GO:0140096//catalytic activity, acting on a protein;GO:0005524//ATP binding;GO:0097367//carbohydrate derivative binding;GO:0097159//organic cyclic compound binding;GO:0043168//anion …	GO:0016020//membrane;GO:0031224//intrinsic component of membrane;GO:0016021//integral component of membrane;GO:0016773//phosphotransferase activity, alcohol group as acceptor;GO:1901363//heterocyclic compound binding;GO:0140096//catalytic activity, acting on a protein;GO:0005524//ATP binding;GO:0097367//carbohydrate derivative binding;GO:0097159//organic cyclic compound binding;GO:0043168//anion …
		isoform_102346	GO:0044237//cellular metabolic process;GO:0009058//biosynthetic process;GO:0006720//isoprenoid metabolic process;GO:0044249//cellular biosynthetic process;GO:0071704//organic substance metabolic process;GO:0006629//lipid metabolic process;GO:0008299//isoprenoid biosynthetic process;GO:1901576//organic substance biosynthetic process;GO:0044238//primary metabolic process;GO:0008152//metabolic proce…	GO:0044237//cellular metabolic process;GO:0009058//biosynthetic process;GO:0006720//isoprenoid metabolic process;GO:0044249//cellular biosynthetic process;GO:0071704//organic substance metabolic process;GO:0006629//lipid metabolic process;GO:0008299//isoprenoid biosynthetic process;GO:1901576//organic substance biosynthetic process;GO:0044238//primary metabolic process;GO:0008152//metabolic proce…	GO:0044237//cellular metabolic process;GO:0009058//biosynthetic process;GO:0006720//isoprenoid metabolic process;GO:0044249//cellular biosynthetic process;GO:0071704//organic substance metabolic process;GO:0006629//lipid metabolic process;GO:0008299//isoprenoid biosynthetic process;GO:1901576//organic substance biosynthetic process;GO:0044238//primary metabolic process;GO:0008152//metabolic proce…
		isoform_107196	GO:1901564//organonitrogen compound metabolic process;GO:0043170//macromolecule metabolic process;GO:0044238//primary metabolic process;GO:0006807//nitrogen compound metabolic process;GO:0006508//proteolysis;GO:0008152//metabolic process;GO:0019538//protein metabolic process;GO:0071704//organic substance metabolic process;GO:0005622//intracellular;GO:0005829//cytosol;GO:0005737//cytoplasm;GO:0008…	GO:1901564//organonitrogen compound metabolic process;GO:0043170//macromolecule metabolic process;GO:0044238//primary metabolic process;GO:0006807//nitrogen compound metabolic process;GO:0006508//proteolysis;GO:0008152//metabolic process;GO:0019538//protein metabolic process;GO:0071704//organic substance metabolic process;GO:0005622//intracellular;GO:0005829//cytosol;GO:0005737//cytoplasm;GO:0008…	GO:1901564//organonitrogen compound metabolic process;GO:0043170//macromolecule metabolic process;GO:0044238//primary metabolic process;GO:0006807//nitrogen compound metabolic process;GO:0006508//proteolysis;GO:0008152//metabolic process;GO:0019538//protein metabolic process;GO:0071704//organic substance metabolic process;GO:0005622//intracellular;GO:0005829//cytosol;GO:0005737//cytoplasm;GO:0008…
		isoform_10810	GO:0016740//transferase activity;GO:0003824//catalytic activity;GO:0016757//transferase activity, transferring glycosyl groups;GO:0016758//transferase activity, transferring hexosyl groups;	GO:0016740//transferase activity;GO:0003824//catalytic activity;GO:0016757//transferase activity, transferring glycosyl groups;GO:0016758//transferase activity, transferring hexosyl groups;	GO:0016740//transferase activity;GO:0003824//catalytic activity;GO:0016757//transferase activity, transferring glycosyl groups;GO:0016758//transferase activity, transferring hexosyl groups;
		isoform_1085	GO:0016817//hydrolase activity, acting on acid anhydrides;GO:0016818//hydrolase activity, acting on acid anhydrides, in phosphorus-containing anhydrides;GO:0000166//nucleotide binding;GO:0016462//pyrophosphatase activity;GO:0016787//hydrolase activity;GO:0017111//nucleoside-triphosphatase activity;GO:0030554//adenyl nucleotide binding;GO:0017076//purine nucleotide binding;GO:0005488//binding;GO:0…	GO:0016817//hydrolase activity, acting on acid anhydrides;GO:0016818//hydrolase activity, acting on acid anhydrides, in phosphorus-containing anhydrides;GO:0000166//nucleotide binding;GO:0016462//pyrophosphatase activity;GO:0016787//hydrolase activity;GO:0017111//nucleoside-triphosphatase activity;GO:0030554//adenyl nucleotide binding;GO:0017076//purine nucleotide binding;GO:0005488//binding;GO:0…	GO:0016817//hydrolase activity, acting on acid anhydrides;GO:0016818//hydrolase activity, acting on acid anhydrides, in phosphorus-containing anhydrides;GO:0000166//nucleotide binding;GO:0016462//pyrophosphatase activity;GO:0016787//hydrolase activity;GO:0017111//nucleoside-triphosphatase activity;GO:0030554//adenyl nucleotide binding;GO:0017076//purine nucleotide binding;GO:0005488//binding;GO:0…
		isoform_110518	GO:1901360//organic cyclic compound metabolic process;GO:0006396//RNA processing;GO:0046483//heterocycle metabolic process;GO:0006397//mRNA processing;GO:0006139//nucleobase-containing compound metabolic process;GO:0010467//gene expression;GO:0071704//organic substance metabolic process;GO:0016070//RNA metabolic process;GO:0090304//nucleic acid metabolic process;GO:0009987//cellular process;GO:00…	GO:1901360//organic cyclic compound metabolic process;GO:0006396//RNA processing;GO:0046483//heterocycle metabolic process;GO:0006397//mRNA processing;GO:0006139//nucleobase-containing compound metabolic process;GO:0010467//gene expression;GO:0071704//organic substance metabolic process;GO:0016070//RNA metabolic process;GO:0090304//nucleic acid metabolic process;GO:0009987//cellular process;GO:00…	GO:1901360//organic cyclic compound metabolic process;GO:0006396//RNA processing;GO:0046483//heterocycle metabolic process;GO:0006397//mRNA processing;GO:0006139//nucleobase-containing compound metabolic process;GO:0010467//gene expression;GO:0071704//organic substance metabolic process;GO:0016070//RNA metabolic process;GO:0090304//nucleic acid metabolic process;GO:0009987//cellular process;GO:00…
		isoform_111297	GO:0016817//hydrolase activity, acting on acid anhydrides;GO:0032553//ribonucleotide binding;GO:1901265//nucleoside phosphate binding;GO:0097159//organic cyclic compound binding;GO:0043167//ion binding;GO:1901363//heterocyclic compound binding;GO:0005488//binding;GO:0036094//small molecule binding;GO:0004386//helicase activity;GO:0016787//hydrolase activity;GO:0016818//hydrolase activity, acting …	GO:0016817//hydrolase activity, acting on acid anhydrides;GO:0032553//ribonucleotide binding;GO:1901265//nucleoside phosphate binding;GO:0097159//organic cyclic compound binding;GO:0043167//ion binding;GO:1901363//heterocyclic compound binding;GO:0005488//binding;GO:0036094//small molecule binding;GO:0004386//helicase activity;GO:0016787//hydrolase activity;GO:0016818//hydrolase activity, acting …	GO:0016817//hydrolase activity, acting on acid anhydrides;GO:0032553//ribonucleotide binding;GO:1901265//nucleoside phosphate binding;GO:0097159//organic cyclic compound binding;GO:0043167//ion binding;GO:1901363//heterocyclic compound binding;GO:0005488//binding;GO:0036094//small molecule binding;GO:0004386//helicase activity;GO:0016787//hydrolase activity;GO:0016818//hydrolase activity, acting …
		isoform_113644	GO:0034641//cellular nitrogen compound metabolic process;GO:0016070//RNA metabolic process;GO:0044238//primary metabolic process;GO:0090304//nucleic acid metabolic process;GO:0044237//cellular metabolic process;GO:0006725//cellular aromatic compound metabolic process;GO:0006139//nucleobase-containing compound metabolic process;GO:0010467//gene expression;GO:1901360//organic cyclic compound metabo…	GO:0034641//cellular nitrogen compound metabolic process;GO:0016070//RNA metabolic process;GO:0044238//primary metabolic process;GO:0090304//nucleic acid metabolic process;GO:0044237//cellular metabolic process;GO:0006725//cellular aromatic compound metabolic process;GO:0006139//nucleobase-containing compound metabolic process;GO:0010467//gene expression;GO:1901360//organic cyclic compound metabo…	GO:0034641//cellular nitrogen compound metabolic process;GO:0016070//RNA metabolic process;GO:0044238//primary metabolic process;GO:0090304//nucleic acid metabolic process;GO:0044237//cellular metabolic process;GO:0006725//cellular aromatic compound metabolic process;GO:0006139//nucleobase-containing compound metabolic process;GO:0010467//gene expression;GO:1901360//organic cyclic compound metabo…
		isoform_114137	0	0	0
		isoform_114527	GO:0003676//nucleic acid binding;GO:0097159//organic cyclic compound binding;GO:1901363//heterocyclic compound binding;GO:0005488//binding;GO:0003723//RNA binding;	GO:0003676//nucleic acid binding;GO:0097159//organic cyclic compound binding;GO:1901363//heterocyclic compound binding;GO:0005488//binding;GO:0003723//RNA binding;	GO:0003676//nucleic acid binding;GO:0097159//organic cyclic compound binding;GO:1901363//heterocyclic compound binding;GO:0005488//binding;GO:0003723//RNA binding;
		isoform_114887		GO:0043168//anion binding;GO:0004672//protein kinase activity;GO:0016772//transferase activity, transferring phosphorus-containing groups;GO:0016301//kinase activity;GO:0017076//purine nucleotide binding;GO:0032553//ribonucleotide binding;GO:0005488//binding;GO:0004707//MAP kinase activity;GO:0005524//ATP binding;GO:0097367//carbohydrate derivative binding;GO:0036094//small molecule binding;GO:00…	GO:0043168//anion binding;GO:0004672//protein kinase activity;GO:0016772//transferase activity, transferring phosphorus-containing groups;GO:0016301//kinase activity;GO:0017076//purine nucleotide binding;GO:0032553//ribonucleotide binding;GO:0005488//binding;GO:0004707//MAP kinase activity;GO:0005524//ATP binding;GO:0097367//carbohydrate derivative binding;GO:0036094//small molecule binding;GO:00…
		isoform_116149		0	0
		isoform_117030	0	0	0
		isoform_117288		0	0
		isoform_119883	GO:0035639//purine ribonucleoside triphosphate binding;GO:0032559//adenyl ribonucleotide binding;GO:0097159//organic cyclic compound binding;GO:0016818//hydrolase activity, acting on acid anhydrides, in phosphorus-containing anhydrides;GO:0016817//hydrolase activity, acting on acid anhydrides;GO:0043167//ion binding;GO:0036094//small molecule binding;GO:0016787//hydrolase activity;GO:0005488//bin…	GO:0035639//purine ribonucleoside triphosphate binding;GO:0032559//adenyl ribonucleotide binding;GO:0097159//organic cyclic compound binding;GO:0016818//hydrolase activity, acting on acid anhydrides, in phosphorus-containing anhydrides;GO:0016817//hydrolase activity, acting on acid anhydrides;GO:0043167//ion binding;GO:0036094//small molecule binding;GO:0016787//hydrolase activity;GO:0005488//bin…	GO:0035639//purine ribonucleoside triphosphate binding;GO:0032559//adenyl ribonucleotide binding;GO:0097159//organic cyclic compound binding;GO:0016818//hydrolase activity, acting on acid anhydrides, in phosphorus-containing anhydrides;GO:0016817//hydrolase activity, acting on acid anhydrides;GO:0043167//ion binding;GO:0036094//small molecule binding;GO:0016787//hydrolase activity;GO:0005488//bin…
		isoform_122230	GO:0031224//intrinsic component of membrane;GO:0016020//membrane;GO:0016021//integral component of membrane;GO:0016491//oxidoreductase activity;GO:0046914//transition metal ion binding;GO:0005506//iron ion binding;GO:0046872//metal ion binding;GO:0003824//catalytic activity;GO:1901363//heterocyclic compound binding;GO:0046906//tetrapyrrole binding;GO:0020037//heme binding;GO:0016705//oxidoreducta…	GO:0031224//intrinsic component of membrane;GO:0016020//membrane;GO:0016021//integral component of membrane;GO:0016491//oxidoreductase activity;GO:0046914//transition metal ion binding;GO:0005506//iron ion binding;GO:0046872//metal ion binding;GO:0003824//catalytic activity;GO:1901363//heterocyclic compound binding;GO:0046906//tetrapyrrole binding;GO:0020037//heme binding;GO:0016705//oxidoreducta…	GO:0031224//intrinsic component of membrane;GO:0016020//membrane;GO:0016021//integral component of membrane;GO:0016491//oxidoreductase activity;GO:0046914//transition metal ion binding;GO:0005506//iron ion binding;GO:0046872//metal ion binding;GO:0003824//catalytic activity;GO:1901363//heterocyclic compound binding;GO:0046906//tetrapyrrole binding;GO:0020037//heme binding;GO:0016705//oxidoreducta…
		isoform_122420	GO:0010468//regulation of gene expression;GO:0010556//regulation of macromolecule biosynthetic process;GO:0050794//regulation of cellular process;GO:0006355//regulation of transcription, DNA-templated;GO:0019222//regulation of metabolic process;GO:2000112//regulation of cellular macromolecule biosynthetic process;GO:1903506//regulation of nucleic acid-templated transcription;GO:0065007//biologica…	GO:0010468//regulation of gene expression;GO:0010556//regulation of macromolecule biosynthetic process;GO:0050794//regulation of cellular process;GO:0006355//regulation of transcription, DNA-templated;GO:0019222//regulation of metabolic process;GO:2000112//regulation of cellular macromolecule biosynthetic process;GO:1903506//regulation of nucleic acid-templated transcription;GO:0065007//biologica…	GO:0010468//regulation of gene expression;GO:0010556//regulation of macromolecule biosynthetic process;GO:0050794//regulation of cellular process;GO:0006355//regulation of transcription, DNA-templated;GO:0019222//regulation of metabolic process;GO:2000112//regulation of cellular macromolecule biosynthetic process;GO:1903506//regulation of nucleic acid-templated transcription;GO:0065007//biologica…
		isoform_124800		0	0
		isoform_129361		0	0
		isoform_130048	GO:0016021//integral component of membrane;GO:0031224//intrinsic component of membrane;GO:0016020//membrane;GO:0004497//monooxygenase activity;GO:0046906//tetrapyrrole binding;GO:0005488//binding;GO:0020037//heme binding;GO:0016705//oxidoreductase activity, acting on paired donors, with incorporation or reduction of molecular oxygen;GO:0005506//iron ion binding;GO:0046872//metal ion binding;GO:00…	GO:0016021//integral component of membrane;GO:0031224//intrinsic component of membrane;GO:0016020//membrane;GO:0004497//monooxygenase activity;GO:0046906//tetrapyrrole binding;GO:0005488//binding;GO:0020037//heme binding;GO:0016705//oxidoreductase activity, acting on paired donors, with incorporation or reduction of molecular oxygen;GO:0005506//iron ion binding;GO:0046872//metal ion binding;GO:00…	GO:0016021//integral component of membrane;GO:0031224//intrinsic component of membrane;GO:0016020//membrane;GO:0004497//monooxygenase activity;GO:0046906//tetrapyrrole binding;GO:0005488//binding;GO:0020037//heme binding;GO:0016705//oxidoreductase activity, acting on paired donors, with incorporation or reduction of molecular oxygen;GO:0005506//iron ion binding;GO:0046872//metal ion binding;GO:00…
		isoform_130469	0	0	0
		isoform_136993	GO:0006810//transport;GO:0051649//establishment of localization in cell;GO:0051234//establishment of localization;GO:0051641//cellular localization;GO:0016192//vesicle-mediated transport;GO:0048193//Golgi vesicle transport;GO:0006888//endoplasmic reticulum to Golgi vesicle-mediated transport;GO:0051179//localization;GO:0046907//intracellular transport;GO:0030008//TRAPP complex;GO:0005783//endopla…	GO:0006810//transport;GO:0051649//establishment of localization in cell;GO:0051234//establishment of localization;GO:0051641//cellular localization;GO:0016192//vesicle-mediated transport;GO:0048193//Golgi vesicle transport;GO:0006888//endoplasmic reticulum to Golgi vesicle-mediated transport;GO:0051179//localization;GO:0046907//intracellular transport;GO:0030008//TRAPP complex;GO:0005783//endopla…	GO:0006810//transport;GO:0051649//establishment of localization in cell;GO:0051234//establishment of localization;GO:0051641//cellular localization;GO:0016192//vesicle-mediated transport;GO:0048193//Golgi vesicle transport;GO:0006888//endoplasmic reticulum to Golgi vesicle-mediated transport;GO:0051179//localization;GO:0046907//intracellular transport;GO:0030008//TRAPP complex;GO:0005783//endopla…
		isoform_13861	GO:0016021//integral component of membrane;GO:0031224//intrinsic component of membrane;GO:0016020//membrane;GO:0005215//transporter activity;GO:0015291//secondary active transmembrane transporter activity;GO:0022804//active transmembrane transporter activity;GO:0042910//xenobiotic transmembrane transporter activity;GO:0022857//transmembrane transporter activity;GO:0015297//antiporter activity;	GO:0016021//integral component of membrane;GO:0031224//intrinsic component of membrane;GO:0016020//membrane;GO:0005215//transporter activity;GO:0015291//secondary active transmembrane transporter activity;GO:0022804//active transmembrane transporter activity;GO:0042910//xenobiotic transmembrane transporter activity;GO:0022857//transmembrane transporter activity;GO:0015297//antiporter activity;	GO:0016021//integral component of membrane;GO:0031224//intrinsic component of membrane;GO:0016020//membrane;GO:0005215//transporter activity;GO:0015291//secondary active transmembrane transporter activity;GO:0022804//active transmembrane transporter activity;GO:0042910//xenobiotic transmembrane transporter activity;GO:0022857//transmembrane transporter activity;GO:0015297//antiporter activity;
		isoform_143933		0	0
		isoform_144708	GO:0080090//regulation of primary metabolic process;GO:0031326//regulation of cellular biosynthetic process;GO:0060255//regulation of macromolecule metabolic process;GO:0006355//regulation of transcription, DNA-templated;GO:0051171//regulation of nitrogen compound metabolic process;GO:0050789//regulation of biological process;GO:2000112//regulation of cellular macromolecule biosynthetic process;G…	GO:0080090//regulation of primary metabolic process;GO:0031326//regulation of cellular biosynthetic process;GO:0060255//regulation of macromolecule metabolic process;GO:0006355//regulation of transcription, DNA-templated;GO:0051171//regulation of nitrogen compound metabolic process;GO:0050789//regulation of biological process;GO:2000112//regulation of cellular macromolecule biosynthetic process;G…	GO:0080090//regulation of primary metabolic process;GO:0031326//regulation of cellular biosynthetic process;GO:0060255//regulation of macromolecule metabolic process;GO:0006355//regulation of transcription, DNA-templated;GO:0051171//regulation of nitrogen compound metabolic process;GO:0050789//regulation of biological process;GO:2000112//regulation of cellular macromolecule biosynthetic process;G…
		isoform_145666		0	0
		isoform_14726	0	0	0
		isoform_149548	GO:0016020//membrane;GO:0071944//cell periphery;GO:0005886//plasma membrane;GO:0005488//binding;GO:0005516//calmodulin binding;GO:0005515//protein binding;	GO:0016020//membrane;GO:0071944//cell periphery;GO:0005886//plasma membrane;GO:0005488//binding;GO:0005516//calmodulin binding;GO:0005515//protein binding;	GO:0016020//membrane;GO:0071944//cell periphery;GO:0005886//plasma membrane;GO:0005488//binding;GO:0005516//calmodulin binding;GO:0005515//protein binding;
		isoform_15622	0	0	0
		isoform_157845	GO:0065007//biological regulation;GO:0044267//cellular protein metabolic process;GO:0009987//cellular process;GO:0043170//macromolecule metabolic process;GO:0044260//cellular macromolecule metabolic process;GO:0006796//phosphate-containing compound metabolic process;GO:0035556//intracellular signal transduction;GO:0006807//nitrogen compound metabolic process;GO:0007165//signal transduction;GO:190…	GO:0065007//biological regulation;GO:0044267//cellular protein metabolic process;GO:0009987//cellular process;GO:0043170//macromolecule metabolic process;GO:0044260//cellular macromolecule metabolic process;GO:0006796//phosphate-containing compound metabolic process;GO:0035556//intracellular signal transduction;GO:0006807//nitrogen compound metabolic process;GO:0007165//signal transduction;GO:190…	GO:0065007//biological regulation;GO:0044267//cellular protein metabolic process;GO:0009987//cellular process;GO:0043170//macromolecule metabolic process;GO:0044260//cellular macromolecule metabolic process;GO:0006796//phosphate-containing compound metabolic process;GO:0035556//intracellular signal transduction;GO:0006807//nitrogen compound metabolic process;GO:0007165//signal transduction;GO:190…
		isoform_161675	0	0	0
		isoform_162091	GO:0031224//intrinsic component of membrane;GO:0016020//membrane;GO:0016021//integral component of membrane;	GO:0031224//intrinsic component of membrane;GO:0016020//membrane;GO:0016021//integral component of membrane;	GO:0031224//intrinsic component of membrane;GO:0016020//membrane;GO:0016021//integral component of membrane;
		isoform_163010	0	0	0
		isoform_163683	GO:0016020//membrane;GO:0031224//intrinsic component of membrane;GO:0016021//integral component of membrane;	GO:0016020//membrane;GO:0031224//intrinsic component of membrane;GO:0016021//integral component of membrane;	GO:0016020//membrane;GO:0031224//intrinsic component of membrane;GO:0016021//integral component of membrane;
	isoform_15622	isoform_162091	GO:0031224//intrinsic component of membrane;GO:0016020//membrane;GO:0016021//integral component of membrane;	GO:0031224//intrinsic component of membrane;GO:0016020//membrane;GO:0016021//integral component of membrane;	GO:0031224//intrinsic component of membrane;GO:0016020//membrane;GO:0016021//integral component of membrane;
		isoform_16555	GO:0009827//plant-type cell wall modification;GO:0042545//cell wall modification;GO:0045229//external encapsulating structure organization;GO:0009987//cellular process;GO:0016043//cellular component organization;GO:0071840//cellular component organization or biogenesis;GO:0071555//cell wall organization;GO:0009664//plant-type cell wall organization;GO:0071554//cell wall organization or biogenesis…	GO:0009827//plant-type cell wall modification;GO:0042545//cell wall modification;GO:0045229//external encapsulating structure organization;GO:0009987//cellular process;GO:0016043//cellular component organization;GO:0071840//cellular component organization or biogenesis;GO:0071555//cell wall organization;GO:0009664//plant-type cell wall organization;GO:0071554//cell wall organization or biogenesis…	GO:0009827//plant-type cell wall modification;GO:0042545//cell wall modification;GO:0045229//external encapsulating structure organization;GO:0009987//cellular process;GO:0016043//cellular component organization;GO:0071840//cellular component organization or biogenesis;GO:0071555//cell wall organization;GO:0009664//plant-type cell wall organization;GO:0071554//cell wall organization or biogenesis…
		isoform_16567	GO:0005488//binding;GO:0043169//cation binding;GO:0003676//nucleic acid binding;GO:1901363//heterocyclic compound binding;GO:0046872//metal ion binding;GO:0097159//organic cyclic compound binding;GO:0046914//transition metal ion binding;GO:0008270//zinc ion binding;GO:0043167//ion binding;	GO:0005488//binding;GO:0043169//cation binding;GO:0003676//nucleic acid binding;GO:1901363//heterocyclic compound binding;GO:0046872//metal ion binding;GO:0097159//organic cyclic compound binding;GO:0046914//transition metal ion binding;GO:0008270//zinc ion binding;GO:0043167//ion binding;	GO:0005488//binding;GO:0043169//cation binding;GO:0003676//nucleic acid binding;GO:1901363//heterocyclic compound binding;GO:0046872//metal ion binding;GO:0097159//organic cyclic compound binding;GO:0046914//transition metal ion binding;GO:0008270//zinc ion binding;GO:0043167//ion binding;
		isoform_166692	GO:0016021//integral component of membrane;GO:0031224//intrinsic component of membrane;GO:0016020//membrane;	GO:0016021//integral component of membrane;GO:0031224//intrinsic component of membrane;GO:0016020//membrane;	GO:0016021//integral component of membrane;GO:0031224//intrinsic component of membrane;GO:0016020//membrane;
		isoform_16761	GO:0051234//establishment of localization;GO:0006810//transport;GO:0051179//localization;GO:0016192//vesicle-mediated transport;GO:0031224//intrinsic component of membrane;GO:0016021//integral component of membrane;GO:0016020//membrane;	GO:0051234//establishment of localization;GO:0006810//transport;GO:0051179//localization;GO:0016192//vesicle-mediated transport;GO:0031224//intrinsic component of membrane;GO:0016021//integral component of membrane;GO:0016020//membrane;	GO:0051234//establishment of localization;GO:0006810//transport;GO:0051179//localization;GO:0016192//vesicle-mediated transport;GO:0031224//intrinsic component of membrane;GO:0016021//integral component of membrane;GO:0016020//membrane;
		isoform_170432	GO:0018995//host cellular component;GO:0043226//organelle;GO:0043227//membrane-bounded organelle;GO:0043231//intracellular membrane-bounded organelle;GO:0043229//intracellular organelle;GO:0033643//host cell part;GO:0005737//cytoplasm;GO:0009524//phragmoplast;GO:0043657//host cell;GO:0042025//host cell nucleus;GO:0005829//cytosol;GO:0033648//host intracellular membrane-bounded organelle;GO:004421…	GO:0018995//host cellular component;GO:0043226//organelle;GO:0043227//membrane-bounded organelle;GO:0043231//intracellular membrane-bounded organelle;GO:0043229//intracellular organelle;GO:0033643//host cell part;GO:0005737//cytoplasm;GO:0009524//phragmoplast;GO:0043657//host cell;GO:0042025//host cell nucleus;GO:0005829//cytosol;GO:0033648//host intracellular membrane-bounded organelle;GO:004421…	GO:0018995//host cellular component;GO:0043226//organelle;GO:0043227//membrane-bounded organelle;GO:0043231//intracellular membrane-bounded organelle;GO:0043229//intracellular organelle;GO:0033643//host cell part;GO:0005737//cytoplasm;GO:0009524//phragmoplast;GO:0043657//host cell;GO:0042025//host cell nucleus;GO:0005829//cytosol;GO:0033648//host intracellular membrane-bounded organelle;GO:004421…
		isoform_170764	0	0	0
		isoform_179692	0	0	0
		isoform_194633	GO:0032259//methylation;GO:0008152//metabolic process;GO:0016740//transferase activity;GO:0003824//catalytic activity;GO:0016741//transferase activity, transferring one-carbon groups;GO:0008168//methyltransferase activity;	GO:0032259//methylation;GO:0008152//metabolic process;GO:0016740//transferase activity;GO:0003824//catalytic activity;GO:0016741//transferase activity, transferring one-carbon groups;GO:0008168//methyltransferase activity;	GO:0032259//methylation;GO:0008152//metabolic process;GO:0016740//transferase activity;GO:0003824//catalytic activity;GO:0016741//transferase activity, transferring one-carbon groups;GO:0008168//methyltransferase activity;
		isoform_197216	GO:0019538//protein metabolic process;GO:0010467//gene expression;GO:0060548//negative regulation of cell death;GO:0008152//metabolic process;GO:0043604//amide biosynthetic process;GO:0009058//biosynthetic process;GO:0044249//cellular biosynthetic process;GO:1901576//organic substance biosynthetic process;GO:0043603//cellular amide metabolic process;GO:0065007//biological regulation;GO:0050794//r…	GO:0019538//protein metabolic process;GO:0010467//gene expression;GO:0060548//negative regulation of cell death;GO:0008152//metabolic process;GO:0043604//amide biosynthetic process;GO:0009058//biosynthetic process;GO:0044249//cellular biosynthetic process;GO:1901576//organic substance biosynthetic process;GO:0043603//cellular amide metabolic process;GO:0065007//biological regulation;GO:0050794//r…	GO:0019538//protein metabolic process;GO:0010467//gene expression;GO:0060548//negative regulation of cell death;GO:0008152//metabolic process;GO:0043604//amide biosynthetic process;GO:0009058//biosynthetic process;GO:0044249//cellular biosynthetic process;GO:1901576//organic substance biosynthetic process;GO:0043603//cellular amide metabolic process;GO:0065007//biological regulation;GO:0050794//r…
		isoform_210768	GO:0003824//catalytic activity;GO:0016747//transferase activity, transferring acyl groups other than amino-acyl groups;GO:0016746//transferase activity, transferring acyl groups;GO:0016740//transferase activity;GO:0008080//N-acetyltransferase activity;GO:0016410//N-acyltransferase activity;GO:0016407//acetyltransferase activity;	GO:0003824//catalytic activity;GO:0016747//transferase activity, transferring acyl groups other than amino-acyl groups;GO:0016746//transferase activity, transferring acyl groups;GO:0016740//transferase activity;GO:0008080//N-acetyltransferase activity;GO:0016410//N-acyltransferase activity;GO:0016407//acetyltransferase activity;	GO:0003824//catalytic activity;GO:0016747//transferase activity, transferring acyl groups other than amino-acyl groups;GO:0016746//transferase activity, transferring acyl groups;GO:0016740//transferase activity;GO:0008080//N-acetyltransferase activity;GO:0016410//N-acyltransferase activity;GO:0016407//acetyltransferase activity;
		isoform_210838	GO:0008152//metabolic process;GO:0032259//methylation;GO:0031224//intrinsic component of membrane;GO:0016021//integral component of membrane;GO:0016020//membrane;GO:0008168//methyltransferase activity;GO:0016491//oxidoreductase activity;GO:0016740//transferase activity;GO:0003677//DNA binding;GO:0030247//polysaccharide binding;GO:1901363//heterocyclic compound binding;GO:0016741//transferase acti…	GO:0008152//metabolic process;GO:0032259//methylation;GO:0031224//intrinsic component of membrane;GO:0016021//integral component of membrane;GO:0016020//membrane;GO:0008168//methyltransferase activity;GO:0016491//oxidoreductase activity;GO:0016740//transferase activity;GO:0003677//DNA binding;GO:0030247//polysaccharide binding;GO:1901363//heterocyclic compound binding;GO:0016741//transferase acti…	GO:0008152//metabolic process;GO:0032259//methylation;GO:0031224//intrinsic component of membrane;GO:0016021//integral component of membrane;GO:0016020//membrane;GO:0008168//methyltransferase activity;GO:0016491//oxidoreductase activity;GO:0016740//transferase activity;GO:0003677//DNA binding;GO:0030247//polysaccharide binding;GO:1901363//heterocyclic compound binding;GO:0016741//transferase acti…
		isoform_217690	GO:1901566//organonitrogen compound biosynthetic process;GO:1901576//organic substance biosynthetic process;GO:0008152//metabolic process;GO:0015995//chlorophyll biosynthetic process;GO:0006779//porphyrin-containing compound biosynthetic process;GO:0018130//heterocycle biosynthetic process;GO:0055114//oxidation-reduction process;GO:0015979//photosynthesis;GO:1901360//organic cyclic compound metab…	GO:1901566//organonitrogen compound biosynthetic process;GO:1901576//organic substance biosynthetic process;GO:0008152//metabolic process;GO:0015995//chlorophyll biosynthetic process;GO:0006779//porphyrin-containing compound biosynthetic process;GO:0018130//heterocycle biosynthetic process;GO:0055114//oxidation-reduction process;GO:0015979//photosynthesis;GO:1901360//organic cyclic compound metab…	GO:1901566//organonitrogen compound biosynthetic process;GO:1901576//organic substance biosynthetic process;GO:0008152//metabolic process;GO:0015995//chlorophyll biosynthetic process;GO:0006779//porphyrin-containing compound biosynthetic process;GO:0018130//heterocycle biosynthetic process;GO:0055114//oxidation-reduction process;GO:0015979//photosynthesis;GO:1901360//organic cyclic compound metab…
		isoform_22335	0	0	0
		isoform_234538	GO:0009056//catabolic process;GO:0043603//cellular amide metabolic process;GO:0034641//cellular nitrogen compound metabolic process;GO:0008152//metabolic process;GO:0006807//nitrogen compound metabolic process;GO:1901565//organonitrogen compound catabolic process;GO:0044248//cellular catabolic process;GO:0019538//protein metabolic process;GO:0006508//proteolysis;GO:0071704//organic substance meta…	GO:0009056//catabolic process;GO:0043603//cellular amide metabolic process;GO:0034641//cellular nitrogen compound metabolic process;GO:0008152//metabolic process;GO:0006807//nitrogen compound metabolic process;GO:1901565//organonitrogen compound catabolic process;GO:0044248//cellular catabolic process;GO:0019538//protein metabolic process;GO:0006508//proteolysis;GO:0071704//organic substance meta…	GO:0009056//catabolic process;GO:0043603//cellular amide metabolic process;GO:0034641//cellular nitrogen compound metabolic process;GO:0008152//metabolic process;GO:0006807//nitrogen compound metabolic process;GO:1901565//organonitrogen compound catabolic process;GO:0044248//cellular catabolic process;GO:0019538//protein metabolic process;GO:0006508//proteolysis;GO:0071704//organic substance meta…
		isoform_26687	0	0	0
		isoform_39773	GO:0030246//carbohydrate binding;GO:0005488//binding;	GO:0030246//carbohydrate binding;GO:0005488//binding;	GO:0030246//carbohydrate binding;GO:0005488//binding;
		isoform_41946	0	0	0
		isoform_42256	0	0	0
		isoform_42635	0	0	0
		isoform_43830	GO:0030246//carbohydrate binding;GO:0005488//binding;	GO:0030246//carbohydrate binding;GO:0005488//binding;	GO:0030246//carbohydrate binding;GO:0005488//binding;
		isoform_4480	GO:0005634//nucleus;GO:0043226//organelle;GO:0043231//intracellular membrane-bounded organelle;GO:0005622//intracellular;GO:0043229//intracellular organelle;GO:0043227//membrane-bounded organelle;GO:0003677//DNA binding;GO:0003676//nucleic acid binding;GO:0005488//binding;GO:0003700//DNA-binding transcription factor activity;GO:0043565//sequence-specific DNA binding;GO:1901363//heterocyclic compo…	GO:0005634//nucleus;GO:0043226//organelle;GO:0043231//intracellular membrane-bounded organelle;GO:0005622//intracellular;GO:0043229//intracellular organelle;GO:0043227//membrane-bounded organelle;GO:0003677//DNA binding;GO:0003676//nucleic acid binding;GO:0005488//binding;GO:0003700//DNA-binding transcription factor activity;GO:0043565//sequence-specific DNA binding;GO:1901363//heterocyclic compo…	GO:0005634//nucleus;GO:0043226//organelle;GO:0043231//intracellular membrane-bounded organelle;GO:0005622//intracellular;GO:0043229//intracellular organelle;GO:0043227//membrane-bounded organelle;GO:0003677//DNA binding;GO:0003676//nucleic acid binding;GO:0005488//binding;GO:0003700//DNA-binding transcription factor activity;GO:0043565//sequence-specific DNA binding;GO:1901363//heterocyclic compo…
		isoform_45334	GO:0071840//cellular component organization or biogenesis;GO:0033036//macromolecule localization;GO:0071705//nitrogen compound transport;GO:0034613//cellular protein localization;GO:0015031//protein transport;GO:1990542//mitochondrial transmembrane transport;GO:0033365//protein localization to organelle;GO:0070727//cellular macromolecule localization;GO:0051234//establishment of localization;GO:0…	GO:0071840//cellular component organization or biogenesis;GO:0033036//macromolecule localization;GO:0071705//nitrogen compound transport;GO:0034613//cellular protein localization;GO:0015031//protein transport;GO:1990542//mitochondrial transmembrane transport;GO:0033365//protein localization to organelle;GO:0070727//cellular macromolecule localization;GO:0051234//establishment of localization;GO:0…	GO:0071840//cellular component organization or biogenesis;GO:0033036//macromolecule localization;GO:0071705//nitrogen compound transport;GO:0034613//cellular protein localization;GO:0015031//protein transport;GO:1990542//mitochondrial transmembrane transport;GO:0033365//protein localization to organelle;GO:0070727//cellular macromolecule localization;GO:0051234//establishment of localization;GO:0…
		isoform_50630	0	0	0
		isoform_5162	GO:0016021//integral component of membrane;GO:0016020//membrane;GO:0031224//intrinsic component of membrane;GO:0022857//transmembrane transporter activity;GO:0015297//antiporter activity;GO:0042910//xenobiotic transmembrane transporter activity;GO:0015291//secondary active transmembrane transporter activity;GO:0022804//active transmembrane transporter activity;GO:0005215//transporter activity;	GO:0016021//integral component of membrane;GO:0016020//membrane;GO:0031224//intrinsic component of membrane;GO:0022857//transmembrane transporter activity;GO:0015297//antiporter activity;GO:0042910//xenobiotic transmembrane transporter activity;GO:0015291//secondary active transmembrane transporter activity;GO:0022804//active transmembrane transporter activity;GO:0005215//transporter activity;	GO:0016021//integral component of membrane;GO:0016020//membrane;GO:0031224//intrinsic component of membrane;GO:0022857//transmembrane transporter activity;GO:0015297//antiporter activity;GO:0042910//xenobiotic transmembrane transporter activity;GO:0015291//secondary active transmembrane transporter activity;GO:0022804//active transmembrane transporter activity;GO:0005215//transporter activity;
		isoform_52825	GO:0030246//carbohydrate binding;GO:0005488//binding;	GO:0030246//carbohydrate binding;GO:0005488//binding;	GO:0030246//carbohydrate binding;GO:0005488//binding;
		isoform_53724	0	0	0
		isoform_54335	0	0	0
		isoform_5727	GO:0046914//transition metal ion binding;GO:0008270//zinc ion binding;GO:0046872//metal ion binding;GO:0043169//cation binding;GO:0003824//catalytic activity;GO:0005488//binding;GO:0043167//ion binding;GO:0016491//oxidoreductase activity;	GO:0046914//transition metal ion binding;GO:0008270//zinc ion binding;GO:0046872//metal ion binding;GO:0043169//cation binding;GO:0003824//catalytic activity;GO:0005488//binding;GO:0043167//ion binding;GO:0016491//oxidoreductase activity;	GO:0046914//transition metal ion binding;GO:0008270//zinc ion binding;GO:0046872//metal ion binding;GO:0043169//cation binding;GO:0003824//catalytic activity;GO:0005488//binding;GO:0043167//ion binding;GO:0016491//oxidoreductase activity;
		isoform_60417	0	0	0
		isoform_8168	GO:0002926//tRNA wobble base 5-methoxycarbonylmethyl-2-thiouridinylation;GO:0009451//RNA modification;GO:0009987//cellular process;GO:0016070//RNA metabolic process;GO:0008152//metabolic process;GO:0043412//macromolecule modification;GO:0034641//cellular nitrogen compound metabolic process;GO:0043170//macromolecule metabolic process;GO:0090304//nucleic acid metabolic process;GO:0002098//tRNA wobb…	GO:0002926//tRNA wobble base 5-methoxycarbonylmethyl-2-thiouridinylation;GO:0009451//RNA modification;GO:0009987//cellular process;GO:0016070//RNA metabolic process;GO:0008152//metabolic process;GO:0043412//macromolecule modification;GO:0034641//cellular nitrogen compound metabolic process;GO:0043170//macromolecule metabolic process;GO:0090304//nucleic acid metabolic process;GO:0002098//tRNA wobb…	GO:0002926//tRNA wobble base 5-methoxycarbonylmethyl-2-thiouridinylation;GO:0009451//RNA modification;GO:0009987//cellular process;GO:0016070//RNA metabolic process;GO:0008152//metabolic process;GO:0043412//macromolecule modification;GO:0034641//cellular nitrogen compound metabolic process;GO:0043170//macromolecule metabolic process;GO:0090304//nucleic acid metabolic process;GO:0002098//tRNA wobb…
		isoform_96790	GO:0005488//binding;GO:0005516//calmodulin binding;GO:0005515//protein binding;	GO:0005488//binding;GO:0005516//calmodulin binding;GO:0005515//protein binding;	GO:0005488//binding;GO:0005516//calmodulin binding;GO:0005515//protein binding;
	isoform_210768	isoform_100528	GO:0016020//membrane;GO:0031224//intrinsic component of membrane;GO:0016021//integral component of membrane;GO:0016773//phosphotransferase activity, alcohol group as acceptor;GO:1901363//heterocyclic compound binding;GO:0140096//catalytic activity, acting on a protein;GO:0005524//ATP binding;GO:0097367//carbohydrate derivative binding;GO:0097159//organic cyclic compound binding;GO:0043168//anion …	GO:0016020//membrane;GO:0031224//intrinsic component of membrane;GO:0016021//integral component of membrane;GO:0016773//phosphotransferase activity, alcohol group as acceptor;GO:1901363//heterocyclic compound binding;GO:0140096//catalytic activity, acting on a protein;GO:0005524//ATP binding;GO:0097367//carbohydrate derivative binding;GO:0097159//organic cyclic compound binding;GO:0043168//anion …	GO:0016020//membrane;GO:0031224//intrinsic component of membrane;GO:0016021//integral component of membrane;GO:0016773//phosphotransferase activity, alcohol group as acceptor;GO:1901363//heterocyclic compound binding;GO:0140096//catalytic activity, acting on a protein;GO:0005524//ATP binding;GO:0097367//carbohydrate derivative binding;GO:0097159//organic cyclic compound binding;GO:0043168//anion …
		isoform_101300	GO:0016021//integral component of membrane;GO:0031224//intrinsic component of membrane;GO:0016020//membrane;GO:0005215//transporter activity;GO:0022857//transmembrane transporter activity;	GO:0016021//integral component of membrane;GO:0031224//intrinsic component of membrane;GO:0016020//membrane;GO:0005215//transporter activity;GO:0022857//transmembrane transporter activity;	GO:0016021//integral component of membrane;GO:0031224//intrinsic component of membrane;GO:0016020//membrane;GO:0005215//transporter activity;GO:0022857//transmembrane transporter activity;
		isoform_101431	GO:0071704//organic substance metabolic process;GO:0071840//cellular component organization or biogenesis;GO:0045229//external encapsulating structure organization;GO:0005975//carbohydrate metabolic process;GO:0009987//cellular process;GO:0016043//cellular component organization;GO:0071555//cell wall organization;GO:0044238//primary metabolic process;GO:0071554//cell wall organization or biogenes…	GO:0071704//organic substance metabolic process;GO:0071840//cellular component organization or biogenesis;GO:0045229//external encapsulating structure organization;GO:0005975//carbohydrate metabolic process;GO:0009987//cellular process;GO:0016043//cellular component organization;GO:0071555//cell wall organization;GO:0044238//primary metabolic process;GO:0071554//cell wall organization or biogenes…	GO:0071704//organic substance metabolic process;GO:0071840//cellular component organization or biogenesis;GO:0045229//external encapsulating structure organization;GO:0005975//carbohydrate metabolic process;GO:0009987//cellular process;GO:0016043//cellular component organization;GO:0071555//cell wall organization;GO:0044238//primary metabolic process;GO:0071554//cell wall organization or biogenes…
		isoform_10229	GO:0019752//carboxylic acid metabolic process;GO:0008152//metabolic process;GO:0071704//organic substance metabolic process;GO:0006807//nitrogen compound metabolic process;GO:0043436//oxoacid metabolic process;GO:1901564//organonitrogen compound metabolic process;GO:0006082//organic acid metabolic process;GO:0009058//biosynthetic process;GO:0044238//primary metabolic process;GO:0044281//small mol…	GO:0019752//carboxylic acid metabolic process;GO:0008152//metabolic process;GO:0071704//organic substance metabolic process;GO:0006807//nitrogen compound metabolic process;GO:0043436//oxoacid metabolic process;GO:1901564//organonitrogen compound metabolic process;GO:0006082//organic acid metabolic process;GO:0009058//biosynthetic process;GO:0044238//primary metabolic process;GO:0044281//small mol…	GO:0019752//carboxylic acid metabolic process;GO:0008152//metabolic process;GO:0071704//organic substance metabolic process;GO:0006807//nitrogen compound metabolic process;GO:0043436//oxoacid metabolic process;GO:1901564//organonitrogen compound metabolic process;GO:0006082//organic acid metabolic process;GO:0009058//biosynthetic process;GO:0044238//primary metabolic process;GO:0044281//small mol…
		isoform_103442	GO:0065007//biological regulation;GO:1902456//regulation of stomatal opening;GO:0050794//regulation of cellular process;GO:0050789//regulation of biological process;GO:0010119//regulation of stomatal movement;GO:0008270//zinc ion binding;GO:0005488//binding;GO:0046914//transition metal ion binding;GO:0043167//ion binding;GO:0046872//metal ion binding;GO:0043169//cation binding;GO:0016874//ligase …	GO:0065007//biological regulation;GO:1902456//regulation of stomatal opening;GO:0050794//regulation of cellular process;GO:0050789//regulation of biological process;GO:0010119//regulation of stomatal movement;GO:0008270//zinc ion binding;GO:0005488//binding;GO:0046914//transition metal ion binding;GO:0043167//ion binding;GO:0046872//metal ion binding;GO:0043169//cation binding;GO:0016874//ligase …	GO:0065007//biological regulation;GO:1902456//regulation of stomatal opening;GO:0050794//regulation of cellular process;GO:0050789//regulation of biological process;GO:0010119//regulation of stomatal movement;GO:0008270//zinc ion binding;GO:0005488//binding;GO:0046914//transition metal ion binding;GO:0043167//ion binding;GO:0046872//metal ion binding;GO:0043169//cation binding;GO:0016874//ligase …
		isoform_106849	0	0	0
		isoform_107196	GO:1901564//organonitrogen compound metabolic process;GO:0043170//macromolecule metabolic process;GO:0044238//primary metabolic process;GO:0006807//nitrogen compound metabolic process;GO:0006508//proteolysis;GO:0008152//metabolic process;GO:0019538//protein metabolic process;GO:0071704//organic substance metabolic process;GO:0005622//intracellular;GO:0005829//cytosol;GO:0005737//cytoplasm;GO:0008…	GO:1901564//organonitrogen compound metabolic process;GO:0043170//macromolecule metabolic process;GO:0044238//primary metabolic process;GO:0006807//nitrogen compound metabolic process;GO:0006508//proteolysis;GO:0008152//metabolic process;GO:0019538//protein metabolic process;GO:0071704//organic substance metabolic process;GO:0005622//intracellular;GO:0005829//cytosol;GO:0005737//cytoplasm;GO:0008…	GO:1901564//organonitrogen compound metabolic process;GO:0043170//macromolecule metabolic process;GO:0044238//primary metabolic process;GO:0006807//nitrogen compound metabolic process;GO:0006508//proteolysis;GO:0008152//metabolic process;GO:0019538//protein metabolic process;GO:0071704//organic substance metabolic process;GO:0005622//intracellular;GO:0005829//cytosol;GO:0005737//cytoplasm;GO:0008…
		isoform_10810	GO:0016740//transferase activity;GO:0003824//catalytic activity;GO:0016757//transferase activity, transferring glycosyl groups;GO:0016758//transferase activity, transferring hexosyl groups;	GO:0016740//transferase activity;GO:0003824//catalytic activity;GO:0016757//transferase activity, transferring glycosyl groups;GO:0016758//transferase activity, transferring hexosyl groups;	GO:0016740//transferase activity;GO:0003824//catalytic activity;GO:0016757//transferase activity, transferring glycosyl groups;GO:0016758//transferase activity, transferring hexosyl groups;
		isoform_1085	GO:0016817//hydrolase activity, acting on acid anhydrides;GO:0016818//hydrolase activity, acting on acid anhydrides, in phosphorus-containing anhydrides;GO:0000166//nucleotide binding;GO:0016462//pyrophosphatase activity;GO:0016787//hydrolase activity;GO:0017111//nucleoside-triphosphatase activity;GO:0030554//adenyl nucleotide binding;GO:0017076//purine nucleotide binding;GO:0005488//binding;GO:0…	GO:0016817//hydrolase activity, acting on acid anhydrides;GO:0016818//hydrolase activity, acting on acid anhydrides, in phosphorus-containing anhydrides;GO:0000166//nucleotide binding;GO:0016462//pyrophosphatase activity;GO:0016787//hydrolase activity;GO:0017111//nucleoside-triphosphatase activity;GO:0030554//adenyl nucleotide binding;GO:0017076//purine nucleotide binding;GO:0005488//binding;GO:0…	GO:0016817//hydrolase activity, acting on acid anhydrides;GO:0016818//hydrolase activity, acting on acid anhydrides, in phosphorus-containing anhydrides;GO:0000166//nucleotide binding;GO:0016462//pyrophosphatase activity;GO:0016787//hydrolase activity;GO:0017111//nucleoside-triphosphatase activity;GO:0030554//adenyl nucleotide binding;GO:0017076//purine nucleotide binding;GO:0005488//binding;GO:0…
		isoform_110518	GO:1901360//organic cyclic compound metabolic process;GO:0006396//RNA processing;GO:0046483//heterocycle metabolic process;GO:0006397//mRNA processing;GO:0006139//nucleobase-containing compound metabolic process;GO:0010467//gene expression;GO:0071704//organic substance metabolic process;GO:0016070//RNA metabolic process;GO:0090304//nucleic acid metabolic process;GO:0009987//cellular process;GO:00…	GO:1901360//organic cyclic compound metabolic process;GO:0006396//RNA processing;GO:0046483//heterocycle metabolic process;GO:0006397//mRNA processing;GO:0006139//nucleobase-containing compound metabolic process;GO:0010467//gene expression;GO:0071704//organic substance metabolic process;GO:0016070//RNA metabolic process;GO:0090304//nucleic acid metabolic process;GO:0009987//cellular process;GO:00…	GO:1901360//organic cyclic compound metabolic process;GO:0006396//RNA processing;GO:0046483//heterocycle metabolic process;GO:0006397//mRNA processing;GO:0006139//nucleobase-containing compound metabolic process;GO:0010467//gene expression;GO:0071704//organic substance metabolic process;GO:0016070//RNA metabolic process;GO:0090304//nucleic acid metabolic process;GO:0009987//cellular process;GO:00…
		isoform_110563	0	0	0
		isoform_110795	GO:0043168//anion binding;GO:0032559//adenyl ribonucleotide binding;GO:0043167//ion binding;GO:0005524//ATP binding;GO:0030554//adenyl nucleotide binding;GO:0036094//small molecule binding;GO:0000166//nucleotide binding;GO:0005488//binding;GO:0032555//purine ribonucleotide binding;GO:0097159//organic cyclic compound binding;GO:0016740//transferase activity;GO:1901363//heterocyclic compound bindin…	GO:0043168//anion binding;GO:0032559//adenyl ribonucleotide binding;GO:0043167//ion binding;GO:0005524//ATP binding;GO:0030554//adenyl nucleotide binding;GO:0036094//small molecule binding;GO:0000166//nucleotide binding;GO:0005488//binding;GO:0032555//purine ribonucleotide binding;GO:0097159//organic cyclic compound binding;GO:0016740//transferase activity;GO:1901363//heterocyclic compound bindin…	GO:0043168//anion binding;GO:0032559//adenyl ribonucleotide binding;GO:0043167//ion binding;GO:0005524//ATP binding;GO:0030554//adenyl nucleotide binding;GO:0036094//small molecule binding;GO:0000166//nucleotide binding;GO:0005488//binding;GO:0032555//purine ribonucleotide binding;GO:0097159//organic cyclic compound binding;GO:0016740//transferase activity;GO:1901363//heterocyclic compound bindin…
		isoform_111297	GO:0016817//hydrolase activity, acting on acid anhydrides;GO:0032553//ribonucleotide binding;GO:1901265//nucleoside phosphate binding;GO:0097159//organic cyclic compound binding;GO:0043167//ion binding;GO:1901363//heterocyclic compound binding;GO:0005488//binding;GO:0036094//small molecule binding;GO:0004386//helicase activity;GO:0016787//hydrolase activity;GO:0016818//hydrolase activity, acting …	GO:0016817//hydrolase activity, acting on acid anhydrides;GO:0032553//ribonucleotide binding;GO:1901265//nucleoside phosphate binding;GO:0097159//organic cyclic compound binding;GO:0043167//ion binding;GO:1901363//heterocyclic compound binding;GO:0005488//binding;GO:0036094//small molecule binding;GO:0004386//helicase activity;GO:0016787//hydrolase activity;GO:0016818//hydrolase activity, acting …	GO:0016817//hydrolase activity, acting on acid anhydrides;GO:0032553//ribonucleotide binding;GO:1901265//nucleoside phosphate binding;GO:0097159//organic cyclic compound binding;GO:0043167//ion binding;GO:1901363//heterocyclic compound binding;GO:0005488//binding;GO:0036094//small molecule binding;GO:0004386//helicase activity;GO:0016787//hydrolase activity;GO:0016818//hydrolase activity, acting …
		isoform_112631	0	0	0
		isoform_112987	0	0	0
		isoform_114137	0	0	0
		isoform_114527	GO:0003676//nucleic acid binding;GO:0097159//organic cyclic compound binding;GO:1901363//heterocyclic compound binding;GO:0005488//binding;GO:0003723//RNA binding;	GO:0003676//nucleic acid binding;GO:0097159//organic cyclic compound binding;GO:1901363//heterocyclic compound binding;GO:0005488//binding;GO:0003723//RNA binding;	GO:0003676//nucleic acid binding;GO:0097159//organic cyclic compound binding;GO:1901363//heterocyclic compound binding;GO:0005488//binding;GO:0003723//RNA binding;
		isoform_114887	GO:0043168//anion binding;GO:0004672//protein kinase activity;GO:0016772//transferase activity, transferring phosphorus-containing groups;GO:0016301//kinase activity;GO:0017076//purine nucleotide binding;GO:0032553//ribonucleotide binding;GO:0005488//binding;GO:0004707//MAP kinase activity;GO:0005524//ATP binding;GO:0097367//carbohydrate derivative binding;GO:0036094//small molecule binding;GO:00…	GO:0043168//anion binding;GO:0004672//protein kinase activity;GO:0016772//transferase activity, transferring phosphorus-containing groups;GO:0016301//kinase activity;GO:0017076//purine nucleotide binding;GO:0032553//ribonucleotide binding;GO:0005488//binding;GO:0004707//MAP kinase activity;GO:0005524//ATP binding;GO:0097367//carbohydrate derivative binding;GO:0036094//small molecule binding;GO:00…	GO:0043168//anion binding;GO:0004672//protein kinase activity;GO:0016772//transferase activity, transferring phosphorus-containing groups;GO:0016301//kinase activity;GO:0017076//purine nucleotide binding;GO:0032553//ribonucleotide binding;GO:0005488//binding;GO:0004707//MAP kinase activity;GO:0005524//ATP binding;GO:0097367//carbohydrate derivative binding;GO:0036094//small molecule binding;GO:00…
		isoform_11599	GO:0031224//intrinsic component of membrane;GO:0016020//membrane;GO:0016021//integral component of membrane;	GO:0031224//intrinsic component of membrane;GO:0016020//membrane;GO:0016021//integral component of membrane;	GO:0031224//intrinsic component of membrane;GO:0016020//membrane;GO:0016021//integral component of membrane;
		isoform_117030	0	0	0
		isoform_117288	0	0	0
		isoform_117619	GO:0016740//transferase activity;GO:0016747//transferase activity, transferring acyl groups other than amino-acyl groups;GO:0008080//N-acetyltransferase activity;GO:0016746//transferase activity, transferring acyl groups;GO:0016410//N-acyltransferase activity;GO:0003824//catalytic activity;GO:0016407//acetyltransferase activity;	GO:0016740//transferase activity;GO:0016747//transferase activity, transferring acyl groups other than amino-acyl groups;GO:0008080//N-acetyltransferase activity;GO:0016746//transferase activity, transferring acyl groups;GO:0016410//N-acyltransferase activity;GO:0003824//catalytic activity;GO:0016407//acetyltransferase activity;	GO:0016740//transferase activity;GO:0016747//transferase activity, transferring acyl groups other than amino-acyl groups;GO:0008080//N-acetyltransferase activity;GO:0016746//transferase activity, transferring acyl groups;GO:0016410//N-acyltransferase activity;GO:0003824//catalytic activity;GO:0016407//acetyltransferase activity;
		isoform_119883	GO:0035639//purine ribonucleoside triphosphate binding;GO:0032559//adenyl ribonucleotide binding;GO:0097159//organic cyclic compound binding;GO:0016818//hydrolase activity, acting on acid anhydrides, in phosphorus-containing anhydrides;GO:0016817//hydrolase activity, acting on acid anhydrides;GO:0043167//ion binding;GO:0036094//small molecule binding;GO:0016787//hydrolase activity;GO:0005488//bin…	GO:0035639//purine ribonucleoside triphosphate binding;GO:0032559//adenyl ribonucleotide binding;GO:0097159//organic cyclic compound binding;GO:0016818//hydrolase activity, acting on acid anhydrides, in phosphorus-containing anhydrides;GO:0016817//hydrolase activity, acting on acid anhydrides;GO:0043167//ion binding;GO:0036094//small molecule binding;GO:0016787//hydrolase activity;GO:0005488//bin…	GO:0035639//purine ribonucleoside triphosphate binding;GO:0032559//adenyl ribonucleotide binding;GO:0097159//organic cyclic compound binding;GO:0016818//hydrolase activity, acting on acid anhydrides, in phosphorus-containing anhydrides;GO:0016817//hydrolase activity, acting on acid anhydrides;GO:0043167//ion binding;GO:0036094//small molecule binding;GO:0016787//hydrolase activity;GO:0005488//bin…
		isoform_122420	GO:0010468//regulation of gene expression;GO:0010556//regulation of macromolecule biosynthetic process;GO:0050794//regulation of cellular process;GO:0006355//regulation of transcription, DNA-templated;GO:0019222//regulation of metabolic process;GO:2000112//regulation of cellular macromolecule biosynthetic process;GO:1903506//regulation of nucleic acid-templated transcription;GO:0065007//biologica…	GO:0010468//regulation of gene expression;GO:0010556//regulation of macromolecule biosynthetic process;GO:0050794//regulation of cellular process;GO:0006355//regulation of transcription, DNA-templated;GO:0019222//regulation of metabolic process;GO:2000112//regulation of cellular macromolecule biosynthetic process;GO:1903506//regulation of nucleic acid-templated transcription;GO:0065007//biologica…	GO:0010468//regulation of gene expression;GO:0010556//regulation of macromolecule biosynthetic process;GO:0050794//regulation of cellular process;GO:0006355//regulation of transcription, DNA-templated;GO:0019222//regulation of metabolic process;GO:2000112//regulation of cellular macromolecule biosynthetic process;GO:1903506//regulation of nucleic acid-templated transcription;GO:0065007//biologica…
		isoform_12271	GO:0071704//organic substance metabolic process;GO:1901564//organonitrogen compound metabolic process;GO:0019752//carboxylic acid metabolic process;GO:0043436//oxoacid metabolic process;GO:0008152//metabolic process;GO:0044281//small molecule metabolic process;GO:0006082//organic acid metabolic process;GO:0044237//cellular metabolic process;GO:0009058//biosynthetic process;GO:0006807//nitrogen co…	GO:0071704//organic substance metabolic process;GO:1901564//organonitrogen compound metabolic process;GO:0019752//carboxylic acid metabolic process;GO:0043436//oxoacid metabolic process;GO:0008152//metabolic process;GO:0044281//small molecule metabolic process;GO:0006082//organic acid metabolic process;GO:0044237//cellular metabolic process;GO:0009058//biosynthetic process;GO:0006807//nitrogen co…	GO:0071704//organic substance metabolic process;GO:1901564//organonitrogen compound metabolic process;GO:0019752//carboxylic acid metabolic process;GO:0043436//oxoacid metabolic process;GO:0008152//metabolic process;GO:0044281//small molecule metabolic process;GO:0006082//organic acid metabolic process;GO:0044237//cellular metabolic process;GO:0009058//biosynthetic process;GO:0006807//nitrogen co…
		isoform_124800	0	0	0
		isoform_12570	GO:0031224//intrinsic component of membrane;GO:0016020//membrane;GO:0016021//integral component of membrane;	GO:0031224//intrinsic component of membrane;GO:0016020//membrane;GO:0016021//integral component of membrane;	GO:0031224//intrinsic component of membrane;GO:0016020//membrane;GO:0016021//integral component of membrane;
		isoform_129478	GO:0044238//primary metabolic process;GO:0005975//carbohydrate metabolic process;GO:0008152//metabolic process;GO:0071704//organic substance metabolic process;GO:0098805//whole membrane;GO:0043231//intracellular membrane-bounded organelle;GO:0005622//intracellular;GO:0005774//vacuolar membrane;GO:0098588//bounding membrane of organelle;GO:0031090//organelle membrane;GO:0043226//organelle;GO:00160…	GO:0044238//primary metabolic process;GO:0005975//carbohydrate metabolic process;GO:0008152//metabolic process;GO:0071704//organic substance metabolic process;GO:0098805//whole membrane;GO:0043231//intracellular membrane-bounded organelle;GO:0005622//intracellular;GO:0005774//vacuolar membrane;GO:0098588//bounding membrane of organelle;GO:0031090//organelle membrane;GO:0043226//organelle;GO:00160…	GO:0044238//primary metabolic process;GO:0005975//carbohydrate metabolic process;GO:0008152//metabolic process;GO:0071704//organic substance metabolic process;GO:0098805//whole membrane;GO:0043231//intracellular membrane-bounded organelle;GO:0005622//intracellular;GO:0005774//vacuolar membrane;GO:0098588//bounding membrane of organelle;GO:0031090//organelle membrane;GO:0043226//organelle;GO:00160…
		isoform_130469	0	0	0
		isoform_132410	GO:0044238//primary metabolic process;GO:0005975//carbohydrate metabolic process;GO:0008152//metabolic process;GO:0071704//organic substance metabolic process;GO:0016787//hydrolase activity;GO:0016798//hydrolase activity, acting on glycosyl bonds;GO:0003824//catalytic activity;GO:0004553//hydrolase activity, hydrolyzing O-glycosyl compounds;	GO:0044238//primary metabolic process;GO:0005975//carbohydrate metabolic process;GO:0008152//metabolic process;GO:0071704//organic substance metabolic process;GO:0016787//hydrolase activity;GO:0016798//hydrolase activity, acting on glycosyl bonds;GO:0003824//catalytic activity;GO:0004553//hydrolase activity, hydrolyzing O-glycosyl compounds;	GO:0044238//primary metabolic process;GO:0005975//carbohydrate metabolic process;GO:0008152//metabolic process;GO:0071704//organic substance metabolic process;GO:0016787//hydrolase activity;GO:0016798//hydrolase activity, acting on glycosyl bonds;GO:0003824//catalytic activity;GO:0004553//hydrolase activity, hydrolyzing O-glycosyl compounds;
		isoform_133371	GO:0010468//regulation of gene expression;GO:0051252//regulation of RNA metabolic process;GO:0051171//regulation of nitrogen compound metabolic process;GO:2001141//regulation of RNA biosynthetic process;GO:0019222//regulation of metabolic process;GO:0006355//regulation of transcription, DNA-templated;GO:0009889//regulation of biosynthetic process;GO:0031323//regulation of cellular metabolic proce…	GO:0010468//regulation of gene expression;GO:0051252//regulation of RNA metabolic process;GO:0051171//regulation of nitrogen compound metabolic process;GO:2001141//regulation of RNA biosynthetic process;GO:0019222//regulation of metabolic process;GO:0006355//regulation of transcription, DNA-templated;GO:0009889//regulation of biosynthetic process;GO:0031323//regulation of cellular metabolic proce…	GO:0010468//regulation of gene expression;GO:0051252//regulation of RNA metabolic process;GO:0051171//regulation of nitrogen compound metabolic process;GO:2001141//regulation of RNA biosynthetic process;GO:0019222//regulation of metabolic process;GO:0006355//regulation of transcription, DNA-templated;GO:0009889//regulation of biosynthetic process;GO:0031323//regulation of cellular metabolic proce…
		isoform_134784	0	0	0
		isoform_136918	0	0	0
		isoform_138477	GO:0032991//protein-containing complex;GO:0005622//intracellular;GO:1990904//ribonucleoprotein complex;GO:0016021//integral component of membrane;GO:0005737//cytoplasm;GO:0043226//organelle;GO:0016020//membrane;GO:0005840//ribosome;GO:0031224//intrinsic component of membrane;GO:0043229//intracellular organelle;GO:0043228//non-membrane-bounded organelle;GO:0043232//intracellular non-membrane-bound…	GO:0032991//protein-containing complex;GO:0005622//intracellular;GO:1990904//ribonucleoprotein complex;GO:0016021//integral component of membrane;GO:0005737//cytoplasm;GO:0043226//organelle;GO:0016020//membrane;GO:0005840//ribosome;GO:0031224//intrinsic component of membrane;GO:0043229//intracellular organelle;GO:0043228//non-membrane-bounded organelle;GO:0043232//intracellular non-membrane-bound…	GO:0032991//protein-containing complex;GO:0005622//intracellular;GO:1990904//ribonucleoprotein complex;GO:0016021//integral component of membrane;GO:0005737//cytoplasm;GO:0043226//organelle;GO:0016020//membrane;GO:0005840//ribosome;GO:0031224//intrinsic component of membrane;GO:0043229//intracellular organelle;GO:0043228//non-membrane-bounded organelle;GO:0043232//intracellular non-membrane-bound…
		isoform_13861	GO:0016021//integral component of membrane;GO:0031224//intrinsic component of membrane;GO:0016020//membrane;GO:0005215//transporter activity;GO:0015291//secondary active transmembrane transporter activity;GO:0022804//active transmembrane transporter activity;GO:0042910//xenobiotic transmembrane transporter activity;GO:0022857//transmembrane transporter activity;GO:0015297//antiporter activity;	GO:0016021//integral component of membrane;GO:0031224//intrinsic component of membrane;GO:0016020//membrane;GO:0005215//transporter activity;GO:0015291//secondary active transmembrane transporter activity;GO:0022804//active transmembrane transporter activity;GO:0042910//xenobiotic transmembrane transporter activity;GO:0022857//transmembrane transporter activity;GO:0015297//antiporter activity;	GO:0016021//integral component of membrane;GO:0031224//intrinsic component of membrane;GO:0016020//membrane;GO:0005215//transporter activity;GO:0015291//secondary active transmembrane transporter activity;GO:0022804//active transmembrane transporter activity;GO:0042910//xenobiotic transmembrane transporter activity;GO:0022857//transmembrane transporter activity;GO:0015297//antiporter activity;
		isoform_140468	GO:0044249//cellular biosynthetic process;GO:0043604//amide biosynthetic process;GO:1901607//alpha-amino acid biosynthetic process;GO:0044238//primary metabolic process;GO:0009066//aspartate family amino acid metabolic process;GO:0009064//glutamine family amino acid metabolic process;GO:1901576//organic substance biosynthetic process;GO:0072330//monocarboxylic acid biosynthetic process;GO:0006541…	GO:0044249//cellular biosynthetic process;GO:0043604//amide biosynthetic process;GO:1901607//alpha-amino acid biosynthetic process;GO:0044238//primary metabolic process;GO:0009066//aspartate family amino acid metabolic process;GO:0009064//glutamine family amino acid metabolic process;GO:1901576//organic substance biosynthetic process;GO:0072330//monocarboxylic acid biosynthetic process;GO:0006541…	GO:0044249//cellular biosynthetic process;GO:0043604//amide biosynthetic process;GO:1901607//alpha-amino acid biosynthetic process;GO:0044238//primary metabolic process;GO:0009066//aspartate family amino acid metabolic process;GO:0009064//glutamine family amino acid metabolic process;GO:1901576//organic substance biosynthetic process;GO:0072330//monocarboxylic acid biosynthetic process;GO:0006541…
		isoform_143933	0	0	0
		isoform_14678	GO:0071555//cell wall organization;GO:0008152//metabolic process;GO:0005975//carbohydrate metabolic process;GO:0045229//external encapsulating structure organization;GO:0009987//cellular process;GO:0071704//organic substance metabolic process;GO:0016043//cellular component organization;GO:0071840//cellular component organization or biogenesis;GO:0071554//cell wall organization or biogenesis;GO:00…	GO:0071555//cell wall organization;GO:0008152//metabolic process;GO:0005975//carbohydrate metabolic process;GO:0045229//external encapsulating structure organization;GO:0009987//cellular process;GO:0071704//organic substance metabolic process;GO:0016043//cellular component organization;GO:0071840//cellular component organization or biogenesis;GO:0071554//cell wall organization or biogenesis;GO:00…	GO:0071555//cell wall organization;GO:0008152//metabolic process;GO:0005975//carbohydrate metabolic process;GO:0045229//external encapsulating structure organization;GO:0009987//cellular process;GO:0071704//organic substance metabolic process;GO:0016043//cellular component organization;GO:0071840//cellular component organization or biogenesis;GO:0071554//cell wall organization or biogenesis;GO:00…
		isoform_14726	0	0	0
		isoform_14953	0	0	0
		isoform_15136	GO:0005622//intracellular;GO:0005829//cytosol;GO:0005737//cytoplasm;	GO:0005622//intracellular;GO:0005829//cytosol;GO:0005737//cytoplasm;	GO:0005622//intracellular;GO:0005829//cytosol;GO:0005737//cytoplasm;
		isoform_152254	GO:0016021//integral component of membrane;GO:0031224//intrinsic component of membrane;GO:0016020//membrane;GO:0017076//purine nucleotide binding;GO:0000166//nucleotide binding;GO:0035639//purine ribonucleoside triphosphate binding;GO:0032553//ribonucleotide binding;GO:0043167//ion binding;GO:0005524//ATP binding;GO:0008144//drug binding;GO:0097367//carbohydrate derivative binding;GO:0032555//pur…	GO:0016021//integral component of membrane;GO:0031224//intrinsic component of membrane;GO:0016020//membrane;GO:0017076//purine nucleotide binding;GO:0000166//nucleotide binding;GO:0035639//purine ribonucleoside triphosphate binding;GO:0032553//ribonucleotide binding;GO:0043167//ion binding;GO:0005524//ATP binding;GO:0008144//drug binding;GO:0097367//carbohydrate derivative binding;GO:0032555//pur…	GO:0016021//integral component of membrane;GO:0031224//intrinsic component of membrane;GO:0016020//membrane;GO:0017076//purine nucleotide binding;GO:0000166//nucleotide binding;GO:0035639//purine ribonucleoside triphosphate binding;GO:0032553//ribonucleotide binding;GO:0043167//ion binding;GO:0005524//ATP binding;GO:0008144//drug binding;GO:0097367//carbohydrate derivative binding;GO:0032555//pur…
		isoform_15622	0	0	0
		isoform_156521	GO:0050896//response to stimulus;GO:0009987//cellular process;GO:0050794//regulation of cellular process;GO:0023052//signaling;GO:0007154//cell communication;GO:0050789//regulation of biological process;GO:0065007//biological regulation;GO:0007165//signal transduction;GO:0051716//cellular response to stimulus;GO:0097159//organic cyclic compound binding;GO:1901265//nucleoside phosphate binding;GO:…	GO:0050896//response to stimulus;GO:0009987//cellular process;GO:0050794//regulation of cellular process;GO:0023052//signaling;GO:0007154//cell communication;GO:0050789//regulation of biological process;GO:0065007//biological regulation;GO:0007165//signal transduction;GO:0051716//cellular response to stimulus;GO:0097159//organic cyclic compound binding;GO:1901265//nucleoside phosphate binding;GO:…	GO:0050896//response to stimulus;GO:0009987//cellular process;GO:0050794//regulation of cellular process;GO:0023052//signaling;GO:0007154//cell communication;GO:0050789//regulation of biological process;GO:0065007//biological regulation;GO:0007165//signal transduction;GO:0051716//cellular response to stimulus;GO:0097159//organic cyclic compound binding;GO:1901265//nucleoside phosphate binding;GO:…
		isoform_162121	GO:0046872//metal ion binding;GO:0005488//binding;GO:0043167//ion binding;GO:0043169//cation binding;	GO:0046872//metal ion binding;GO:0005488//binding;GO:0043167//ion binding;GO:0043169//cation binding;	GO:0046872//metal ion binding;GO:0005488//binding;GO:0043167//ion binding;GO:0043169//cation binding;
		isoform_163010	0	0	0
		isoform_163683	GO:0016020//membrane;GO:0031224//intrinsic component of membrane;GO:0016021//integral component of membrane;	GO:0016020//membrane;GO:0031224//intrinsic component of membrane;GO:0016021//integral component of membrane;	GO:0016020//membrane;GO:0031224//intrinsic component of membrane;GO:0016021//integral component of membrane;
		isoform_164695	GO:0042578//phosphoric ester hydrolase activity;GO:0004721//phosphoprotein phosphatase activity;GO:0003824//catalytic activity;GO:0140096//catalytic activity, acting on a protein;GO:0004722//protein serine/threonine phosphatase activity;GO:0016791//phosphatase activity;GO:0016787//hydrolase activity;GO:0004724//magnesium-dependent protein serine/threonine phosphatase activity;GO:0016788//hydrolas…	GO:0042578//phosphoric ester hydrolase activity;GO:0004721//phosphoprotein phosphatase activity;GO:0003824//catalytic activity;GO:0140096//catalytic activity, acting on a protein;GO:0004722//protein serine/threonine phosphatase activity;GO:0016791//phosphatase activity;GO:0016787//hydrolase activity;GO:0004724//magnesium-dependent protein serine/threonine phosphatase activity;GO:0016788//hydrolas…	GO:0042578//phosphoric ester hydrolase activity;GO:0004721//phosphoprotein phosphatase activity;GO:0003824//catalytic activity;GO:0140096//catalytic activity, acting on a protein;GO:0004722//protein serine/threonine phosphatase activity;GO:0016791//phosphatase activity;GO:0016787//hydrolase activity;GO:0004724//magnesium-dependent protein serine/threonine phosphatase activity;GO:0016788//hydrolas…
		isoform_16517	GO:0005622//intracellular;GO:0005737//cytoplasm;GO:0005829//cytosol;GO:0019200//carbohydrate kinase activity;GO:0017076//purine nucleotide binding;GO:0097159//organic cyclic compound binding;GO:0032553//ribonucleotide binding;GO:0016740//transferase activity;GO:0035639//purine ribonucleoside triphosphate binding;GO:0030554//adenyl nucleotide binding;GO:0003824//catalytic activity;GO:1901363//hete…	GO:0005622//intracellular;GO:0005737//cytoplasm;GO:0005829//cytosol;GO:0019200//carbohydrate kinase activity;GO:0017076//purine nucleotide binding;GO:0097159//organic cyclic compound binding;GO:0032553//ribonucleotide binding;GO:0016740//transferase activity;GO:0035639//purine ribonucleoside triphosphate binding;GO:0030554//adenyl nucleotide binding;GO:0003824//catalytic activity;GO:1901363//hete…	GO:0005622//intracellular;GO:0005737//cytoplasm;GO:0005829//cytosol;GO:0019200//carbohydrate kinase activity;GO:0017076//purine nucleotide binding;GO:0097159//organic cyclic compound binding;GO:0032553//ribonucleotide binding;GO:0016740//transferase activity;GO:0035639//purine ribonucleoside triphosphate binding;GO:0030554//adenyl nucleotide binding;GO:0003824//catalytic activity;GO:1901363//hete…
		isoform_16555	GO:0009827//plant-type cell wall modification;GO:0042545//cell wall modification;GO:0045229//external encapsulating structure organization;GO:0009987//cellular process;GO:0016043//cellular component organization;GO:0071840//cellular component organization or biogenesis;GO:0071555//cell wall organization;GO:0009664//plant-type cell wall organization;GO:0071554//cell wall organization or biogenesis…	GO:0009827//plant-type cell wall modification;GO:0042545//cell wall modification;GO:0045229//external encapsulating structure organization;GO:0009987//cellular process;GO:0016043//cellular component organization;GO:0071840//cellular component organization or biogenesis;GO:0071555//cell wall organization;GO:0009664//plant-type cell wall organization;GO:0071554//cell wall organization or biogenesis…	GO:0009827//plant-type cell wall modification;GO:0042545//cell wall modification;GO:0045229//external encapsulating structure organization;GO:0009987//cellular process;GO:0016043//cellular component organization;GO:0071840//cellular component organization or biogenesis;GO:0071555//cell wall organization;GO:0009664//plant-type cell wall organization;GO:0071554//cell wall organization or biogenesis…
		isoform_166692	GO:0016021//integral component of membrane;GO:0031224//intrinsic component of membrane;GO:0016020//membrane;	GO:0016021//integral component of membrane;GO:0031224//intrinsic component of membrane;GO:0016020//membrane;	GO:0016021//integral component of membrane;GO:0031224//intrinsic component of membrane;GO:0016020//membrane;
		isoform_168185	GO:0045454//cell redox homeostasis;GO:0050794//regulation of cellular process;GO:0065008//regulation of biological quality;GO:0042592//homeostatic process;GO:0009987//cellular process;GO:0065007//biological regulation;GO:0050789//regulation of biological process;GO:0019725//cellular homeostasis;GO:0016021//integral component of membrane;GO:0016020//membrane;GO:0031224//intrinsic component of memb…	GO:0045454//cell redox homeostasis;GO:0050794//regulation of cellular process;GO:0065008//regulation of biological quality;GO:0042592//homeostatic process;GO:0009987//cellular process;GO:0065007//biological regulation;GO:0050789//regulation of biological process;GO:0019725//cellular homeostasis;GO:0016021//integral component of membrane;GO:0016020//membrane;GO:0031224//intrinsic component of memb…	GO:0045454//cell redox homeostasis;GO:0050794//regulation of cellular process;GO:0065008//regulation of biological quality;GO:0042592//homeostatic process;GO:0009987//cellular process;GO:0065007//biological regulation;GO:0050789//regulation of biological process;GO:0019725//cellular homeostasis;GO:0016021//integral component of membrane;GO:0016020//membrane;GO:0031224//intrinsic component of memb…
		isoform_168994	GO:0050789//regulation of biological process;GO:0023052//signaling;GO:0007165//signal transduction;GO:0065007//biological regulation;GO:0050896//response to stimulus;GO:0007154//cell communication;GO:0035556//intracellular signal transduction;GO:0051716//cellular response to stimulus;GO:0019222//regulation of metabolic process;GO:0050794//regulation of cellular process;GO:0009987//cellular proces…	GO:0050789//regulation of biological process;GO:0023052//signaling;GO:0007165//signal transduction;GO:0065007//biological regulation;GO:0050896//response to stimulus;GO:0007154//cell communication;GO:0035556//intracellular signal transduction;GO:0051716//cellular response to stimulus;GO:0019222//regulation of metabolic process;GO:0050794//regulation of cellular process;GO:0009987//cellular proces…	GO:0050789//regulation of biological process;GO:0023052//signaling;GO:0007165//signal transduction;GO:0065007//biological regulation;GO:0050896//response to stimulus;GO:0007154//cell communication;GO:0035556//intracellular signal transduction;GO:0051716//cellular response to stimulus;GO:0019222//regulation of metabolic process;GO:0050794//regulation of cellular process;GO:0009987//cellular proces…
		isoform_170764	0	0	0
		isoform_173308	0	0	0
		isoform_17372	GO:0005488//binding;GO:0004721//phosphoprotein phosphatase activity;GO:0043167//ion binding;GO:0043169//cation binding;GO:0004722//protein serine/threonine phosphatase activity;GO:0003824//catalytic activity;GO:0046872//metal ion binding;GO:0140096//catalytic activity, acting on a protein;GO:0016787//hydrolase activity;GO:0004724//magnesium-dependent protein serine/threonine phosphatase activity;…	GO:0005488//binding;GO:0004721//phosphoprotein phosphatase activity;GO:0043167//ion binding;GO:0043169//cation binding;GO:0004722//protein serine/threonine phosphatase activity;GO:0003824//catalytic activity;GO:0046872//metal ion binding;GO:0140096//catalytic activity, acting on a protein;GO:0016787//hydrolase activity;GO:0004724//magnesium-dependent protein serine/threonine phosphatase activity;…	GO:0005488//binding;GO:0004721//phosphoprotein phosphatase activity;GO:0043167//ion binding;GO:0043169//cation binding;GO:0004722//protein serine/threonine phosphatase activity;GO:0003824//catalytic activity;GO:0046872//metal ion binding;GO:0140096//catalytic activity, acting on a protein;GO:0016787//hydrolase activity;GO:0004724//magnesium-dependent protein serine/threonine phosphatase activity;…
		isoform_176019	0	0	0
		isoform_177673	GO:0016021//integral component of membrane;GO:0031224//intrinsic component of membrane;GO:0016020//membrane;GO:0022857//transmembrane transporter activity;GO:0005215//transporter activity;	GO:0016021//integral component of membrane;GO:0031224//intrinsic component of membrane;GO:0016020//membrane;GO:0022857//transmembrane transporter activity;GO:0005215//transporter activity;	GO:0016021//integral component of membrane;GO:0031224//intrinsic component of membrane;GO:0016020//membrane;GO:0022857//transmembrane transporter activity;GO:0005215//transporter activity;
		isoform_179388	GO:0006725//cellular aromatic compound metabolic process;GO:0006259//DNA metabolic process;GO:0090304//nucleic acid metabolic process;GO:0006807//nitrogen compound metabolic process;GO:0015074//DNA integration;GO:1901360//organic cyclic compound metabolic process;GO:0044260//cellular macromolecule metabolic process;GO:0044238//primary metabolic process;GO:0034641//cellular nitrogen compound metab…	GO:0006725//cellular aromatic compound metabolic process;GO:0006259//DNA metabolic process;GO:0090304//nucleic acid metabolic process;GO:0006807//nitrogen compound metabolic process;GO:0015074//DNA integration;GO:1901360//organic cyclic compound metabolic process;GO:0044260//cellular macromolecule metabolic process;GO:0044238//primary metabolic process;GO:0034641//cellular nitrogen compound metab…	GO:0006725//cellular aromatic compound metabolic process;GO:0006259//DNA metabolic process;GO:0090304//nucleic acid metabolic process;GO:0006807//nitrogen compound metabolic process;GO:0015074//DNA integration;GO:1901360//organic cyclic compound metabolic process;GO:0044260//cellular macromolecule metabolic process;GO:0044238//primary metabolic process;GO:0034641//cellular nitrogen compound metab…
		isoform_179697	GO:0008152//metabolic process;GO:0032259//methylation;GO:0005622//intracellular;GO:0005737//cytoplasm;GO:0016020//membrane;GO:0016741//transferase activity, transferring one-carbon groups;GO:0008168//methyltransferase activity;GO:0016740//transferase activity;GO:0003824//catalytic activity;	GO:0008152//metabolic process;GO:0032259//methylation;GO:0005622//intracellular;GO:0005737//cytoplasm;GO:0016020//membrane;GO:0016741//transferase activity, transferring one-carbon groups;GO:0008168//methyltransferase activity;GO:0016740//transferase activity;GO:0003824//catalytic activity;	GO:0008152//metabolic process;GO:0032259//methylation;GO:0005622//intracellular;GO:0005737//cytoplasm;GO:0016020//membrane;GO:0016741//transferase activity, transferring one-carbon groups;GO:0008168//methyltransferase activity;GO:0016740//transferase activity;GO:0003824//catalytic activity;
	isoform_13861	isoform_14726	0	0	0
		isoform_151925	0	0	0
		isoform_155975	GO:0061919//process utilizing autophagic mechanism;GO:0015031//protein transport;GO:0009846//pollen germination;GO:0051704//multi-organism process;GO:0016192//vesicle-mediated transport;GO:0008152//metabolic process;GO:0006605//protein targeting;GO:0072666//establishment of protein localization to vacuole;GO:0042886//amide transport;GO:0071496//cellular response to external stimulus;GO:0000045//a…	GO:0061919//process utilizing autophagic mechanism;GO:0015031//protein transport;GO:0009846//pollen germination;GO:0051704//multi-organism process;GO:0016192//vesicle-mediated transport;GO:0008152//metabolic process;GO:0006605//protein targeting;GO:0072666//establishment of protein localization to vacuole;GO:0042886//amide transport;GO:0071496//cellular response to external stimulus;GO:0000045//a…	GO:0061919//process utilizing autophagic mechanism;GO:0015031//protein transport;GO:0009846//pollen germination;GO:0051704//multi-organism process;GO:0016192//vesicle-mediated transport;GO:0008152//metabolic process;GO:0006605//protein targeting;GO:0072666//establishment of protein localization to vacuole;GO:0042886//amide transport;GO:0071496//cellular response to external stimulus;GO:0000045//a…
		isoform_15622	0	0	0
		isoform_162121	GO:0046872//metal ion binding;GO:0005488//binding;GO:0043167//ion binding;GO:0043169//cation binding;	GO:0046872//metal ion binding;GO:0005488//binding;GO:0043167//ion binding;GO:0043169//cation binding;	GO:0046872//metal ion binding;GO:0005488//binding;GO:0043167//ion binding;GO:0043169//cation binding;
		isoform_16555	GO:0009827//plant-type cell wall modification;GO:0042545//cell wall modification;GO:0045229//external encapsulating structure organization;GO:0009987//cellular process;GO:0016043//cellular component organization;GO:0071840//cellular component organization or biogenesis;GO:0071555//cell wall organization;GO:0009664//plant-type cell wall organization;GO:0071554//cell wall organization or biogenesis…	GO:0009827//plant-type cell wall modification;GO:0042545//cell wall modification;GO:0045229//external encapsulating structure organization;GO:0009987//cellular process;GO:0016043//cellular component organization;GO:0071840//cellular component organization or biogenesis;GO:0071555//cell wall organization;GO:0009664//plant-type cell wall organization;GO:0071554//cell wall organization or biogenesis…	GO:0009827//plant-type cell wall modification;GO:0042545//cell wall modification;GO:0045229//external encapsulating structure organization;GO:0009987//cellular process;GO:0016043//cellular component organization;GO:0071840//cellular component organization or biogenesis;GO:0071555//cell wall organization;GO:0009664//plant-type cell wall organization;GO:0071554//cell wall organization or biogenesis…
		isoform_16567	GO:0005488//binding;GO:0043169//cation binding;GO:0003676//nucleic acid binding;GO:1901363//heterocyclic compound binding;GO:0046872//metal ion binding;GO:0097159//organic cyclic compound binding;GO:0046914//transition metal ion binding;GO:0008270//zinc ion binding;GO:0043167//ion binding;	GO:0005488//binding;GO:0043169//cation binding;GO:0003676//nucleic acid binding;GO:1901363//heterocyclic compound binding;GO:0046872//metal ion binding;GO:0097159//organic cyclic compound binding;GO:0046914//transition metal ion binding;GO:0008270//zinc ion binding;GO:0043167//ion binding;	GO:0005488//binding;GO:0043169//cation binding;GO:0003676//nucleic acid binding;GO:1901363//heterocyclic compound binding;GO:0046872//metal ion binding;GO:0097159//organic cyclic compound binding;GO:0046914//transition metal ion binding;GO:0008270//zinc ion binding;GO:0043167//ion binding;
		isoform_170432	GO:0018995//host cellular component;GO:0043226//organelle;GO:0043227//membrane-bounded organelle;GO:0043231//intracellular membrane-bounded organelle;GO:0043229//intracellular organelle;GO:0033643//host cell part;GO:0005737//cytoplasm;GO:0009524//phragmoplast;GO:0043657//host cell;GO:0042025//host cell nucleus;GO:0005829//cytosol;GO:0033648//host intracellular membrane-bounded organelle;GO:004421…	GO:0018995//host cellular component;GO:0043226//organelle;GO:0043227//membrane-bounded organelle;GO:0043231//intracellular membrane-bounded organelle;GO:0043229//intracellular organelle;GO:0033643//host cell part;GO:0005737//cytoplasm;GO:0009524//phragmoplast;GO:0043657//host cell;GO:0042025//host cell nucleus;GO:0005829//cytosol;GO:0033648//host intracellular membrane-bounded organelle;GO:004421…	GO:0018995//host cellular component;GO:0043226//organelle;GO:0043227//membrane-bounded organelle;GO:0043231//intracellular membrane-bounded organelle;GO:0043229//intracellular organelle;GO:0033643//host cell part;GO:0005737//cytoplasm;GO:0009524//phragmoplast;GO:0043657//host cell;GO:0042025//host cell nucleus;GO:0005829//cytosol;GO:0033648//host intracellular membrane-bounded organelle;GO:004421…
		isoform_17518	GO:0016787//hydrolase activity;GO:0003824//catalytic activity;	GO:0016787//hydrolase activity;GO:0003824//catalytic activity;	GO:0016787//hydrolase activity;GO:0003824//catalytic activity;
		isoform_179697	GO:0008152//metabolic process;GO:0032259//methylation;GO:0005622//intracellular;GO:0005737//cytoplasm;GO:0016020//membrane;GO:0016741//transferase activity, transferring one-carbon groups;GO:0008168//methyltransferase activity;GO:0016740//transferase activity;GO:0003824//catalytic activity;	GO:0008152//metabolic process;GO:0032259//methylation;GO:0005622//intracellular;GO:0005737//cytoplasm;GO:0016020//membrane;GO:0016741//transferase activity, transferring one-carbon groups;GO:0008168//methyltransferase activity;GO:0016740//transferase activity;GO:0003824//catalytic activity;	GO:0008152//metabolic process;GO:0032259//methylation;GO:0005622//intracellular;GO:0005737//cytoplasm;GO:0016020//membrane;GO:0016741//transferase activity, transferring one-carbon groups;GO:0008168//methyltransferase activity;GO:0016740//transferase activity;GO:0003824//catalytic activity;
		isoform_18720	GO:0031224//intrinsic component of membrane;GO:0016020//membrane;GO:0016021//integral component of membrane;	GO:0031224//intrinsic component of membrane;GO:0016020//membrane;GO:0016021//integral component of membrane;	GO:0031224//intrinsic component of membrane;GO:0016020//membrane;GO:0016021//integral component of membrane;
		isoform_190364	GO:0051252//regulation of RNA metabolic process;GO:0031326//regulation of cellular biosynthetic process;GO:0019219//regulation of nucleobase-containing compound metabolic process;GO:0051171//regulation of nitrogen compound metabolic process;GO:0010468//regulation of gene expression;GO:0080090//regulation of primary metabolic process;GO:2000112//regulation of cellular macromolecule biosynthetic pr…	GO:0051252//regulation of RNA metabolic process;GO:0031326//regulation of cellular biosynthetic process;GO:0019219//regulation of nucleobase-containing compound metabolic process;GO:0051171//regulation of nitrogen compound metabolic process;GO:0010468//regulation of gene expression;GO:0080090//regulation of primary metabolic process;GO:2000112//regulation of cellular macromolecule biosynthetic pr…	GO:0051252//regulation of RNA metabolic process;GO:0031326//regulation of cellular biosynthetic process;GO:0019219//regulation of nucleobase-containing compound metabolic process;GO:0051171//regulation of nitrogen compound metabolic process;GO:0010468//regulation of gene expression;GO:0080090//regulation of primary metabolic process;GO:2000112//regulation of cellular macromolecule biosynthetic pr…
		isoform_191848	0	0	0
		isoform_20384	GO:0043436//oxoacid metabolic process;GO:0006807//nitrogen compound metabolic process;GO:0006082//organic acid metabolic process;GO:0019760//glucosinolate metabolic process;GO:0044237//cellular metabolic process;GO:0044281//small molecule metabolic process;GO:0019748//secondary metabolic process;GO:1901657//glycosyl compound metabolic process;GO:0016143//S-glycoside metabolic process;GO:0019757//…	GO:0043436//oxoacid metabolic process;GO:0006807//nitrogen compound metabolic process;GO:0006082//organic acid metabolic process;GO:0019760//glucosinolate metabolic process;GO:0044237//cellular metabolic process;GO:0044281//small molecule metabolic process;GO:0019748//secondary metabolic process;GO:1901657//glycosyl compound metabolic process;GO:0016143//S-glycoside metabolic process;GO:0019757//…	GO:0043436//oxoacid metabolic process;GO:0006807//nitrogen compound metabolic process;GO:0006082//organic acid metabolic process;GO:0019760//glucosinolate metabolic process;GO:0044237//cellular metabolic process;GO:0044281//small molecule metabolic process;GO:0019748//secondary metabolic process;GO:1901657//glycosyl compound metabolic process;GO:0016143//S-glycoside metabolic process;GO:0019757//…
		isoform_20917	GO:0016021//integral component of membrane;GO:0031224//intrinsic component of membrane;GO:0016020//membrane;	GO:0016021//integral component of membrane;GO:0031224//intrinsic component of membrane;GO:0016020//membrane;	GO:0016021//integral component of membrane;GO:0031224//intrinsic component of membrane;GO:0016020//membrane;
		isoform_210768	GO:0003824//catalytic activity;GO:0016747//transferase activity, transferring acyl groups other than amino-acyl groups;GO:0016746//transferase activity, transferring acyl groups;GO:0016740//transferase activity;GO:0008080//N-acetyltransferase activity;GO:0016410//N-acyltransferase activity;GO:0016407//acetyltransferase activity;	GO:0003824//catalytic activity;GO:0016747//transferase activity, transferring acyl groups other than amino-acyl groups;GO:0016746//transferase activity, transferring acyl groups;GO:0016740//transferase activity;GO:0008080//N-acetyltransferase activity;GO:0016410//N-acyltransferase activity;GO:0016407//acetyltransferase activity;	GO:0003824//catalytic activity;GO:0016747//transferase activity, transferring acyl groups other than amino-acyl groups;GO:0016746//transferase activity, transferring acyl groups;GO:0016740//transferase activity;GO:0008080//N-acetyltransferase activity;GO:0016410//N-acyltransferase activity;GO:0016407//acetyltransferase activity;
		isoform_21721	GO:0046872//metal ion binding;GO:0046914//transition metal ion binding;GO:0008270//zinc ion binding;GO:0043169//cation binding;GO:0043167//ion binding;GO:0005488//binding;	GO:0046872//metal ion binding;GO:0046914//transition metal ion binding;GO:0008270//zinc ion binding;GO:0043169//cation binding;GO:0043167//ion binding;GO:0005488//binding;	GO:0046872//metal ion binding;GO:0046914//transition metal ion binding;GO:0008270//zinc ion binding;GO:0043169//cation binding;GO:0043167//ion binding;GO:0005488//binding;
		isoform_235193	GO:0043169//cation binding;GO:0005488//binding;GO:0043167//ion binding;GO:0046872//metal ion binding;	GO:0043169//cation binding;GO:0005488//binding;GO:0043167//ion binding;GO:0046872//metal ion binding;	GO:0043169//cation binding;GO:0005488//binding;GO:0043167//ion binding;GO:0046872//metal ion binding;
		isoform_26241	GO:0043169//cation binding;GO:0008270//zinc ion binding;GO:0046914//transition metal ion binding;GO:0003676//nucleic acid binding;GO:1901363//heterocyclic compound binding;GO:0097159//organic cyclic compound binding;GO:0005488//binding;GO:0046872//metal ion binding;GO:0043167//ion binding;	GO:0043169//cation binding;GO:0008270//zinc ion binding;GO:0046914//transition metal ion binding;GO:0003676//nucleic acid binding;GO:1901363//heterocyclic compound binding;GO:0097159//organic cyclic compound binding;GO:0005488//binding;GO:0046872//metal ion binding;GO:0043167//ion binding;	GO:0043169//cation binding;GO:0008270//zinc ion binding;GO:0046914//transition metal ion binding;GO:0003676//nucleic acid binding;GO:1901363//heterocyclic compound binding;GO:0097159//organic cyclic compound binding;GO:0005488//binding;GO:0046872//metal ion binding;GO:0043167//ion binding;
		isoform_29126	GO:0043231//intracellular membrane-bounded organelle;GO:0005634//nucleus;GO:0043226//organelle;GO:0043227//membrane-bounded organelle;GO:0005622//intracellular;GO:0043229//intracellular organelle;GO:0003677//DNA binding;GO:0003700//DNA-binding transcription factor activity;GO:0097159//organic cyclic compound binding;GO:0005488//binding;GO:1901363//heterocyclic compound binding;GO:0003676//nucleic…	GO:0043231//intracellular membrane-bounded organelle;GO:0005634//nucleus;GO:0043226//organelle;GO:0043227//membrane-bounded organelle;GO:0005622//intracellular;GO:0043229//intracellular organelle;GO:0003677//DNA binding;GO:0003700//DNA-binding transcription factor activity;GO:0097159//organic cyclic compound binding;GO:0005488//binding;GO:1901363//heterocyclic compound binding;GO:0003676//nucleic…	GO:0043231//intracellular membrane-bounded organelle;GO:0005634//nucleus;GO:0043226//organelle;GO:0043227//membrane-bounded organelle;GO:0005622//intracellular;GO:0043229//intracellular organelle;GO:0003677//DNA binding;GO:0003700//DNA-binding transcription factor activity;GO:0097159//organic cyclic compound binding;GO:0005488//binding;GO:1901363//heterocyclic compound binding;GO:0003676//nucleic…
		isoform_29237	0	0	0
		isoform_29383	GO:0016021//integral component of membrane;GO:0031224//intrinsic component of membrane;GO:0016020//membrane;GO:0016491//oxidoreductase activity;GO:0004601//peroxidase activity;GO:0016684//oxidoreductase activity, acting on peroxide as acceptor;GO:0016209//antioxidant activity;GO:0003824//catalytic activity;	GO:0016021//integral component of membrane;GO:0031224//intrinsic component of membrane;GO:0016020//membrane;GO:0016491//oxidoreductase activity;GO:0004601//peroxidase activity;GO:0016684//oxidoreductase activity, acting on peroxide as acceptor;GO:0016209//antioxidant activity;GO:0003824//catalytic activity;	GO:0016021//integral component of membrane;GO:0031224//intrinsic component of membrane;GO:0016020//membrane;GO:0016491//oxidoreductase activity;GO:0004601//peroxidase activity;GO:0016684//oxidoreductase activity, acting on peroxide as acceptor;GO:0016209//antioxidant activity;GO:0003824//catalytic activity;
		isoform_31214	0	0	0
		isoform_32598	0	0	0
		isoform_33436	GO:0071704//organic substance metabolic process;GO:0006073//cellular glucan metabolic process;GO:0016052//carbohydrate catabolic process;GO:0009987//cellular process;GO:0005983//starch catabolic process;GO:0044238//primary metabolic process;GO:0000272//polysaccharide catabolic process;GO:0008152//metabolic process;GO:0044042//glucan metabolic process;GO:0044247//cellular polysaccharide catabolic …	GO:0071704//organic substance metabolic process;GO:0006073//cellular glucan metabolic process;GO:0016052//carbohydrate catabolic process;GO:0009987//cellular process;GO:0005983//starch catabolic process;GO:0044238//primary metabolic process;GO:0000272//polysaccharide catabolic process;GO:0008152//metabolic process;GO:0044042//glucan metabolic process;GO:0044247//cellular polysaccharide catabolic …	GO:0071704//organic substance metabolic process;GO:0006073//cellular glucan metabolic process;GO:0016052//carbohydrate catabolic process;GO:0009987//cellular process;GO:0005983//starch catabolic process;GO:0044238//primary metabolic process;GO:0000272//polysaccharide catabolic process;GO:0008152//metabolic process;GO:0044042//glucan metabolic process;GO:0044247//cellular polysaccharide catabolic …
		isoform_33982	GO:0016021//integral component of membrane;GO:0016020//membrane;GO:0031224//intrinsic component of membrane;GO:0004601//peroxidase activity;GO:0016684//oxidoreductase activity, acting on peroxide as acceptor;GO:0016491//oxidoreductase activity;GO:0016209//antioxidant activity;GO:0003824//catalytic activity;	GO:0016021//integral component of membrane;GO:0016020//membrane;GO:0031224//intrinsic component of membrane;GO:0004601//peroxidase activity;GO:0016684//oxidoreductase activity, acting on peroxide as acceptor;GO:0016491//oxidoreductase activity;GO:0016209//antioxidant activity;GO:0003824//catalytic activity;	GO:0016021//integral component of membrane;GO:0016020//membrane;GO:0031224//intrinsic component of membrane;GO:0004601//peroxidase activity;GO:0016684//oxidoreductase activity, acting on peroxide as acceptor;GO:0016491//oxidoreductase activity;GO:0016209//antioxidant activity;GO:0003824//catalytic activity;
		isoform_44472	GO:0042221//response to chemical;GO:0046686//response to cadmium ion;GO:0050896//response to stimulus;GO:0010035//response to inorganic substance;GO:0010038//response to metal ion;GO:0043227//membrane-bounded organelle;GO:0043231//intracellular membrane-bounded organelle;GO:0043229//intracellular organelle;GO:0098588//bounding membrane of organelle;GO:0005622//intracellular;GO:0005739//mitochondr…	GO:0042221//response to chemical;GO:0046686//response to cadmium ion;GO:0050896//response to stimulus;GO:0010035//response to inorganic substance;GO:0010038//response to metal ion;GO:0043227//membrane-bounded organelle;GO:0043231//intracellular membrane-bounded organelle;GO:0043229//intracellular organelle;GO:0098588//bounding membrane of organelle;GO:0005622//intracellular;GO:0005739//mitochondr…	GO:0042221//response to chemical;GO:0046686//response to cadmium ion;GO:0050896//response to stimulus;GO:0010035//response to inorganic substance;GO:0010038//response to metal ion;GO:0043227//membrane-bounded organelle;GO:0043231//intracellular membrane-bounded organelle;GO:0043229//intracellular organelle;GO:0098588//bounding membrane of organelle;GO:0005622//intracellular;GO:0005739//mitochondr…
		isoform_4480	GO:0005634//nucleus;GO:0043226//organelle;GO:0043231//intracellular membrane-bounded organelle;GO:0005622//intracellular;GO:0043229//intracellular organelle;GO:0043227//membrane-bounded organelle;GO:0003677//DNA binding;GO:0003676//nucleic acid binding;GO:0005488//binding;GO:0003700//DNA-binding transcription factor activity;GO:0043565//sequence-specific DNA binding;GO:1901363//heterocyclic compo…	GO:0005634//nucleus;GO:0043226//organelle;GO:0043231//intracellular membrane-bounded organelle;GO:0005622//intracellular;GO:0043229//intracellular organelle;GO:0043227//membrane-bounded organelle;GO:0003677//DNA binding;GO:0003676//nucleic acid binding;GO:0005488//binding;GO:0003700//DNA-binding transcription factor activity;GO:0043565//sequence-specific DNA binding;GO:1901363//heterocyclic compo…	GO:0005634//nucleus;GO:0043226//organelle;GO:0043231//intracellular membrane-bounded organelle;GO:0005622//intracellular;GO:0043229//intracellular organelle;GO:0043227//membrane-bounded organelle;GO:0003677//DNA binding;GO:0003676//nucleic acid binding;GO:0005488//binding;GO:0003700//DNA-binding transcription factor activity;GO:0043565//sequence-specific DNA binding;GO:1901363//heterocyclic compo…
		isoform_47533	GO:0010035//response to inorganic substance;GO:0042221//response to chemical;GO:0010038//response to metal ion;GO:0050896//response to stimulus;GO:0046686//response to cadmium ion;GO:0043229//intracellular organelle;GO:0005773//vacuole;GO:0016020//membrane;GO:0098588//bounding membrane of organelle;GO:0005737//cytoplasm;GO:0043226//organelle;GO:0043231//intracellular membrane-bounded organelle;GO…	GO:0010035//response to inorganic substance;GO:0042221//response to chemical;GO:0010038//response to metal ion;GO:0050896//response to stimulus;GO:0046686//response to cadmium ion;GO:0043229//intracellular organelle;GO:0005773//vacuole;GO:0016020//membrane;GO:0098588//bounding membrane of organelle;GO:0005737//cytoplasm;GO:0043226//organelle;GO:0043231//intracellular membrane-bounded organelle;GO…	GO:0010035//response to inorganic substance;GO:0042221//response to chemical;GO:0010038//response to metal ion;GO:0050896//response to stimulus;GO:0046686//response to cadmium ion;GO:0043229//intracellular organelle;GO:0005773//vacuole;GO:0016020//membrane;GO:0098588//bounding membrane of organelle;GO:0005737//cytoplasm;GO:0043226//organelle;GO:0043231//intracellular membrane-bounded organelle;GO…
		isoform_50630	0	0	0
		isoform_54324	GO:0043226//organelle;GO:0005622//intracellular;GO:0043229//intracellular organelle;GO:0005634//nucleus;GO:0043227//membrane-bounded organelle;GO:0043231//intracellular membrane-bounded organelle;GO:0097159//organic cyclic compound binding;GO:0003676//nucleic acid binding;GO:1901363//heterocyclic compound binding;GO:0005488//binding;GO:0003700//DNA-binding transcription factor activity;GO:0140110…	GO:0043226//organelle;GO:0005622//intracellular;GO:0043229//intracellular organelle;GO:0005634//nucleus;GO:0043227//membrane-bounded organelle;GO:0043231//intracellular membrane-bounded organelle;GO:0097159//organic cyclic compound binding;GO:0003676//nucleic acid binding;GO:1901363//heterocyclic compound binding;GO:0005488//binding;GO:0003700//DNA-binding transcription factor activity;GO:0140110…	GO:0043226//organelle;GO:0005622//intracellular;GO:0043229//intracellular organelle;GO:0005634//nucleus;GO:0043227//membrane-bounded organelle;GO:0043231//intracellular membrane-bounded organelle;GO:0097159//organic cyclic compound binding;GO:0003676//nucleic acid binding;GO:1901363//heterocyclic compound binding;GO:0005488//binding;GO:0003700//DNA-binding transcription factor activity;GO:0140110…
	isoform_114887	isoform_117030	0	0	0
		isoform_129361	0	0	0
		isoform_130469	0	0	0
		isoform_136993	GO:0006810//transport;GO:0051649//establishment of localization in cell;GO:0051234//establishment of localization;GO:0051641//cellular localization;GO:0016192//vesicle-mediated transport;GO:0048193//Golgi vesicle transport;GO:0006888//endoplasmic reticulum to Golgi vesicle-mediated transport;GO:0051179//localization;GO:0046907//intracellular transport;GO:0030008//TRAPP complex;GO:0005783//endopla…	GO:0006810//transport;GO:0051649//establishment of localization in cell;GO:0051234//establishment of localization;GO:0051641//cellular localization;GO:0016192//vesicle-mediated transport;GO:0048193//Golgi vesicle transport;GO:0006888//endoplasmic reticulum to Golgi vesicle-mediated transport;GO:0051179//localization;GO:0046907//intracellular transport;GO:0030008//TRAPP complex;GO:0005783//endopla…	GO:0006810//transport;GO:0051649//establishment of localization in cell;GO:0051234//establishment of localization;GO:0051641//cellular localization;GO:0016192//vesicle-mediated transport;GO:0048193//Golgi vesicle transport;GO:0006888//endoplasmic reticulum to Golgi vesicle-mediated transport;GO:0051179//localization;GO:0046907//intracellular transport;GO:0030008//TRAPP complex;GO:0005783//endopla…
		isoform_145666	0	0	0
		isoform_149548	GO:0016020//membrane;GO:0071944//cell periphery;GO:0005886//plasma membrane;GO:0005488//binding;GO:0005516//calmodulin binding;GO:0005515//protein binding;	GO:0016020//membrane;GO:0071944//cell periphery;GO:0005886//plasma membrane;GO:0005488//binding;GO:0005516//calmodulin binding;GO:0005515//protein binding;	GO:0016020//membrane;GO:0071944//cell periphery;GO:0005886//plasma membrane;GO:0005488//binding;GO:0005516//calmodulin binding;GO:0005515//protein binding;
		isoform_161675	0	0	0
		isoform_162091	GO:0031224//intrinsic component of membrane;GO:0016020//membrane;GO:0016021//integral component of membrane;	GO:0031224//intrinsic component of membrane;GO:0016020//membrane;GO:0016021//integral component of membrane;	GO:0031224//intrinsic component of membrane;GO:0016020//membrane;GO:0016021//integral component of membrane;
		isoform_16555	GO:0009827//plant-type cell wall modification;GO:0042545//cell wall modification;GO:0045229//external encapsulating structure organization;GO:0009987//cellular process;GO:0016043//cellular component organization;GO:0071840//cellular component organization or biogenesis;GO:0071555//cell wall organization;GO:0009664//plant-type cell wall organization;GO:0071554//cell wall organization or biogenesis…	GO:0009827//plant-type cell wall modification;GO:0042545//cell wall modification;GO:0045229//external encapsulating structure organization;GO:0009987//cellular process;GO:0016043//cellular component organization;GO:0071840//cellular component organization or biogenesis;GO:0071555//cell wall organization;GO:0009664//plant-type cell wall organization;GO:0071554//cell wall organization or biogenesis…	GO:0009827//plant-type cell wall modification;GO:0042545//cell wall modification;GO:0045229//external encapsulating structure organization;GO:0009987//cellular process;GO:0016043//cellular component organization;GO:0071840//cellular component organization or biogenesis;GO:0071555//cell wall organization;GO:0009664//plant-type cell wall organization;GO:0071554//cell wall organization or biogenesis…
		isoform_16567	GO:0005488//binding;GO:0043169//cation binding;GO:0003676//nucleic acid binding;GO:1901363//heterocyclic compound binding;GO:0046872//metal ion binding;GO:0097159//organic cyclic compound binding;GO:0046914//transition metal ion binding;GO:0008270//zinc ion binding;GO:0043167//ion binding;	GO:0005488//binding;GO:0043169//cation binding;GO:0003676//nucleic acid binding;GO:1901363//heterocyclic compound binding;GO:0046872//metal ion binding;GO:0097159//organic cyclic compound binding;GO:0046914//transition metal ion binding;GO:0008270//zinc ion binding;GO:0043167//ion binding;	GO:0005488//binding;GO:0043169//cation binding;GO:0003676//nucleic acid binding;GO:1901363//heterocyclic compound binding;GO:0046872//metal ion binding;GO:0097159//organic cyclic compound binding;GO:0046914//transition metal ion binding;GO:0008270//zinc ion binding;GO:0043167//ion binding;
		isoform_170764	0	0	0
		isoform_179692	0	0	0
		isoform_182390	0	0	0
		isoform_185142	0	0	0
		isoform_194633	GO:0032259//methylation;GO:0008152//metabolic process;GO:0016740//transferase activity;GO:0003824//catalytic activity;GO:0016741//transferase activity, transferring one-carbon groups;GO:0008168//methyltransferase activity;	GO:0032259//methylation;GO:0008152//metabolic process;GO:0016740//transferase activity;GO:0003824//catalytic activity;GO:0016741//transferase activity, transferring one-carbon groups;GO:0008168//methyltransferase activity;	GO:0032259//methylation;GO:0008152//metabolic process;GO:0016740//transferase activity;GO:0003824//catalytic activity;GO:0016741//transferase activity, transferring one-carbon groups;GO:0008168//methyltransferase activity;
		isoform_197216	GO:0019538//protein metabolic process;GO:0010467//gene expression;GO:0060548//negative regulation of cell death;GO:0008152//metabolic process;GO:0043604//amide biosynthetic process;GO:0009058//biosynthetic process;GO:0044249//cellular biosynthetic process;GO:1901576//organic substance biosynthetic process;GO:0043603//cellular amide metabolic process;GO:0065007//biological regulation;GO:0050794//r…	GO:0019538//protein metabolic process;GO:0010467//gene expression;GO:0060548//negative regulation of cell death;GO:0008152//metabolic process;GO:0043604//amide biosynthetic process;GO:0009058//biosynthetic process;GO:0044249//cellular biosynthetic process;GO:1901576//organic substance biosynthetic process;GO:0043603//cellular amide metabolic process;GO:0065007//biological regulation;GO:0050794//r…	GO:0019538//protein metabolic process;GO:0010467//gene expression;GO:0060548//negative regulation of cell death;GO:0008152//metabolic process;GO:0043604//amide biosynthetic process;GO:0009058//biosynthetic process;GO:0044249//cellular biosynthetic process;GO:1901576//organic substance biosynthetic process;GO:0043603//cellular amide metabolic process;GO:0065007//biological regulation;GO:0050794//r…
		isoform_20783	GO:2001141//regulation of RNA biosynthetic process;GO:2000112//regulation of cellular macromolecule biosynthetic process;GO:0019219//regulation of nucleobase-containing compound metabolic process;GO:0080090//regulation of primary metabolic process;GO:0010468//regulation of gene expression;GO:0031326//regulation of cellular biosynthetic process;GO:0050794//regulation of cellular process;GO:0019222…	GO:2001141//regulation of RNA biosynthetic process;GO:2000112//regulation of cellular macromolecule biosynthetic process;GO:0019219//regulation of nucleobase-containing compound metabolic process;GO:0080090//regulation of primary metabolic process;GO:0010468//regulation of gene expression;GO:0031326//regulation of cellular biosynthetic process;GO:0050794//regulation of cellular process;GO:0019222…	GO:2001141//regulation of RNA biosynthetic process;GO:2000112//regulation of cellular macromolecule biosynthetic process;GO:0019219//regulation of nucleobase-containing compound metabolic process;GO:0080090//regulation of primary metabolic process;GO:0010468//regulation of gene expression;GO:0031326//regulation of cellular biosynthetic process;GO:0050794//regulation of cellular process;GO:0019222…
		isoform_210768	GO:0003824//catalytic activity;GO:0016747//transferase activity, transferring acyl groups other than amino-acyl groups;GO:0016746//transferase activity, transferring acyl groups;GO:0016740//transferase activity;GO:0008080//N-acetyltransferase activity;GO:0016410//N-acyltransferase activity;GO:0016407//acetyltransferase activity;	GO:0003824//catalytic activity;GO:0016747//transferase activity, transferring acyl groups other than amino-acyl groups;GO:0016746//transferase activity, transferring acyl groups;GO:0016740//transferase activity;GO:0008080//N-acetyltransferase activity;GO:0016410//N-acyltransferase activity;GO:0016407//acetyltransferase activity;	GO:0003824//catalytic activity;GO:0016747//transferase activity, transferring acyl groups other than amino-acyl groups;GO:0016746//transferase activity, transferring acyl groups;GO:0016740//transferase activity;GO:0008080//N-acetyltransferase activity;GO:0016410//N-acyltransferase activity;GO:0016407//acetyltransferase activity;
		isoform_214881	GO:0010467//gene expression;GO:0043170//macromolecule metabolic process;GO:0090304//nucleic acid metabolic process;GO:1901360//organic cyclic compound metabolic process;GO:0008152//metabolic process;GO:0071704//organic substance metabolic process;GO:0006725//cellular aromatic compound metabolic process;GO:0006807//nitrogen compound metabolic process;GO:0006396//RNA processing;GO:0006139//nucleoba…	GO:0010467//gene expression;GO:0043170//macromolecule metabolic process;GO:0090304//nucleic acid metabolic process;GO:1901360//organic cyclic compound metabolic process;GO:0008152//metabolic process;GO:0071704//organic substance metabolic process;GO:0006725//cellular aromatic compound metabolic process;GO:0006807//nitrogen compound metabolic process;GO:0006396//RNA processing;GO:0006139//nucleoba…	GO:0010467//gene expression;GO:0043170//macromolecule metabolic process;GO:0090304//nucleic acid metabolic process;GO:1901360//organic cyclic compound metabolic process;GO:0008152//metabolic process;GO:0071704//organic substance metabolic process;GO:0006725//cellular aromatic compound metabolic process;GO:0006807//nitrogen compound metabolic process;GO:0006396//RNA processing;GO:0006139//nucleoba…
		isoform_217690	GO:1901566//organonitrogen compound biosynthetic process;GO:1901576//organic substance biosynthetic process;GO:0008152//metabolic process;GO:0015995//chlorophyll biosynthetic process;GO:0006779//porphyrin-containing compound biosynthetic process;GO:0018130//heterocycle biosynthetic process;GO:0055114//oxidation-reduction process;GO:0015979//photosynthesis;GO:1901360//organic cyclic compound metab…	GO:1901566//organonitrogen compound biosynthetic process;GO:1901576//organic substance biosynthetic process;GO:0008152//metabolic process;GO:0015995//chlorophyll biosynthetic process;GO:0006779//porphyrin-containing compound biosynthetic process;GO:0018130//heterocycle biosynthetic process;GO:0055114//oxidation-reduction process;GO:0015979//photosynthesis;GO:1901360//organic cyclic compound metab…	GO:1901566//organonitrogen compound biosynthetic process;GO:1901576//organic substance biosynthetic process;GO:0008152//metabolic process;GO:0015995//chlorophyll biosynthetic process;GO:0006779//porphyrin-containing compound biosynthetic process;GO:0018130//heterocycle biosynthetic process;GO:0055114//oxidation-reduction process;GO:0015979//photosynthesis;GO:1901360//organic cyclic compound metab…
		isoform_221494	GO:0005516//calmodulin binding;GO:0005488//binding;GO:0005515//protein binding;	GO:0005516//calmodulin binding;GO:0005488//binding;GO:0005515//protein binding;	GO:0005516//calmodulin binding;GO:0005488//binding;GO:0005515//protein binding;
		isoform_22335	0	0	0
		isoform_227467	0	0	0
		isoform_228936	0	0	0
		isoform_231791	GO:0016020//membrane;GO:0031224//intrinsic component of membrane;GO:0016021//integral component of membrane;GO:0097367//carbohydrate derivative binding;GO:0035639//purine ribonucleoside triphosphate binding;GO:0016301//kinase activity;GO:0030246//carbohydrate binding;GO:0043167//ion binding;GO:0016772//transferase activity, transferring phosphorus-containing groups;GO:0016773//phosphotransferase …	GO:0016020//membrane;GO:0031224//intrinsic component of membrane;GO:0016021//integral component of membrane;GO:0097367//carbohydrate derivative binding;GO:0035639//purine ribonucleoside triphosphate binding;GO:0016301//kinase activity;GO:0030246//carbohydrate binding;GO:0043167//ion binding;GO:0016772//transferase activity, transferring phosphorus-containing groups;GO:0016773//phosphotransferase …	GO:0016020//membrane;GO:0031224//intrinsic component of membrane;GO:0016021//integral component of membrane;GO:0097367//carbohydrate derivative binding;GO:0035639//purine ribonucleoside triphosphate binding;GO:0016301//kinase activity;GO:0030246//carbohydrate binding;GO:0043167//ion binding;GO:0016772//transferase activity, transferring phosphorus-containing groups;GO:0016773//phosphotransferase …
		isoform_234538	GO:0009056//catabolic process;GO:0043603//cellular amide metabolic process;GO:0034641//cellular nitrogen compound metabolic process;GO:0008152//metabolic process;GO:0006807//nitrogen compound metabolic process;GO:1901565//organonitrogen compound catabolic process;GO:0044248//cellular catabolic process;GO:0019538//protein metabolic process;GO:0006508//proteolysis;GO:0071704//organic substance meta…	GO:0009056//catabolic process;GO:0043603//cellular amide metabolic process;GO:0034641//cellular nitrogen compound metabolic process;GO:0008152//metabolic process;GO:0006807//nitrogen compound metabolic process;GO:1901565//organonitrogen compound catabolic process;GO:0044248//cellular catabolic process;GO:0019538//protein metabolic process;GO:0006508//proteolysis;GO:0071704//organic substance meta…	GO:0009056//catabolic process;GO:0043603//cellular amide metabolic process;GO:0034641//cellular nitrogen compound metabolic process;GO:0008152//metabolic process;GO:0006807//nitrogen compound metabolic process;GO:1901565//organonitrogen compound catabolic process;GO:0044248//cellular catabolic process;GO:0019538//protein metabolic process;GO:0006508//proteolysis;GO:0071704//organic substance meta…
		isoform_237960	GO:0019219//regulation of nucleobase-containing compound metabolic process;GO:0050789//regulation of biological process;GO:0031326//regulation of cellular biosynthetic process;GO:2000112//regulation of cellular macromolecule biosynthetic process;GO:0060255//regulation of macromolecule metabolic process;GO:0031323//regulation of cellular metabolic process;GO:0051252//regulation of RNA metabolic pr…	GO:0019219//regulation of nucleobase-containing compound metabolic process;GO:0050789//regulation of biological process;GO:0031326//regulation of cellular biosynthetic process;GO:2000112//regulation of cellular macromolecule biosynthetic process;GO:0060255//regulation of macromolecule metabolic process;GO:0031323//regulation of cellular metabolic process;GO:0051252//regulation of RNA metabolic pr…	GO:0019219//regulation of nucleobase-containing compound metabolic process;GO:0050789//regulation of biological process;GO:0031326//regulation of cellular biosynthetic process;GO:2000112//regulation of cellular macromolecule biosynthetic process;GO:0060255//regulation of macromolecule metabolic process;GO:0031323//regulation of cellular metabolic process;GO:0051252//regulation of RNA metabolic pr…
		isoform_245831	0	0	0
		isoform_37108	0	0	0
		isoform_38968	0	0	0
		isoform_39042	GO:0008152//metabolic process;GO:0009699//phenylpropanoid biosynthetic process;GO:0009809//lignin biosynthetic process;GO:1901362//organic cyclic compound biosynthetic process;GO:1901360//organic cyclic compound metabolic process;GO:0019748//secondary metabolic process;GO:0009058//biosynthetic process;GO:0044237//cellular metabolic process;GO:0006725//cellular aromatic compound metabolic process;…	GO:0008152//metabolic process;GO:0009699//phenylpropanoid biosynthetic process;GO:0009809//lignin biosynthetic process;GO:1901362//organic cyclic compound biosynthetic process;GO:1901360//organic cyclic compound metabolic process;GO:0019748//secondary metabolic process;GO:0009058//biosynthetic process;GO:0044237//cellular metabolic process;GO:0006725//cellular aromatic compound metabolic process;…	GO:0008152//metabolic process;GO:0009699//phenylpropanoid biosynthetic process;GO:0009809//lignin biosynthetic process;GO:1901362//organic cyclic compound biosynthetic process;GO:1901360//organic cyclic compound metabolic process;GO:0019748//secondary metabolic process;GO:0009058//biosynthetic process;GO:0044237//cellular metabolic process;GO:0006725//cellular aromatic compound metabolic process;…
		isoform_39773	GO:0030246//carbohydrate binding;GO:0005488//binding;	GO:0030246//carbohydrate binding;GO:0005488//binding;	GO:0030246//carbohydrate binding;GO:0005488//binding;
		isoform_40638	GO:0051234//establishment of localization;GO:0006812//cation transport;GO:0051179//localization;GO:0006811//ion transport;GO:0006810//transport;GO:0030001//metal ion transport;GO:0043169//cation binding;GO:0043167//ion binding;GO:0046872//metal ion binding;GO:0005488//binding;	GO:0051234//establishment of localization;GO:0006812//cation transport;GO:0051179//localization;GO:0006811//ion transport;GO:0006810//transport;GO:0030001//metal ion transport;GO:0043169//cation binding;GO:0043167//ion binding;GO:0046872//metal ion binding;GO:0005488//binding;	GO:0051234//establishment of localization;GO:0006812//cation transport;GO:0051179//localization;GO:0006811//ion transport;GO:0006810//transport;GO:0030001//metal ion transport;GO:0043169//cation binding;GO:0043167//ion binding;GO:0046872//metal ion binding;GO:0005488//binding;
		isoform_41946	0	0	0
		isoform_42256	0	0	0
		isoform_42635	0	0	0
		isoform_4480	GO:0005634//nucleus;GO:0043226//organelle;GO:0043231//intracellular membrane-bounded organelle;GO:0005622//intracellular;GO:0043229//intracellular organelle;GO:0043227//membrane-bounded organelle;GO:0003677//DNA binding;GO:0003676//nucleic acid binding;GO:0005488//binding;GO:0003700//DNA-binding transcription factor activity;GO:0043565//sequence-specific DNA binding;GO:1901363//heterocyclic compo…	GO:0005634//nucleus;GO:0043226//organelle;GO:0043231//intracellular membrane-bounded organelle;GO:0005622//intracellular;GO:0043229//intracellular organelle;GO:0043227//membrane-bounded organelle;GO:0003677//DNA binding;GO:0003676//nucleic acid binding;GO:0005488//binding;GO:0003700//DNA-binding transcription factor activity;GO:0043565//sequence-specific DNA binding;GO:1901363//heterocyclic compo…	GO:0005634//nucleus;GO:0043226//organelle;GO:0043231//intracellular membrane-bounded organelle;GO:0005622//intracellular;GO:0043229//intracellular organelle;GO:0043227//membrane-bounded organelle;GO:0003677//DNA binding;GO:0003676//nucleic acid binding;GO:0005488//binding;GO:0003700//DNA-binding transcription factor activity;GO:0043565//sequence-specific DNA binding;GO:1901363//heterocyclic compo…
		isoform_45334	GO:0071840//cellular component organization or biogenesis;GO:0033036//macromolecule localization;GO:0071705//nitrogen compound transport;GO:0034613//cellular protein localization;GO:0015031//protein transport;GO:1990542//mitochondrial transmembrane transport;GO:0033365//protein localization to organelle;GO:0070727//cellular macromolecule localization;GO:0051234//establishment of localization;GO:0…	GO:0071840//cellular component organization or biogenesis;GO:0033036//macromolecule localization;GO:0071705//nitrogen compound transport;GO:0034613//cellular protein localization;GO:0015031//protein transport;GO:1990542//mitochondrial transmembrane transport;GO:0033365//protein localization to organelle;GO:0070727//cellular macromolecule localization;GO:0051234//establishment of localization;GO:0…	GO:0071840//cellular component organization or biogenesis;GO:0033036//macromolecule localization;GO:0071705//nitrogen compound transport;GO:0034613//cellular protein localization;GO:0015031//protein transport;GO:1990542//mitochondrial transmembrane transport;GO:0033365//protein localization to organelle;GO:0070727//cellular macromolecule localization;GO:0051234//establishment of localization;GO:0…
		isoform_4830	GO:0016021//integral component of membrane;GO:0031224//intrinsic component of membrane;GO:0016020//membrane;GO:0042910//xenobiotic transmembrane transporter activity;GO:0015291//secondary active transmembrane transporter activity;GO:0005215//transporter activity;GO:0022857//transmembrane transporter activity;GO:0022804//active transmembrane transporter activity;GO:0015297//antiporter activity;	GO:0016021//integral component of membrane;GO:0031224//intrinsic component of membrane;GO:0016020//membrane;GO:0042910//xenobiotic transmembrane transporter activity;GO:0015291//secondary active transmembrane transporter activity;GO:0005215//transporter activity;GO:0022857//transmembrane transporter activity;GO:0022804//active transmembrane transporter activity;GO:0015297//antiporter activity;	GO:0016021//integral component of membrane;GO:0031224//intrinsic component of membrane;GO:0016020//membrane;GO:0042910//xenobiotic transmembrane transporter activity;GO:0015291//secondary active transmembrane transporter activity;GO:0005215//transporter activity;GO:0022857//transmembrane transporter activity;GO:0022804//active transmembrane transporter activity;GO:0015297//antiporter activity;
		isoform_50630	0	0	0
		isoform_5162	GO:0016021//integral component of membrane;GO:0016020//membrane;GO:0031224//intrinsic component of membrane;GO:0022857//transmembrane transporter activity;GO:0015297//antiporter activity;GO:0042910//xenobiotic transmembrane transporter activity;GO:0015291//secondary active transmembrane transporter activity;GO:0022804//active transmembrane transporter activity;GO:0005215//transporter activity;	GO:0016021//integral component of membrane;GO:0016020//membrane;GO:0031224//intrinsic component of membrane;GO:0022857//transmembrane transporter activity;GO:0015297//antiporter activity;GO:0042910//xenobiotic transmembrane transporter activity;GO:0015291//secondary active transmembrane transporter activity;GO:0022804//active transmembrane transporter activity;GO:0005215//transporter activity;	GO:0016021//integral component of membrane;GO:0016020//membrane;GO:0031224//intrinsic component of membrane;GO:0022857//transmembrane transporter activity;GO:0015297//antiporter activity;GO:0042910//xenobiotic transmembrane transporter activity;GO:0015291//secondary active transmembrane transporter activity;GO:0022804//active transmembrane transporter activity;GO:0005215//transporter activity;
		isoform_52825	GO:0030246//carbohydrate binding;GO:0005488//binding;	GO:0030246//carbohydrate binding;GO:0005488//binding;	GO:0030246//carbohydrate binding;GO:0005488//binding;
		isoform_53724	0	0	0
		isoform_54335	0	0	0
		isoform_5727	GO:0046914//transition metal ion binding;GO:0008270//zinc ion binding;GO:0046872//metal ion binding;GO:0043169//cation binding;GO:0003824//catalytic activity;GO:0005488//binding;GO:0043167//ion binding;GO:0016491//oxidoreductase activity;	GO:0046914//transition metal ion binding;GO:0008270//zinc ion binding;GO:0046872//metal ion binding;GO:0043169//cation binding;GO:0003824//catalytic activity;GO:0005488//binding;GO:0043167//ion binding;GO:0016491//oxidoreductase activity;	GO:0046914//transition metal ion binding;GO:0008270//zinc ion binding;GO:0046872//metal ion binding;GO:0043169//cation binding;GO:0003824//catalytic activity;GO:0005488//binding;GO:0043167//ion binding;GO:0016491//oxidoreductase activity;
		isoform_57678	0	0	0
		isoform_60417	0	0	0
		isoform_61226	0	0	0
		isoform_62776	0	0	0
		isoform_8164	GO:0009605//response to external stimulus;GO:0009416//response to light stimulus;GO:0009606//tropism;GO:0009629//response to gravity;GO:0009959//negative gravitropism;GO:0009314//response to radiation;GO:0009628//response to abiotic stimulus;GO:0009639//response to red or far red light;GO:0009630//gravitropism;GO:0050896//response to stimulus;	GO:0009605//response to external stimulus;GO:0009416//response to light stimulus;GO:0009606//tropism;GO:0009629//response to gravity;GO:0009959//negative gravitropism;GO:0009314//response to radiation;GO:0009628//response to abiotic stimulus;GO:0009639//response to red or far red light;GO:0009630//gravitropism;GO:0050896//response to stimulus;	GO:0009605//response to external stimulus;GO:0009416//response to light stimulus;GO:0009606//tropism;GO:0009629//response to gravity;GO:0009959//negative gravitropism;GO:0009314//response to radiation;GO:0009628//response to abiotic stimulus;GO:0009639//response to red or far red light;GO:0009630//gravitropism;GO:0050896//response to stimulus;
		isoform_89118	GO:0043229//intracellular organelle;GO:0043231//intracellular membrane-bounded organelle;GO:0005622//intracellular;GO:0043226//organelle;GO:0016020//membrane;GO:0005737//cytoplasm;GO:0043227//membrane-bounded organelle;GO:0005829//cytosol;GO:0008289//lipid binding;GO:0005496//steroid binding;GO:0005319//lipid transporter activity;GO:0097159//organic cyclic compound binding;GO:0032934//sterol bind…	GO:0043229//intracellular organelle;GO:0043231//intracellular membrane-bounded organelle;GO:0005622//intracellular;GO:0043226//organelle;GO:0016020//membrane;GO:0005737//cytoplasm;GO:0043227//membrane-bounded organelle;GO:0005829//cytosol;GO:0008289//lipid binding;GO:0005496//steroid binding;GO:0005319//lipid transporter activity;GO:0097159//organic cyclic compound binding;GO:0032934//sterol bind…	GO:0043229//intracellular organelle;GO:0043231//intracellular membrane-bounded organelle;GO:0005622//intracellular;GO:0043226//organelle;GO:0016020//membrane;GO:0005737//cytoplasm;GO:0043227//membrane-bounded organelle;GO:0005829//cytosol;GO:0008289//lipid binding;GO:0005496//steroid binding;GO:0005319//lipid transporter activity;GO:0097159//organic cyclic compound binding;GO:0032934//sterol bind…
		isoform_96159	GO:0051234//establishment of localization;GO:0006811//ion transport;GO:0006812//cation transport;GO:0051179//localization;GO:0030001//metal ion transport;GO:0006810//transport;GO:0043167//ion binding;GO:0005488//binding;GO:0046872//metal ion binding;GO:0043169//cation binding;	GO:0051234//establishment of localization;GO:0006811//ion transport;GO:0006812//cation transport;GO:0051179//localization;GO:0030001//metal ion transport;GO:0006810//transport;GO:0043167//ion binding;GO:0005488//binding;GO:0046872//metal ion binding;GO:0043169//cation binding;	GO:0051234//establishment of localization;GO:0006811//ion transport;GO:0006812//cation transport;GO:0051179//localization;GO:0030001//metal ion transport;GO:0006810//transport;GO:0043167//ion binding;GO:0005488//binding;GO:0046872//metal ion binding;GO:0043169//cation binding;
		isoform_96790	GO:0005488//binding;GO:0005516//calmodulin binding;GO:0005515//protein binding;	GO:0005488//binding;GO:0005516//calmodulin binding;GO:0005515//protein binding;	GO:0005488//binding;GO:0005516//calmodulin binding;GO:0005515//protein binding;
		isoform_999	GO:0043231//intracellular membrane-bounded organelle;GO:0043226//organelle;GO:0005622//intracellular;GO:0043227//membrane-bounded organelle;GO:0005634//nucleus;GO:0043229//intracellular organelle;	GO:0043231//intracellular membrane-bounded organelle;GO:0043226//organelle;GO:0005622//intracellular;GO:0043227//membrane-bounded organelle;GO:0005634//nucleus;GO:0043229//intracellular organelle;	GO:0043231//intracellular membrane-bounded organelle;GO:0043226//organelle;GO:0005622//intracellular;GO:0043227//membrane-bounded organelle;GO:0005634//nucleus;GO:0043229//intracellular organelle;
	isoform_16567	isoform_166692	GO:0016021//integral component of membrane;GO:0031224//intrinsic component of membrane;GO:0016020//membrane;	GO:0016021//integral component of membrane;GO:0031224//intrinsic component of membrane;GO:0016020//membrane;	GO:0016021//integral component of membrane;GO:0031224//intrinsic component of membrane;GO:0016020//membrane;
		isoform_170764	0	0	0
		isoform_179692	0	0	0
		isoform_179740	GO:0030246//carbohydrate binding;GO:0005488//binding;	GO:0030246//carbohydrate binding;GO:0005488//binding;	GO:0030246//carbohydrate binding;GO:0005488//binding;
		isoform_182390	0	0	0
		isoform_185142	0	0	0
		isoform_18581	GO:0005886//plasma membrane;GO:0031224//intrinsic component of membrane;GO:0071944//cell periphery;GO:0016020//membrane;GO:0016021//integral component of membrane;GO:0005215//transporter activity;GO:0022857//transmembrane transporter activity;	GO:0005886//plasma membrane;GO:0031224//intrinsic component of membrane;GO:0071944//cell periphery;GO:0016020//membrane;GO:0016021//integral component of membrane;GO:0005215//transporter activity;GO:0022857//transmembrane transporter activity;	GO:0005886//plasma membrane;GO:0031224//intrinsic component of membrane;GO:0071944//cell periphery;GO:0016020//membrane;GO:0016021//integral component of membrane;GO:0005215//transporter activity;GO:0022857//transmembrane transporter activity;
		isoform_186906	GO:0031224//intrinsic component of membrane;GO:0016020//membrane;GO:0016021//integral component of membrane;GO:0016757//transferase activity, transferring glycosyl groups;GO:0000030//mannosyltransferase activity;GO:0000026//alpha-1,2-mannosyltransferase activity;GO:0016758//transferase activity, transferring hexosyl groups;GO:0004376//glycolipid mannosyltransferase activity;GO:0003824//catalytic …	GO:0031224//intrinsic component of membrane;GO:0016020//membrane;GO:0016021//integral component of membrane;GO:0016757//transferase activity, transferring glycosyl groups;GO:0000030//mannosyltransferase activity;GO:0000026//alpha-1,2-mannosyltransferase activity;GO:0016758//transferase activity, transferring hexosyl groups;GO:0004376//glycolipid mannosyltransferase activity;GO:0003824//catalytic …	GO:0031224//intrinsic component of membrane;GO:0016020//membrane;GO:0016021//integral component of membrane;GO:0016757//transferase activity, transferring glycosyl groups;GO:0000030//mannosyltransferase activity;GO:0000026//alpha-1,2-mannosyltransferase activity;GO:0016758//transferase activity, transferring hexosyl groups;GO:0004376//glycolipid mannosyltransferase activity;GO:0003824//catalytic …
		isoform_191848	0	0	0
		isoform_194607	GO:0000272//polysaccharide catabolic process;GO:0044260//cellular macromolecule metabolic process;GO:0044042//glucan metabolic process;GO:0009056//catabolic process;GO:0005983//starch catabolic process;GO:0044262//cellular carbohydrate metabolic process;GO:1901575//organic substance catabolic process;GO:0005976//polysaccharide metabolic process;GO:0008152//metabolic process;GO:0044247//cellular p…	GO:0000272//polysaccharide catabolic process;GO:0044260//cellular macromolecule metabolic process;GO:0044042//glucan metabolic process;GO:0009056//catabolic process;GO:0005983//starch catabolic process;GO:0044262//cellular carbohydrate metabolic process;GO:1901575//organic substance catabolic process;GO:0005976//polysaccharide metabolic process;GO:0008152//metabolic process;GO:0044247//cellular p…	GO:0000272//polysaccharide catabolic process;GO:0044260//cellular macromolecule metabolic process;GO:0044042//glucan metabolic process;GO:0009056//catabolic process;GO:0005983//starch catabolic process;GO:0044262//cellular carbohydrate metabolic process;GO:1901575//organic substance catabolic process;GO:0005976//polysaccharide metabolic process;GO:0008152//metabolic process;GO:0044247//cellular p…
		isoform_194633	GO:0032259//methylation;GO:0008152//metabolic process;GO:0016740//transferase activity;GO:0003824//catalytic activity;GO:0016741//transferase activity, transferring one-carbon groups;GO:0008168//methyltransferase activity;	GO:0032259//methylation;GO:0008152//metabolic process;GO:0016740//transferase activity;GO:0003824//catalytic activity;GO:0016741//transferase activity, transferring one-carbon groups;GO:0008168//methyltransferase activity;	GO:0032259//methylation;GO:0008152//metabolic process;GO:0016740//transferase activity;GO:0003824//catalytic activity;GO:0016741//transferase activity, transferring one-carbon groups;GO:0008168//methyltransferase activity;
		isoform_194856	GO:0050789//regulation of biological process;GO:0050896//response to stimulus;GO:0009987//cellular process;GO:0051716//cellular response to stimulus;GO:0007165//signal transduction;GO:0065007//biological regulation;GO:0023052//signaling;GO:0050794//regulation of cellular process;GO:0007154//cell communication;GO:0016772//transferase activity, transferring phosphorus-containing groups;GO:0043168//…	GO:0050789//regulation of biological process;GO:0050896//response to stimulus;GO:0009987//cellular process;GO:0051716//cellular response to stimulus;GO:0007165//signal transduction;GO:0065007//biological regulation;GO:0023052//signaling;GO:0050794//regulation of cellular process;GO:0007154//cell communication;GO:0016772//transferase activity, transferring phosphorus-containing groups;GO:0043168//…	GO:0050789//regulation of biological process;GO:0050896//response to stimulus;GO:0009987//cellular process;GO:0051716//cellular response to stimulus;GO:0007165//signal transduction;GO:0065007//biological regulation;GO:0023052//signaling;GO:0050794//regulation of cellular process;GO:0007154//cell communication;GO:0016772//transferase activity, transferring phosphorus-containing groups;GO:0043168//…
		isoform_195844	GO:0043231//intracellular membrane-bounded organelle;GO:0005622//intracellular;GO:0043229//intracellular organelle;GO:0043226//organelle;GO:0005737//cytoplasm;GO:0009536//plastid;GO:0009507//chloroplast;GO:0043227//membrane-bounded organelle;	GO:0043231//intracellular membrane-bounded organelle;GO:0005622//intracellular;GO:0043229//intracellular organelle;GO:0043226//organelle;GO:0005737//cytoplasm;GO:0009536//plastid;GO:0009507//chloroplast;GO:0043227//membrane-bounded organelle;	GO:0043231//intracellular membrane-bounded organelle;GO:0005622//intracellular;GO:0043229//intracellular organelle;GO:0043226//organelle;GO:0005737//cytoplasm;GO:0009536//plastid;GO:0009507//chloroplast;GO:0043227//membrane-bounded organelle;
		isoform_197216	GO:0019538//protein metabolic process;GO:0010467//gene expression;GO:0060548//negative regulation of cell death;GO:0008152//metabolic process;GO:0043604//amide biosynthetic process;GO:0009058//biosynthetic process;GO:0044249//cellular biosynthetic process;GO:1901576//organic substance biosynthetic process;GO:0043603//cellular amide metabolic process;GO:0065007//biological regulation;GO:0050794//r…	GO:0019538//protein metabolic process;GO:0010467//gene expression;GO:0060548//negative regulation of cell death;GO:0008152//metabolic process;GO:0043604//amide biosynthetic process;GO:0009058//biosynthetic process;GO:0044249//cellular biosynthetic process;GO:1901576//organic substance biosynthetic process;GO:0043603//cellular amide metabolic process;GO:0065007//biological regulation;GO:0050794//r…	GO:0019538//protein metabolic process;GO:0010467//gene expression;GO:0060548//negative regulation of cell death;GO:0008152//metabolic process;GO:0043604//amide biosynthetic process;GO:0009058//biosynthetic process;GO:0044249//cellular biosynthetic process;GO:1901576//organic substance biosynthetic process;GO:0043603//cellular amide metabolic process;GO:0065007//biological regulation;GO:0050794//r…
		isoform_20384	GO:0043436//oxoacid metabolic process;GO:0006807//nitrogen compound metabolic process;GO:0006082//organic acid metabolic process;GO:0019760//glucosinolate metabolic process;GO:0044237//cellular metabolic process;GO:0044281//small molecule metabolic process;GO:0019748//secondary metabolic process;GO:1901657//glycosyl compound metabolic process;GO:0016143//S-glycoside metabolic process;GO:0019757//…	GO:0043436//oxoacid metabolic process;GO:0006807//nitrogen compound metabolic process;GO:0006082//organic acid metabolic process;GO:0019760//glucosinolate metabolic process;GO:0044237//cellular metabolic process;GO:0044281//small molecule metabolic process;GO:0019748//secondary metabolic process;GO:1901657//glycosyl compound metabolic process;GO:0016143//S-glycoside metabolic process;GO:0019757//…	GO:0043436//oxoacid metabolic process;GO:0006807//nitrogen compound metabolic process;GO:0006082//organic acid metabolic process;GO:0019760//glucosinolate metabolic process;GO:0044237//cellular metabolic process;GO:0044281//small molecule metabolic process;GO:0019748//secondary metabolic process;GO:1901657//glycosyl compound metabolic process;GO:0016143//S-glycoside metabolic process;GO:0019757//…
		isoform_20432	GO:0031224//intrinsic component of membrane;GO:0016021//integral component of membrane;GO:0016020//membrane;GO:0005215//transporter activity;GO:0022857//transmembrane transporter activity;	GO:0031224//intrinsic component of membrane;GO:0016021//integral component of membrane;GO:0016020//membrane;GO:0005215//transporter activity;GO:0022857//transmembrane transporter activity;	GO:0031224//intrinsic component of membrane;GO:0016021//integral component of membrane;GO:0016020//membrane;GO:0005215//transporter activity;GO:0022857//transmembrane transporter activity;
		isoform_204556	GO:0005515//protein binding;GO:0005516//calmodulin binding;GO:0005488//binding;	GO:0005515//protein binding;GO:0005516//calmodulin binding;GO:0005488//binding;	GO:0005515//protein binding;GO:0005516//calmodulin binding;GO:0005488//binding;
		isoform_204590	GO:0044238//primary metabolic process;GO:0071554//cell wall organization or biogenesis;GO:0005975//carbohydrate metabolic process;GO:0071840//cellular component organization or biogenesis;GO:0009987//cellular process;GO:0071704//organic substance metabolic process;GO:0045229//external encapsulating structure organization;GO:0008152//metabolic process;GO:0071555//cell wall organization;GO:0016043/…	GO:0044238//primary metabolic process;GO:0071554//cell wall organization or biogenesis;GO:0005975//carbohydrate metabolic process;GO:0071840//cellular component organization or biogenesis;GO:0009987//cellular process;GO:0071704//organic substance metabolic process;GO:0045229//external encapsulating structure organization;GO:0008152//metabolic process;GO:0071555//cell wall organization;GO:0016043/…	GO:0044238//primary metabolic process;GO:0071554//cell wall organization or biogenesis;GO:0005975//carbohydrate metabolic process;GO:0071840//cellular component organization or biogenesis;GO:0009987//cellular process;GO:0071704//organic substance metabolic process;GO:0045229//external encapsulating structure organization;GO:0008152//metabolic process;GO:0071555//cell wall organization;GO:0016043/…
		isoform_20676	GO:0031163//metallo-sulfur cluster assembly;GO:0022607//cellular component assembly;GO:0009987//cellular process;GO:0071840//cellular component organization or biogenesis;GO:0008152//metabolic process;GO:0044237//cellular metabolic process;GO:0044085//cellular component biogenesis;GO:0016226//iron-sulfur cluster assembly;GO:0006790//sulfur compound metabolic process;GO:0016043//cellular component…	GO:0031163//metallo-sulfur cluster assembly;GO:0022607//cellular component assembly;GO:0009987//cellular process;GO:0071840//cellular component organization or biogenesis;GO:0008152//metabolic process;GO:0044237//cellular metabolic process;GO:0044085//cellular component biogenesis;GO:0016226//iron-sulfur cluster assembly;GO:0006790//sulfur compound metabolic process;GO:0016043//cellular component…	GO:0031163//metallo-sulfur cluster assembly;GO:0022607//cellular component assembly;GO:0009987//cellular process;GO:0071840//cellular component organization or biogenesis;GO:0008152//metabolic process;GO:0044237//cellular metabolic process;GO:0044085//cellular component biogenesis;GO:0016226//iron-sulfur cluster assembly;GO:0006790//sulfur compound metabolic process;GO:0016043//cellular component…
		isoform_207499	GO:0016021//integral component of membrane;GO:0016020//membrane;GO:0031224//intrinsic component of membrane;	GO:0016021//integral component of membrane;GO:0016020//membrane;GO:0031224//intrinsic component of membrane;	GO:0016021//integral component of membrane;GO:0016020//membrane;GO:0031224//intrinsic component of membrane;
		isoform_20783	GO:2001141//regulation of RNA biosynthetic process;GO:2000112//regulation of cellular macromolecule biosynthetic process;GO:0019219//regulation of nucleobase-containing compound metabolic process;GO:0080090//regulation of primary metabolic process;GO:0010468//regulation of gene expression;GO:0031326//regulation of cellular biosynthetic process;GO:0050794//regulation of cellular process;GO:0019222…	GO:2001141//regulation of RNA biosynthetic process;GO:2000112//regulation of cellular macromolecule biosynthetic process;GO:0019219//regulation of nucleobase-containing compound metabolic process;GO:0080090//regulation of primary metabolic process;GO:0010468//regulation of gene expression;GO:0031326//regulation of cellular biosynthetic process;GO:0050794//regulation of cellular process;GO:0019222…	GO:2001141//regulation of RNA biosynthetic process;GO:2000112//regulation of cellular macromolecule biosynthetic process;GO:0019219//regulation of nucleobase-containing compound metabolic process;GO:0080090//regulation of primary metabolic process;GO:0010468//regulation of gene expression;GO:0031326//regulation of cellular biosynthetic process;GO:0050794//regulation of cellular process;GO:0019222…
		isoform_21080	0	0	0
		isoform_210838	GO:0008152//metabolic process;GO:0032259//methylation;GO:0031224//intrinsic component of membrane;GO:0016021//integral component of membrane;GO:0016020//membrane;GO:0008168//methyltransferase activity;GO:0016491//oxidoreductase activity;GO:0016740//transferase activity;GO:0003677//DNA binding;GO:0030247//polysaccharide binding;GO:1901363//heterocyclic compound binding;GO:0016741//transferase acti…	GO:0008152//metabolic process;GO:0032259//methylation;GO:0031224//intrinsic component of membrane;GO:0016021//integral component of membrane;GO:0016020//membrane;GO:0008168//methyltransferase activity;GO:0016491//oxidoreductase activity;GO:0016740//transferase activity;GO:0003677//DNA binding;GO:0030247//polysaccharide binding;GO:1901363//heterocyclic compound binding;GO:0016741//transferase acti…	GO:0008152//metabolic process;GO:0032259//methylation;GO:0031224//intrinsic component of membrane;GO:0016021//integral component of membrane;GO:0016020//membrane;GO:0008168//methyltransferase activity;GO:0016491//oxidoreductase activity;GO:0016740//transferase activity;GO:0003677//DNA binding;GO:0030247//polysaccharide binding;GO:1901363//heterocyclic compound binding;GO:0016741//transferase acti…
		isoform_21368	GO:0016020//membrane;GO:0031224//intrinsic component of membrane;GO:0016021//integral component of membrane;	GO:0016020//membrane;GO:0031224//intrinsic component of membrane;GO:0016021//integral component of membrane;	GO:0016020//membrane;GO:0031224//intrinsic component of membrane;GO:0016021//integral component of membrane;
		isoform_21413	0	0	0
		isoform_214881	GO:0010467//gene expression;GO:0043170//macromolecule metabolic process;GO:0090304//nucleic acid metabolic process;GO:1901360//organic cyclic compound metabolic process;GO:0008152//metabolic process;GO:0071704//organic substance metabolic process;GO:0006725//cellular aromatic compound metabolic process;GO:0006807//nitrogen compound metabolic process;GO:0006396//RNA processing;GO:0006139//nucleoba…	GO:0010467//gene expression;GO:0043170//macromolecule metabolic process;GO:0090304//nucleic acid metabolic process;GO:1901360//organic cyclic compound metabolic process;GO:0008152//metabolic process;GO:0071704//organic substance metabolic process;GO:0006725//cellular aromatic compound metabolic process;GO:0006807//nitrogen compound metabolic process;GO:0006396//RNA processing;GO:0006139//nucleoba…	GO:0010467//gene expression;GO:0043170//macromolecule metabolic process;GO:0090304//nucleic acid metabolic process;GO:1901360//organic cyclic compound metabolic process;GO:0008152//metabolic process;GO:0071704//organic substance metabolic process;GO:0006725//cellular aromatic compound metabolic process;GO:0006807//nitrogen compound metabolic process;GO:0006396//RNA processing;GO:0006139//nucleoba…
		isoform_217690	GO:1901566//organonitrogen compound biosynthetic process;GO:1901576//organic substance biosynthetic process;GO:0008152//metabolic process;GO:0015995//chlorophyll biosynthetic process;GO:0006779//porphyrin-containing compound biosynthetic process;GO:0018130//heterocycle biosynthetic process;GO:0055114//oxidation-reduction process;GO:0015979//photosynthesis;GO:1901360//organic cyclic compound metab…	GO:1901566//organonitrogen compound biosynthetic process;GO:1901576//organic substance biosynthetic process;GO:0008152//metabolic process;GO:0015995//chlorophyll biosynthetic process;GO:0006779//porphyrin-containing compound biosynthetic process;GO:0018130//heterocycle biosynthetic process;GO:0055114//oxidation-reduction process;GO:0015979//photosynthesis;GO:1901360//organic cyclic compound metab…	GO:1901566//organonitrogen compound biosynthetic process;GO:1901576//organic substance biosynthetic process;GO:0008152//metabolic process;GO:0015995//chlorophyll biosynthetic process;GO:0006779//porphyrin-containing compound biosynthetic process;GO:0018130//heterocycle biosynthetic process;GO:0055114//oxidation-reduction process;GO:0015979//photosynthesis;GO:1901360//organic cyclic compound metab…
		isoform_219573	0	0	0
		isoform_221494	GO:0005516//calmodulin binding;GO:0005488//binding;GO:0005515//protein binding;	GO:0005516//calmodulin binding;GO:0005488//binding;GO:0005515//protein binding;	GO:0005516//calmodulin binding;GO:0005488//binding;GO:0005515//protein binding;
		isoform_222119	0	0	0
		isoform_22335	0	0	0
		isoform_224745	0	0	0
		isoform_227467	0	0	0
		isoform_228936	0	0	0
		isoform_231791	GO:0016020//membrane;GO:0031224//intrinsic component of membrane;GO:0016021//integral component of membrane;GO:0097367//carbohydrate derivative binding;GO:0035639//purine ribonucleoside triphosphate binding;GO:0016301//kinase activity;GO:0030246//carbohydrate binding;GO:0043167//ion binding;GO:0016772//transferase activity, transferring phosphorus-containing groups;GO:0016773//phosphotransferase …	GO:0016020//membrane;GO:0031224//intrinsic component of membrane;GO:0016021//integral component of membrane;GO:0097367//carbohydrate derivative binding;GO:0035639//purine ribonucleoside triphosphate binding;GO:0016301//kinase activity;GO:0030246//carbohydrate binding;GO:0043167//ion binding;GO:0016772//transferase activity, transferring phosphorus-containing groups;GO:0016773//phosphotransferase …	GO:0016020//membrane;GO:0031224//intrinsic component of membrane;GO:0016021//integral component of membrane;GO:0097367//carbohydrate derivative binding;GO:0035639//purine ribonucleoside triphosphate binding;GO:0016301//kinase activity;GO:0030246//carbohydrate binding;GO:0043167//ion binding;GO:0016772//transferase activity, transferring phosphorus-containing groups;GO:0016773//phosphotransferase …
		isoform_232620	GO:0005829//cytosol;GO:0005737//cytoplasm;GO:0005622//intracellular;GO:0004032//alditol:NADP+ 1-oxidoreductase activity;GO:0004033//aldo-keto reductase (NADP) activity;GO:0016491//oxidoreductase activity;GO:0016614//oxidoreductase activity, acting on CH-OH group of donors;GO:0008106//alcohol dehydrogenase (NADP+) activity;GO:0016616//oxidoreductase activity, acting on the CH-OH group of donors, N…	GO:0005829//cytosol;GO:0005737//cytoplasm;GO:0005622//intracellular;GO:0004032//alditol:NADP+ 1-oxidoreductase activity;GO:0004033//aldo-keto reductase (NADP) activity;GO:0016491//oxidoreductase activity;GO:0016614//oxidoreductase activity, acting on CH-OH group of donors;GO:0008106//alcohol dehydrogenase (NADP+) activity;GO:0016616//oxidoreductase activity, acting on the CH-OH group of donors, N…	GO:0005829//cytosol;GO:0005737//cytoplasm;GO:0005622//intracellular;GO:0004032//alditol:NADP+ 1-oxidoreductase activity;GO:0004033//aldo-keto reductase (NADP) activity;GO:0016491//oxidoreductase activity;GO:0016614//oxidoreductase activity, acting on CH-OH group of donors;GO:0008106//alcohol dehydrogenase (NADP+) activity;GO:0016616//oxidoreductase activity, acting on the CH-OH group of donors, N…
		isoform_234538	GO:0009056//catabolic process;GO:0043603//cellular amide metabolic process;GO:0034641//cellular nitrogen compound metabolic process;GO:0008152//metabolic process;GO:0006807//nitrogen compound metabolic process;GO:1901565//organonitrogen compound catabolic process;GO:0044248//cellular catabolic process;GO:0019538//protein metabolic process;GO:0006508//proteolysis;GO:0071704//organic substance meta…	GO:0009056//catabolic process;GO:0043603//cellular amide metabolic process;GO:0034641//cellular nitrogen compound metabolic process;GO:0008152//metabolic process;GO:0006807//nitrogen compound metabolic process;GO:1901565//organonitrogen compound catabolic process;GO:0044248//cellular catabolic process;GO:0019538//protein metabolic process;GO:0006508//proteolysis;GO:0071704//organic substance meta…	GO:0009056//catabolic process;GO:0043603//cellular amide metabolic process;GO:0034641//cellular nitrogen compound metabolic process;GO:0008152//metabolic process;GO:0006807//nitrogen compound metabolic process;GO:1901565//organonitrogen compound catabolic process;GO:0044248//cellular catabolic process;GO:0019538//protein metabolic process;GO:0006508//proteolysis;GO:0071704//organic substance meta…
		isoform_237960	GO:0019219//regulation of nucleobase-containing compound metabolic process;GO:0050789//regulation of biological process;GO:0031326//regulation of cellular biosynthetic process;GO:2000112//regulation of cellular macromolecule biosynthetic process;GO:0060255//regulation of macromolecule metabolic process;GO:0031323//regulation of cellular metabolic process;GO:0051252//regulation of RNA metabolic pr…	GO:0019219//regulation of nucleobase-containing compound metabolic process;GO:0050789//regulation of biological process;GO:0031326//regulation of cellular biosynthetic process;GO:2000112//regulation of cellular macromolecule biosynthetic process;GO:0060255//regulation of macromolecule metabolic process;GO:0031323//regulation of cellular metabolic process;GO:0051252//regulation of RNA metabolic pr…	GO:0019219//regulation of nucleobase-containing compound metabolic process;GO:0050789//regulation of biological process;GO:0031326//regulation of cellular biosynthetic process;GO:2000112//regulation of cellular macromolecule biosynthetic process;GO:0060255//regulation of macromolecule metabolic process;GO:0031323//regulation of cellular metabolic process;GO:0051252//regulation of RNA metabolic pr…
		isoform_240307	GO:0003676//nucleic acid binding;GO:0003723//RNA binding;GO:0005488//binding;GO:0097159//organic cyclic compound binding;GO:1901363//heterocyclic compound binding;	GO:0003676//nucleic acid binding;GO:0003723//RNA binding;GO:0005488//binding;GO:0097159//organic cyclic compound binding;GO:1901363//heterocyclic compound binding;	GO:0003676//nucleic acid binding;GO:0003723//RNA binding;GO:0005488//binding;GO:0097159//organic cyclic compound binding;GO:1901363//heterocyclic compound binding;
		isoform_24384	GO:0016020//membrane;GO:0031224//intrinsic component of membrane;GO:0016021//integral component of membrane;	GO:0016020//membrane;GO:0031224//intrinsic component of membrane;GO:0016021//integral component of membrane;	GO:0016020//membrane;GO:0031224//intrinsic component of membrane;GO:0016021//integral component of membrane;
		isoform_24394	GO:0016020//membrane;GO:0031224//intrinsic component of membrane;GO:0016021//integral component of membrane;	GO:0016020//membrane;GO:0031224//intrinsic component of membrane;GO:0016021//integral component of membrane;	GO:0016020//membrane;GO:0031224//intrinsic component of membrane;GO:0016021//integral component of membrane;
		isoform_245831	0	0	0
		isoform_25713	GO:0046914//transition metal ion binding;GO:0043169//cation binding;GO:0043167//ion binding;GO:0008270//zinc ion binding;GO:0005488//binding;GO:0046872//metal ion binding;	GO:0046914//transition metal ion binding;GO:0043169//cation binding;GO:0043167//ion binding;GO:0008270//zinc ion binding;GO:0005488//binding;GO:0046872//metal ion binding;	GO:0046914//transition metal ion binding;GO:0043169//cation binding;GO:0043167//ion binding;GO:0008270//zinc ion binding;GO:0005488//binding;GO:0046872//metal ion binding;
		isoform_29307	0	0	0
		isoform_33853	GO:0043227//membrane-bounded organelle;GO:0043229//intracellular organelle;GO:0043226//organelle;GO:0005622//intracellular;GO:0043231//intracellular membrane-bounded organelle;GO:0005634//nucleus;GO:0005488//binding;GO:1901363//heterocyclic compound binding;GO:0003676//nucleic acid binding;GO:0003700//DNA-binding transcription factor activity;GO:0097159//organic cyclic compound binding;GO:0140110…	GO:0043227//membrane-bounded organelle;GO:0043229//intracellular organelle;GO:0043226//organelle;GO:0005622//intracellular;GO:0043231//intracellular membrane-bounded organelle;GO:0005634//nucleus;GO:0005488//binding;GO:1901363//heterocyclic compound binding;GO:0003676//nucleic acid binding;GO:0003700//DNA-binding transcription factor activity;GO:0097159//organic cyclic compound binding;GO:0140110…	GO:0043227//membrane-bounded organelle;GO:0043229//intracellular organelle;GO:0043226//organelle;GO:0005622//intracellular;GO:0043231//intracellular membrane-bounded organelle;GO:0005634//nucleus;GO:0005488//binding;GO:1901363//heterocyclic compound binding;GO:0003676//nucleic acid binding;GO:0003700//DNA-binding transcription factor activity;GO:0097159//organic cyclic compound binding;GO:0140110…
		isoform_35788	GO:0043226//organelle;GO:0043227//membrane-bounded organelle;GO:0043229//intracellular organelle;GO:0043231//intracellular membrane-bounded organelle;GO:0005622//intracellular;GO:0005634//nucleus;GO:0005488//binding;GO:0003676//nucleic acid binding;GO:1901363//heterocyclic compound binding;GO:0003677//DNA binding;GO:0097159//organic cyclic compound binding;	GO:0043226//organelle;GO:0043227//membrane-bounded organelle;GO:0043229//intracellular organelle;GO:0043231//intracellular membrane-bounded organelle;GO:0005622//intracellular;GO:0005634//nucleus;GO:0005488//binding;GO:0003676//nucleic acid binding;GO:1901363//heterocyclic compound binding;GO:0003677//DNA binding;GO:0097159//organic cyclic compound binding;	GO:0043226//organelle;GO:0043227//membrane-bounded organelle;GO:0043229//intracellular organelle;GO:0043231//intracellular membrane-bounded organelle;GO:0005622//intracellular;GO:0005634//nucleus;GO:0005488//binding;GO:0003676//nucleic acid binding;GO:1901363//heterocyclic compound binding;GO:0003677//DNA binding;GO:0097159//organic cyclic compound binding;
		isoform_36329	GO:0005488//binding;GO:0030246//carbohydrate binding;	GO:0005488//binding;GO:0030246//carbohydrate binding;	GO:0005488//binding;GO:0030246//carbohydrate binding;
		isoform_37024	GO:0016020//membrane;GO:0005886//plasma membrane;GO:0071944//cell periphery;	GO:0016020//membrane;GO:0005886//plasma membrane;GO:0071944//cell periphery;	GO:0016020//membrane;GO:0005886//plasma membrane;GO:0071944//cell periphery;
		isoform_371	0	0	0
		isoform_37108	0	0	0
		isoform_37670	0	0	0
		isoform_38968	0	0	0
		isoform_39042	GO:0008152//metabolic process;GO:0009699//phenylpropanoid biosynthetic process;GO:0009809//lignin biosynthetic process;GO:1901362//organic cyclic compound biosynthetic process;GO:1901360//organic cyclic compound metabolic process;GO:0019748//secondary metabolic process;GO:0009058//biosynthetic process;GO:0044237//cellular metabolic process;GO:0006725//cellular aromatic compound metabolic process;…	GO:0008152//metabolic process;GO:0009699//phenylpropanoid biosynthetic process;GO:0009809//lignin biosynthetic process;GO:1901362//organic cyclic compound biosynthetic process;GO:1901360//organic cyclic compound metabolic process;GO:0019748//secondary metabolic process;GO:0009058//biosynthetic process;GO:0044237//cellular metabolic process;GO:0006725//cellular aromatic compound metabolic process;…	GO:0008152//metabolic process;GO:0009699//phenylpropanoid biosynthetic process;GO:0009809//lignin biosynthetic process;GO:1901362//organic cyclic compound biosynthetic process;GO:1901360//organic cyclic compound metabolic process;GO:0019748//secondary metabolic process;GO:0009058//biosynthetic process;GO:0044237//cellular metabolic process;GO:0006725//cellular aromatic compound metabolic process;…
		isoform_39773	GO:0030246//carbohydrate binding;GO:0005488//binding;	GO:0030246//carbohydrate binding;GO:0005488//binding;	GO:0030246//carbohydrate binding;GO:0005488//binding;
		isoform_39962	0	0	0
		isoform_40638	GO:0051234//establishment of localization;GO:0006812//cation transport;GO:0051179//localization;GO:0006811//ion transport;GO:0006810//transport;GO:0030001//metal ion transport;GO:0043169//cation binding;GO:0043167//ion binding;GO:0046872//metal ion binding;GO:0005488//binding;	GO:0051234//establishment of localization;GO:0006812//cation transport;GO:0051179//localization;GO:0006811//ion transport;GO:0006810//transport;GO:0030001//metal ion transport;GO:0043169//cation binding;GO:0043167//ion binding;GO:0046872//metal ion binding;GO:0005488//binding;	GO:0051234//establishment of localization;GO:0006812//cation transport;GO:0051179//localization;GO:0006811//ion transport;GO:0006810//transport;GO:0030001//metal ion transport;GO:0043169//cation binding;GO:0043167//ion binding;GO:0046872//metal ion binding;GO:0005488//binding;
		isoform_41292	0	0	0
		isoform_41946	0	0	0
		isoform_42256	0	0	0
		isoform_42635	0	0	0
		isoform_43830	GO:0030246//carbohydrate binding;GO:0005488//binding;	GO:0030246//carbohydrate binding;GO:0005488//binding;	GO:0030246//carbohydrate binding;GO:0005488//binding;
		isoform_43908	GO:0003676//nucleic acid binding;GO:1901363//heterocyclic compound binding;GO:0097159//organic cyclic compound binding;GO:0003723//RNA binding;GO:0005488//binding;	GO:0003676//nucleic acid binding;GO:1901363//heterocyclic compound binding;GO:0097159//organic cyclic compound binding;GO:0003723//RNA binding;GO:0005488//binding;	GO:0003676//nucleic acid binding;GO:1901363//heterocyclic compound binding;GO:0097159//organic cyclic compound binding;GO:0003723//RNA binding;GO:0005488//binding;
		isoform_44472	GO:0042221//response to chemical;GO:0046686//response to cadmium ion;GO:0050896//response to stimulus;GO:0010035//response to inorganic substance;GO:0010038//response to metal ion;GO:0043227//membrane-bounded organelle;GO:0043231//intracellular membrane-bounded organelle;GO:0043229//intracellular organelle;GO:0098588//bounding membrane of organelle;GO:0005622//intracellular;GO:0005739//mitochondr…	GO:0042221//response to chemical;GO:0046686//response to cadmium ion;GO:0050896//response to stimulus;GO:0010035//response to inorganic substance;GO:0010038//response to metal ion;GO:0043227//membrane-bounded organelle;GO:0043231//intracellular membrane-bounded organelle;GO:0043229//intracellular organelle;GO:0098588//bounding membrane of organelle;GO:0005622//intracellular;GO:0005739//mitochondr…	GO:0042221//response to chemical;GO:0046686//response to cadmium ion;GO:0050896//response to stimulus;GO:0010035//response to inorganic substance;GO:0010038//response to metal ion;GO:0043227//membrane-bounded organelle;GO:0043231//intracellular membrane-bounded organelle;GO:0043229//intracellular organelle;GO:0098588//bounding membrane of organelle;GO:0005622//intracellular;GO:0005739//mitochondr…
		isoform_44779	GO:0003723//RNA binding;GO:0003676//nucleic acid binding;GO:1901363//heterocyclic compound binding;GO:0005488//binding;GO:0097159//organic cyclic compound binding;	GO:0003723//RNA binding;GO:0003676//nucleic acid binding;GO:1901363//heterocyclic compound binding;GO:0005488//binding;GO:0097159//organic cyclic compound binding;	GO:0003723//RNA binding;GO:0003676//nucleic acid binding;GO:1901363//heterocyclic compound binding;GO:0005488//binding;GO:0097159//organic cyclic compound binding;
		isoform_45334	GO:0071840//cellular component organization or biogenesis;GO:0033036//macromolecule localization;GO:0071705//nitrogen compound transport;GO:0034613//cellular protein localization;GO:0015031//protein transport;GO:1990542//mitochondrial transmembrane transport;GO:0033365//protein localization to organelle;GO:0070727//cellular macromolecule localization;GO:0051234//establishment of localization;GO:0…	GO:0071840//cellular component organization or biogenesis;GO:0033036//macromolecule localization;GO:0071705//nitrogen compound transport;GO:0034613//cellular protein localization;GO:0015031//protein transport;GO:1990542//mitochondrial transmembrane transport;GO:0033365//protein localization to organelle;GO:0070727//cellular macromolecule localization;GO:0051234//establishment of localization;GO:0…	GO:0071840//cellular component organization or biogenesis;GO:0033036//macromolecule localization;GO:0071705//nitrogen compound transport;GO:0034613//cellular protein localization;GO:0015031//protein transport;GO:1990542//mitochondrial transmembrane transport;GO:0033365//protein localization to organelle;GO:0070727//cellular macromolecule localization;GO:0051234//establishment of localization;GO:0…
		isoform_47533	GO:0010035//response to inorganic substance;GO:0042221//response to chemical;GO:0010038//response to metal ion;GO:0050896//response to stimulus;GO:0046686//response to cadmium ion;GO:0043229//intracellular organelle;GO:0005773//vacuole;GO:0016020//membrane;GO:0098588//bounding membrane of organelle;GO:0005737//cytoplasm;GO:0043226//organelle;GO:0043231//intracellular membrane-bounded organelle;GO…	GO:0010035//response to inorganic substance;GO:0042221//response to chemical;GO:0010038//response to metal ion;GO:0050896//response to stimulus;GO:0046686//response to cadmium ion;GO:0043229//intracellular organelle;GO:0005773//vacuole;GO:0016020//membrane;GO:0098588//bounding membrane of organelle;GO:0005737//cytoplasm;GO:0043226//organelle;GO:0043231//intracellular membrane-bounded organelle;GO…	GO:0010035//response to inorganic substance;GO:0042221//response to chemical;GO:0010038//response to metal ion;GO:0050896//response to stimulus;GO:0046686//response to cadmium ion;GO:0043229//intracellular organelle;GO:0005773//vacuole;GO:0016020//membrane;GO:0098588//bounding membrane of organelle;GO:0005737//cytoplasm;GO:0043226//organelle;GO:0043231//intracellular membrane-bounded organelle;GO…
		isoform_4830	GO:0016021//integral component of membrane;GO:0031224//intrinsic component of membrane;GO:0016020//membrane;GO:0042910//xenobiotic transmembrane transporter activity;GO:0015291//secondary active transmembrane transporter activity;GO:0005215//transporter activity;GO:0022857//transmembrane transporter activity;GO:0022804//active transmembrane transporter activity;GO:0015297//antiporter activity;	GO:0016021//integral component of membrane;GO:0031224//intrinsic component of membrane;GO:0016020//membrane;GO:0042910//xenobiotic transmembrane transporter activity;GO:0015291//secondary active transmembrane transporter activity;GO:0005215//transporter activity;GO:0022857//transmembrane transporter activity;GO:0022804//active transmembrane transporter activity;GO:0015297//antiporter activity;	GO:0016021//integral component of membrane;GO:0031224//intrinsic component of membrane;GO:0016020//membrane;GO:0042910//xenobiotic transmembrane transporter activity;GO:0015291//secondary active transmembrane transporter activity;GO:0005215//transporter activity;GO:0022857//transmembrane transporter activity;GO:0022804//active transmembrane transporter activity;GO:0015297//antiporter activity;
		isoform_5162	GO:0016021//integral component of membrane;GO:0016020//membrane;GO:0031224//intrinsic component of membrane;GO:0022857//transmembrane transporter activity;GO:0015297//antiporter activity;GO:0042910//xenobiotic transmembrane transporter activity;GO:0015291//secondary active transmembrane transporter activity;GO:0022804//active transmembrane transporter activity;GO:0005215//transporter activity;	GO:0016021//integral component of membrane;GO:0016020//membrane;GO:0031224//intrinsic component of membrane;GO:0022857//transmembrane transporter activity;GO:0015297//antiporter activity;GO:0042910//xenobiotic transmembrane transporter activity;GO:0015291//secondary active transmembrane transporter activity;GO:0022804//active transmembrane transporter activity;GO:0005215//transporter activity;	GO:0016021//integral component of membrane;GO:0016020//membrane;GO:0031224//intrinsic component of membrane;GO:0022857//transmembrane transporter activity;GO:0015297//antiporter activity;GO:0042910//xenobiotic transmembrane transporter activity;GO:0015291//secondary active transmembrane transporter activity;GO:0022804//active transmembrane transporter activity;GO:0005215//transporter activity;
		isoform_52825	GO:0030246//carbohydrate binding;GO:0005488//binding;	GO:0030246//carbohydrate binding;GO:0005488//binding;	GO:0030246//carbohydrate binding;GO:0005488//binding;
		isoform_53209	0	0	0
		isoform_53724	0	0	0
		isoform_53936	0	0	0
		isoform_54335	0	0	0
		isoform_54611	GO:0005488//binding;GO:0008270//zinc ion binding;GO:0043167//ion binding;GO:0046872//metal ion binding;GO:0046914//transition metal ion binding;GO:0043169//cation binding;	GO:0005488//binding;GO:0008270//zinc ion binding;GO:0043167//ion binding;GO:0046872//metal ion binding;GO:0046914//transition metal ion binding;GO:0043169//cation binding;	GO:0005488//binding;GO:0008270//zinc ion binding;GO:0043167//ion binding;GO:0046872//metal ion binding;GO:0046914//transition metal ion binding;GO:0043169//cation binding;
		isoform_54811	0	0	0
		isoform_55136	GO:0010035//response to inorganic substance;GO:0050896//response to stimulus;GO:0010038//response to metal ion;GO:0042221//response to chemical;GO:0046686//response to cadmium ion;GO:0005737//cytoplasm;GO:0043226//organelle;GO:0043229//intracellular organelle;GO:0043227//membrane-bounded organelle;GO:0098805//whole membrane;GO:0098588//bounding membrane of organelle;GO:0016020//membrane;GO:004323…	GO:0010035//response to inorganic substance;GO:0050896//response to stimulus;GO:0010038//response to metal ion;GO:0042221//response to chemical;GO:0046686//response to cadmium ion;GO:0005737//cytoplasm;GO:0043226//organelle;GO:0043229//intracellular organelle;GO:0043227//membrane-bounded organelle;GO:0098805//whole membrane;GO:0098588//bounding membrane of organelle;GO:0016020//membrane;GO:004323…	GO:0010035//response to inorganic substance;GO:0050896//response to stimulus;GO:0010038//response to metal ion;GO:0042221//response to chemical;GO:0046686//response to cadmium ion;GO:0005737//cytoplasm;GO:0043226//organelle;GO:0043229//intracellular organelle;GO:0043227//membrane-bounded organelle;GO:0098805//whole membrane;GO:0098588//bounding membrane of organelle;GO:0016020//membrane;GO:004323…
		isoform_56058	GO:0044262//cellular carbohydrate metabolic process;GO:0006073//cellular glucan metabolic process;GO:0044247//cellular polysaccharide catabolic process;GO:0044248//cellular catabolic process;GO:0016052//carbohydrate catabolic process;GO:0008152//metabolic process;GO:0009987//cellular process;GO:0044264//cellular polysaccharide metabolic process;GO:0044275//cellular carbohydrate catabolic process;…	GO:0044262//cellular carbohydrate metabolic process;GO:0006073//cellular glucan metabolic process;GO:0044247//cellular polysaccharide catabolic process;GO:0044248//cellular catabolic process;GO:0016052//carbohydrate catabolic process;GO:0008152//metabolic process;GO:0009987//cellular process;GO:0044264//cellular polysaccharide metabolic process;GO:0044275//cellular carbohydrate catabolic process;…	GO:0044262//cellular carbohydrate metabolic process;GO:0006073//cellular glucan metabolic process;GO:0044247//cellular polysaccharide catabolic process;GO:0044248//cellular catabolic process;GO:0016052//carbohydrate catabolic process;GO:0008152//metabolic process;GO:0009987//cellular process;GO:0044264//cellular polysaccharide metabolic process;GO:0044275//cellular carbohydrate catabolic process;…
		isoform_565	0	0	0
		isoform_5727	GO:0046914//transition metal ion binding;GO:0008270//zinc ion binding;GO:0046872//metal ion binding;GO:0043169//cation binding;GO:0003824//catalytic activity;GO:0005488//binding;GO:0043167//ion binding;GO:0016491//oxidoreductase activity;	GO:0046914//transition metal ion binding;GO:0008270//zinc ion binding;GO:0046872//metal ion binding;GO:0043169//cation binding;GO:0003824//catalytic activity;GO:0005488//binding;GO:0043167//ion binding;GO:0016491//oxidoreductase activity;	GO:0046914//transition metal ion binding;GO:0008270//zinc ion binding;GO:0046872//metal ion binding;GO:0043169//cation binding;GO:0003824//catalytic activity;GO:0005488//binding;GO:0043167//ion binding;GO:0016491//oxidoreductase activity;
		isoform_57678	0	0	0
		isoform_57766	GO:0071944//cell periphery;GO:0016020//membrane;GO:0005886//plasma membrane;	GO:0071944//cell periphery;GO:0016020//membrane;GO:0005886//plasma membrane;	GO:0071944//cell periphery;GO:0016020//membrane;GO:0005886//plasma membrane;
		isoform_60120	GO:0005488//binding;GO:0030246//carbohydrate binding;	GO:0005488//binding;GO:0030246//carbohydrate binding;	GO:0005488//binding;GO:0030246//carbohydrate binding;
		isoform_60417	0	0	0
		isoform_61226	0	0	0
		isoform_62776	0	0	0
		isoform_63564	GO:0006812//cation transport;GO:0006811//ion transport;GO:0051234//establishment of localization;GO:0030001//metal ion transport;GO:0051179//localization;GO:0006810//transport;GO:0043167//ion binding;GO:0043169//cation binding;GO:0005488//binding;GO:0046872//metal ion binding;	GO:0006812//cation transport;GO:0006811//ion transport;GO:0051234//establishment of localization;GO:0030001//metal ion transport;GO:0051179//localization;GO:0006810//transport;GO:0043167//ion binding;GO:0043169//cation binding;GO:0005488//binding;GO:0046872//metal ion binding;	GO:0006812//cation transport;GO:0006811//ion transport;GO:0051234//establishment of localization;GO:0030001//metal ion transport;GO:0051179//localization;GO:0006810//transport;GO:0043167//ion binding;GO:0043169//cation binding;GO:0005488//binding;GO:0046872//metal ion binding;
		isoform_68049	0	0	0
		isoform_69780	0	0	0
		isoform_71657	0	0	0
		isoform_8164	GO:0009605//response to external stimulus;GO:0009416//response to light stimulus;GO:0009606//tropism;GO:0009629//response to gravity;GO:0009959//negative gravitropism;GO:0009314//response to radiation;GO:0009628//response to abiotic stimulus;GO:0009639//response to red or far red light;GO:0009630//gravitropism;GO:0050896//response to stimulus;	GO:0009605//response to external stimulus;GO:0009416//response to light stimulus;GO:0009606//tropism;GO:0009629//response to gravity;GO:0009959//negative gravitropism;GO:0009314//response to radiation;GO:0009628//response to abiotic stimulus;GO:0009639//response to red or far red light;GO:0009630//gravitropism;GO:0050896//response to stimulus;	GO:0009605//response to external stimulus;GO:0009416//response to light stimulus;GO:0009606//tropism;GO:0009629//response to gravity;GO:0009959//negative gravitropism;GO:0009314//response to radiation;GO:0009628//response to abiotic stimulus;GO:0009639//response to red or far red light;GO:0009630//gravitropism;GO:0050896//response to stimulus;
		isoform_85003	0	0	0
		isoform_89118	GO:0043229//intracellular organelle;GO:0043231//intracellular membrane-bounded organelle;GO:0005622//intracellular;GO:0043226//organelle;GO:0016020//membrane;GO:0005737//cytoplasm;GO:0043227//membrane-bounded organelle;GO:0005829//cytosol;GO:0008289//lipid binding;GO:0005496//steroid binding;GO:0005319//lipid transporter activity;GO:0097159//organic cyclic compound binding;GO:0032934//sterol bind…	GO:0043229//intracellular organelle;GO:0043231//intracellular membrane-bounded organelle;GO:0005622//intracellular;GO:0043226//organelle;GO:0016020//membrane;GO:0005737//cytoplasm;GO:0043227//membrane-bounded organelle;GO:0005829//cytosol;GO:0008289//lipid binding;GO:0005496//steroid binding;GO:0005319//lipid transporter activity;GO:0097159//organic cyclic compound binding;GO:0032934//sterol bind…	GO:0043229//intracellular organelle;GO:0043231//intracellular membrane-bounded organelle;GO:0005622//intracellular;GO:0043226//organelle;GO:0016020//membrane;GO:0005737//cytoplasm;GO:0043227//membrane-bounded organelle;GO:0005829//cytosol;GO:0008289//lipid binding;GO:0005496//steroid binding;GO:0005319//lipid transporter activity;GO:0097159//organic cyclic compound binding;GO:0032934//sterol bind…
		isoform_9008	GO:0004386//helicase activity;GO:0016462//pyrophosphatase activity;GO:0005488//binding;GO:0043167//ion binding;GO:0032555//purine ribonucleotide binding;GO:0097367//carbohydrate derivative binding;GO:1901265//nucleoside phosphate binding;GO:0017076//purine nucleotide binding;GO:0003676//nucleic acid binding;GO:0016787//hydrolase activity;GO:0032553//ribonucleotide binding;GO:0016818//hydrolase ac…	GO:0004386//helicase activity;GO:0016462//pyrophosphatase activity;GO:0005488//binding;GO:0043167//ion binding;GO:0032555//purine ribonucleotide binding;GO:0097367//carbohydrate derivative binding;GO:1901265//nucleoside phosphate binding;GO:0017076//purine nucleotide binding;GO:0003676//nucleic acid binding;GO:0016787//hydrolase activity;GO:0032553//ribonucleotide binding;GO:0016818//hydrolase ac…	GO:0004386//helicase activity;GO:0016462//pyrophosphatase activity;GO:0005488//binding;GO:0043167//ion binding;GO:0032555//purine ribonucleotide binding;GO:0097367//carbohydrate derivative binding;GO:1901265//nucleoside phosphate binding;GO:0017076//purine nucleotide binding;GO:0003676//nucleic acid binding;GO:0016787//hydrolase activity;GO:0032553//ribonucleotide binding;GO:0016818//hydrolase ac…
		isoform_96159	GO:0051234//establishment of localization;GO:0006811//ion transport;GO:0006812//cation transport;GO:0051179//localization;GO:0030001//metal ion transport;GO:0006810//transport;GO:0043167//ion binding;GO:0005488//binding;GO:0046872//metal ion binding;GO:0043169//cation binding;	GO:0051234//establishment of localization;GO:0006811//ion transport;GO:0006812//cation transport;GO:0051179//localization;GO:0030001//metal ion transport;GO:0006810//transport;GO:0043167//ion binding;GO:0005488//binding;GO:0046872//metal ion binding;GO:0043169//cation binding;	GO:0051234//establishment of localization;GO:0006811//ion transport;GO:0006812//cation transport;GO:0051179//localization;GO:0030001//metal ion transport;GO:0006810//transport;GO:0043167//ion binding;GO:0005488//binding;GO:0046872//metal ion binding;GO:0043169//cation binding;
		isoform_966	0	0	0
		isoform_96790	GO:0005488//binding;GO:0005516//calmodulin binding;GO:0005515//protein binding;	GO:0005488//binding;GO:0005516//calmodulin binding;GO:0005515//protein binding;	GO:0005488//binding;GO:0005516//calmodulin binding;GO:0005515//protein binding;
	isoform_107196	isoform_110563	0	0	0
		isoform_11139	0	0	0
		isoform_114137	0	0	0
		isoform_114887	GO:0043168//anion binding;GO:0004672//protein kinase activity;GO:0016772//transferase activity, transferring phosphorus-containing groups;GO:0016301//kinase activity;GO:0017076//purine nucleotide binding;GO:0032553//ribonucleotide binding;GO:0005488//binding;GO:0004707//MAP kinase activity;GO:0005524//ATP binding;GO:0097367//carbohydrate derivative binding;GO:0036094//small molecule binding;GO:00…	GO:0043168//anion binding;GO:0004672//protein kinase activity;GO:0016772//transferase activity, transferring phosphorus-containing groups;GO:0016301//kinase activity;GO:0017076//purine nucleotide binding;GO:0032553//ribonucleotide binding;GO:0005488//binding;GO:0004707//MAP kinase activity;GO:0005524//ATP binding;GO:0097367//carbohydrate derivative binding;GO:0036094//small molecule binding;GO:00…	GO:0043168//anion binding;GO:0004672//protein kinase activity;GO:0016772//transferase activity, transferring phosphorus-containing groups;GO:0016301//kinase activity;GO:0017076//purine nucleotide binding;GO:0032553//ribonucleotide binding;GO:0005488//binding;GO:0004707//MAP kinase activity;GO:0005524//ATP binding;GO:0097367//carbohydrate derivative binding;GO:0036094//small molecule binding;GO:00…
		isoform_119883	GO:0035639//purine ribonucleoside triphosphate binding;GO:0032559//adenyl ribonucleotide binding;GO:0097159//organic cyclic compound binding;GO:0016818//hydrolase activity, acting on acid anhydrides, in phosphorus-containing anhydrides;GO:0016817//hydrolase activity, acting on acid anhydrides;GO:0043167//ion binding;GO:0036094//small molecule binding;GO:0016787//hydrolase activity;GO:0005488//bin…	GO:0035639//purine ribonucleoside triphosphate binding;GO:0032559//adenyl ribonucleotide binding;GO:0097159//organic cyclic compound binding;GO:0016818//hydrolase activity, acting on acid anhydrides, in phosphorus-containing anhydrides;GO:0016817//hydrolase activity, acting on acid anhydrides;GO:0043167//ion binding;GO:0036094//small molecule binding;GO:0016787//hydrolase activity;GO:0005488//bin…	GO:0035639//purine ribonucleoside triphosphate binding;GO:0032559//adenyl ribonucleotide binding;GO:0097159//organic cyclic compound binding;GO:0016818//hydrolase activity, acting on acid anhydrides, in phosphorus-containing anhydrides;GO:0016817//hydrolase activity, acting on acid anhydrides;GO:0043167//ion binding;GO:0036094//small molecule binding;GO:0016787//hydrolase activity;GO:0005488//bin…
		isoform_122420	GO:0010468//regulation of gene expression;GO:0010556//regulation of macromolecule biosynthetic process;GO:0050794//regulation of cellular process;GO:0006355//regulation of transcription, DNA-templated;GO:0019222//regulation of metabolic process;GO:2000112//regulation of cellular macromolecule biosynthetic process;GO:1903506//regulation of nucleic acid-templated transcription;GO:0065007//biologica…	GO:0010468//regulation of gene expression;GO:0010556//regulation of macromolecule biosynthetic process;GO:0050794//regulation of cellular process;GO:0006355//regulation of transcription, DNA-templated;GO:0019222//regulation of metabolic process;GO:2000112//regulation of cellular macromolecule biosynthetic process;GO:1903506//regulation of nucleic acid-templated transcription;GO:0065007//biologica…	GO:0010468//regulation of gene expression;GO:0010556//regulation of macromolecule biosynthetic process;GO:0050794//regulation of cellular process;GO:0006355//regulation of transcription, DNA-templated;GO:0019222//regulation of metabolic process;GO:2000112//regulation of cellular macromolecule biosynthetic process;GO:1903506//regulation of nucleic acid-templated transcription;GO:0065007//biologica…
		isoform_138477	GO:0032991//protein-containing complex;GO:0005622//intracellular;GO:1990904//ribonucleoprotein complex;GO:0016021//integral component of membrane;GO:0005737//cytoplasm;GO:0043226//organelle;GO:0016020//membrane;GO:0005840//ribosome;GO:0031224//intrinsic component of membrane;GO:0043229//intracellular organelle;GO:0043228//non-membrane-bounded organelle;GO:0043232//intracellular non-membrane-bound…	GO:0032991//protein-containing complex;GO:0005622//intracellular;GO:1990904//ribonucleoprotein complex;GO:0016021//integral component of membrane;GO:0005737//cytoplasm;GO:0043226//organelle;GO:0016020//membrane;GO:0005840//ribosome;GO:0031224//intrinsic component of membrane;GO:0043229//intracellular organelle;GO:0043228//non-membrane-bounded organelle;GO:0043232//intracellular non-membrane-bound…	GO:0032991//protein-containing complex;GO:0005622//intracellular;GO:1990904//ribonucleoprotein complex;GO:0016021//integral component of membrane;GO:0005737//cytoplasm;GO:0043226//organelle;GO:0016020//membrane;GO:0005840//ribosome;GO:0031224//intrinsic component of membrane;GO:0043229//intracellular organelle;GO:0043228//non-membrane-bounded organelle;GO:0043232//intracellular non-membrane-bound…
		isoform_14726	0	0	0
		isoform_15622	0	0	0
		isoform_16555	GO:0009827//plant-type cell wall modification;GO:0042545//cell wall modification;GO:0045229//external encapsulating structure organization;GO:0009987//cellular process;GO:0016043//cellular component organization;GO:0071840//cellular component organization or biogenesis;GO:0071555//cell wall organization;GO:0009664//plant-type cell wall organization;GO:0071554//cell wall organization or biogenesis…	GO:0009827//plant-type cell wall modification;GO:0042545//cell wall modification;GO:0045229//external encapsulating structure organization;GO:0009987//cellular process;GO:0016043//cellular component organization;GO:0071840//cellular component organization or biogenesis;GO:0071555//cell wall organization;GO:0009664//plant-type cell wall organization;GO:0071554//cell wall organization or biogenesis…	GO:0009827//plant-type cell wall modification;GO:0042545//cell wall modification;GO:0045229//external encapsulating structure organization;GO:0009987//cellular process;GO:0016043//cellular component organization;GO:0071840//cellular component organization or biogenesis;GO:0071555//cell wall organization;GO:0009664//plant-type cell wall organization;GO:0071554//cell wall organization or biogenesis…
		isoform_16567	GO:0005488//binding;GO:0043169//cation binding;GO:0003676//nucleic acid binding;GO:1901363//heterocyclic compound binding;GO:0046872//metal ion binding;GO:0097159//organic cyclic compound binding;GO:0046914//transition metal ion binding;GO:0008270//zinc ion binding;GO:0043167//ion binding;	GO:0005488//binding;GO:0043169//cation binding;GO:0003676//nucleic acid binding;GO:1901363//heterocyclic compound binding;GO:0046872//metal ion binding;GO:0097159//organic cyclic compound binding;GO:0046914//transition metal ion binding;GO:0008270//zinc ion binding;GO:0043167//ion binding;	GO:0005488//binding;GO:0043169//cation binding;GO:0003676//nucleic acid binding;GO:1901363//heterocyclic compound binding;GO:0046872//metal ion binding;GO:0097159//organic cyclic compound binding;GO:0046914//transition metal ion binding;GO:0008270//zinc ion binding;GO:0043167//ion binding;
		isoform_168127	0	0	0
		isoform_170432	GO:0018995//host cellular component;GO:0043226//organelle;GO:0043227//membrane-bounded organelle;GO:0043231//intracellular membrane-bounded organelle;GO:0043229//intracellular organelle;GO:0033643//host cell part;GO:0005737//cytoplasm;GO:0009524//phragmoplast;GO:0043657//host cell;GO:0042025//host cell nucleus;GO:0005829//cytosol;GO:0033648//host intracellular membrane-bounded organelle;GO:004421…	GO:0018995//host cellular component;GO:0043226//organelle;GO:0043227//membrane-bounded organelle;GO:0043231//intracellular membrane-bounded organelle;GO:0043229//intracellular organelle;GO:0033643//host cell part;GO:0005737//cytoplasm;GO:0009524//phragmoplast;GO:0043657//host cell;GO:0042025//host cell nucleus;GO:0005829//cytosol;GO:0033648//host intracellular membrane-bounded organelle;GO:004421…	GO:0018995//host cellular component;GO:0043226//organelle;GO:0043227//membrane-bounded organelle;GO:0043231//intracellular membrane-bounded organelle;GO:0043229//intracellular organelle;GO:0033643//host cell part;GO:0005737//cytoplasm;GO:0009524//phragmoplast;GO:0043657//host cell;GO:0042025//host cell nucleus;GO:0005829//cytosol;GO:0033648//host intracellular membrane-bounded organelle;GO:004421…
		isoform_179697	GO:0008152//metabolic process;GO:0032259//methylation;GO:0005622//intracellular;GO:0005737//cytoplasm;GO:0016020//membrane;GO:0016741//transferase activity, transferring one-carbon groups;GO:0008168//methyltransferase activity;GO:0016740//transferase activity;GO:0003824//catalytic activity;	GO:0008152//metabolic process;GO:0032259//methylation;GO:0005622//intracellular;GO:0005737//cytoplasm;GO:0016020//membrane;GO:0016741//transferase activity, transferring one-carbon groups;GO:0008168//methyltransferase activity;GO:0016740//transferase activity;GO:0003824//catalytic activity;	GO:0008152//metabolic process;GO:0032259//methylation;GO:0005622//intracellular;GO:0005737//cytoplasm;GO:0016020//membrane;GO:0016741//transferase activity, transferring one-carbon groups;GO:0008168//methyltransferase activity;GO:0016740//transferase activity;GO:0003824//catalytic activity;
		isoform_190364	GO:0051252//regulation of RNA metabolic process;GO:0031326//regulation of cellular biosynthetic process;GO:0019219//regulation of nucleobase-containing compound metabolic process;GO:0051171//regulation of nitrogen compound metabolic process;GO:0010468//regulation of gene expression;GO:0080090//regulation of primary metabolic process;GO:2000112//regulation of cellular macromolecule biosynthetic pr…	GO:0051252//regulation of RNA metabolic process;GO:0031326//regulation of cellular biosynthetic process;GO:0019219//regulation of nucleobase-containing compound metabolic process;GO:0051171//regulation of nitrogen compound metabolic process;GO:0010468//regulation of gene expression;GO:0080090//regulation of primary metabolic process;GO:2000112//regulation of cellular macromolecule biosynthetic pr…	GO:0051252//regulation of RNA metabolic process;GO:0031326//regulation of cellular biosynthetic process;GO:0019219//regulation of nucleobase-containing compound metabolic process;GO:0051171//regulation of nitrogen compound metabolic process;GO:0010468//regulation of gene expression;GO:0080090//regulation of primary metabolic process;GO:2000112//regulation of cellular macromolecule biosynthetic pr…
		isoform_191848	0	0	0
		isoform_20384	GO:0043436//oxoacid metabolic process;GO:0006807//nitrogen compound metabolic process;GO:0006082//organic acid metabolic process;GO:0019760//glucosinolate metabolic process;GO:0044237//cellular metabolic process;GO:0044281//small molecule metabolic process;GO:0019748//secondary metabolic process;GO:1901657//glycosyl compound metabolic process;GO:0016143//S-glycoside metabolic process;GO:0019757//…	GO:0043436//oxoacid metabolic process;GO:0006807//nitrogen compound metabolic process;GO:0006082//organic acid metabolic process;GO:0019760//glucosinolate metabolic process;GO:0044237//cellular metabolic process;GO:0044281//small molecule metabolic process;GO:0019748//secondary metabolic process;GO:1901657//glycosyl compound metabolic process;GO:0016143//S-glycoside metabolic process;GO:0019757//…	GO:0043436//oxoacid metabolic process;GO:0006807//nitrogen compound metabolic process;GO:0006082//organic acid metabolic process;GO:0019760//glucosinolate metabolic process;GO:0044237//cellular metabolic process;GO:0044281//small molecule metabolic process;GO:0019748//secondary metabolic process;GO:1901657//glycosyl compound metabolic process;GO:0016143//S-glycoside metabolic process;GO:0019757//…
		isoform_210768	GO:0003824//catalytic activity;GO:0016747//transferase activity, transferring acyl groups other than amino-acyl groups;GO:0016746//transferase activity, transferring acyl groups;GO:0016740//transferase activity;GO:0008080//N-acetyltransferase activity;GO:0016410//N-acyltransferase activity;GO:0016407//acetyltransferase activity;	GO:0003824//catalytic activity;GO:0016747//transferase activity, transferring acyl groups other than amino-acyl groups;GO:0016746//transferase activity, transferring acyl groups;GO:0016740//transferase activity;GO:0008080//N-acetyltransferase activity;GO:0016410//N-acyltransferase activity;GO:0016407//acetyltransferase activity;	GO:0003824//catalytic activity;GO:0016747//transferase activity, transferring acyl groups other than amino-acyl groups;GO:0016746//transferase activity, transferring acyl groups;GO:0016740//transferase activity;GO:0008080//N-acetyltransferase activity;GO:0016410//N-acyltransferase activity;GO:0016407//acetyltransferase activity;
		isoform_21368	GO:0016020//membrane;GO:0031224//intrinsic component of membrane;GO:0016021//integral component of membrane;	GO:0016020//membrane;GO:0031224//intrinsic component of membrane;GO:0016021//integral component of membrane;	GO:0016020//membrane;GO:0031224//intrinsic component of membrane;GO:0016021//integral component of membrane;
		isoform_215956	0	0	0
		isoform_21721	GO:0046872//metal ion binding;GO:0046914//transition metal ion binding;GO:0008270//zinc ion binding;GO:0043169//cation binding;GO:0043167//ion binding;GO:0005488//binding;	GO:0046872//metal ion binding;GO:0046914//transition metal ion binding;GO:0008270//zinc ion binding;GO:0043169//cation binding;GO:0043167//ion binding;GO:0005488//binding;	GO:0046872//metal ion binding;GO:0046914//transition metal ion binding;GO:0008270//zinc ion binding;GO:0043169//cation binding;GO:0043167//ion binding;GO:0005488//binding;
		isoform_219782	GO:0043229//intracellular organelle;GO:0005622//intracellular;GO:0043227//membrane-bounded organelle;GO:0005634//nucleus;GO:0043226//organelle;GO:0043231//intracellular membrane-bounded organelle;GO:0097159//organic cyclic compound binding;GO:1901363//heterocyclic compound binding;GO:0003677//DNA binding;GO:0003676//nucleic acid binding;GO:0003700//DNA-binding transcription factor activity;GO:000…	GO:0043229//intracellular organelle;GO:0005622//intracellular;GO:0043227//membrane-bounded organelle;GO:0005634//nucleus;GO:0043226//organelle;GO:0043231//intracellular membrane-bounded organelle;GO:0097159//organic cyclic compound binding;GO:1901363//heterocyclic compound binding;GO:0003677//DNA binding;GO:0003676//nucleic acid binding;GO:0003700//DNA-binding transcription factor activity;GO:000…	GO:0043229//intracellular organelle;GO:0005622//intracellular;GO:0043227//membrane-bounded organelle;GO:0005634//nucleus;GO:0043226//organelle;GO:0043231//intracellular membrane-bounded organelle;GO:0097159//organic cyclic compound binding;GO:1901363//heterocyclic compound binding;GO:0003677//DNA binding;GO:0003676//nucleic acid binding;GO:0003700//DNA-binding transcription factor activity;GO:000…
		isoform_22182	GO:0032259//methylation;GO:0008152//metabolic process;GO:0016741//transferase activity, transferring one-carbon groups;GO:0008168//methyltransferase activity;GO:0003824//catalytic activity;GO:0016740//transferase activity;	GO:0032259//methylation;GO:0008152//metabolic process;GO:0016741//transferase activity, transferring one-carbon groups;GO:0008168//methyltransferase activity;GO:0003824//catalytic activity;GO:0016740//transferase activity;	GO:0032259//methylation;GO:0008152//metabolic process;GO:0016741//transferase activity, transferring one-carbon groups;GO:0008168//methyltransferase activity;GO:0003824//catalytic activity;GO:0016740//transferase activity;
		isoform_243975	0	0	0
		isoform_26687	0	0	0
		isoform_29237	0	0	0
		isoform_29383	GO:0016021//integral component of membrane;GO:0031224//intrinsic component of membrane;GO:0016020//membrane;GO:0016491//oxidoreductase activity;GO:0004601//peroxidase activity;GO:0016684//oxidoreductase activity, acting on peroxide as acceptor;GO:0016209//antioxidant activity;GO:0003824//catalytic activity;	GO:0016021//integral component of membrane;GO:0031224//intrinsic component of membrane;GO:0016020//membrane;GO:0016491//oxidoreductase activity;GO:0004601//peroxidase activity;GO:0016684//oxidoreductase activity, acting on peroxide as acceptor;GO:0016209//antioxidant activity;GO:0003824//catalytic activity;	GO:0016021//integral component of membrane;GO:0031224//intrinsic component of membrane;GO:0016020//membrane;GO:0016491//oxidoreductase activity;GO:0004601//peroxidase activity;GO:0016684//oxidoreductase activity, acting on peroxide as acceptor;GO:0016209//antioxidant activity;GO:0003824//catalytic activity;
		isoform_32598	0	0	0
		isoform_33436	GO:0071704//organic substance metabolic process;GO:0006073//cellular glucan metabolic process;GO:0016052//carbohydrate catabolic process;GO:0009987//cellular process;GO:0005983//starch catabolic process;GO:0044238//primary metabolic process;GO:0000272//polysaccharide catabolic process;GO:0008152//metabolic process;GO:0044042//glucan metabolic process;GO:0044247//cellular polysaccharide catabolic …	GO:0071704//organic substance metabolic process;GO:0006073//cellular glucan metabolic process;GO:0016052//carbohydrate catabolic process;GO:0009987//cellular process;GO:0005983//starch catabolic process;GO:0044238//primary metabolic process;GO:0000272//polysaccharide catabolic process;GO:0008152//metabolic process;GO:0044042//glucan metabolic process;GO:0044247//cellular polysaccharide catabolic …	GO:0071704//organic substance metabolic process;GO:0006073//cellular glucan metabolic process;GO:0016052//carbohydrate catabolic process;GO:0009987//cellular process;GO:0005983//starch catabolic process;GO:0044238//primary metabolic process;GO:0000272//polysaccharide catabolic process;GO:0008152//metabolic process;GO:0044042//glucan metabolic process;GO:0044247//cellular polysaccharide catabolic …
		isoform_35788	GO:0043226//organelle;GO:0043227//membrane-bounded organelle;GO:0043229//intracellular organelle;GO:0043231//intracellular membrane-bounded organelle;GO:0005622//intracellular;GO:0005634//nucleus;GO:0005488//binding;GO:0003676//nucleic acid binding;GO:1901363//heterocyclic compound binding;GO:0003677//DNA binding;GO:0097159//organic cyclic compound binding;	GO:0043226//organelle;GO:0043227//membrane-bounded organelle;GO:0043229//intracellular organelle;GO:0043231//intracellular membrane-bounded organelle;GO:0005622//intracellular;GO:0005634//nucleus;GO:0005488//binding;GO:0003676//nucleic acid binding;GO:1901363//heterocyclic compound binding;GO:0003677//DNA binding;GO:0097159//organic cyclic compound binding;	GO:0043226//organelle;GO:0043227//membrane-bounded organelle;GO:0043229//intracellular organelle;GO:0043231//intracellular membrane-bounded organelle;GO:0005622//intracellular;GO:0005634//nucleus;GO:0005488//binding;GO:0003676//nucleic acid binding;GO:1901363//heterocyclic compound binding;GO:0003677//DNA binding;GO:0097159//organic cyclic compound binding;
		isoform_4480	GO:0005634//nucleus;GO:0043226//organelle;GO:0043231//intracellular membrane-bounded organelle;GO:0005622//intracellular;GO:0043229//intracellular organelle;GO:0043227//membrane-bounded organelle;GO:0003677//DNA binding;GO:0003676//nucleic acid binding;GO:0005488//binding;GO:0003700//DNA-binding transcription factor activity;GO:0043565//sequence-specific DNA binding;GO:1901363//heterocyclic compo…	GO:0005634//nucleus;GO:0043226//organelle;GO:0043231//intracellular membrane-bounded organelle;GO:0005622//intracellular;GO:0043229//intracellular organelle;GO:0043227//membrane-bounded organelle;GO:0003677//DNA binding;GO:0003676//nucleic acid binding;GO:0005488//binding;GO:0003700//DNA-binding transcription factor activity;GO:0043565//sequence-specific DNA binding;GO:1901363//heterocyclic compo…	GO:0005634//nucleus;GO:0043226//organelle;GO:0043231//intracellular membrane-bounded organelle;GO:0005622//intracellular;GO:0043229//intracellular organelle;GO:0043227//membrane-bounded organelle;GO:0003677//DNA binding;GO:0003676//nucleic acid binding;GO:0005488//binding;GO:0003700//DNA-binding transcription factor activity;GO:0043565//sequence-specific DNA binding;GO:1901363//heterocyclic compo…
		isoform_50630	0	0	0
		isoform_8168	GO:0002926//tRNA wobble base 5-methoxycarbonylmethyl-2-thiouridinylation;GO:0009451//RNA modification;GO:0009987//cellular process;GO:0016070//RNA metabolic process;GO:0008152//metabolic process;GO:0043412//macromolecule modification;GO:0034641//cellular nitrogen compound metabolic process;GO:0043170//macromolecule metabolic process;GO:0090304//nucleic acid metabolic process;GO:0002098//tRNA wobb…	GO:0002926//tRNA wobble base 5-methoxycarbonylmethyl-2-thiouridinylation;GO:0009451//RNA modification;GO:0009987//cellular process;GO:0016070//RNA metabolic process;GO:0008152//metabolic process;GO:0043412//macromolecule modification;GO:0034641//cellular nitrogen compound metabolic process;GO:0043170//macromolecule metabolic process;GO:0090304//nucleic acid metabolic process;GO:0002098//tRNA wobb…	GO:0002926//tRNA wobble base 5-methoxycarbonylmethyl-2-thiouridinylation;GO:0009451//RNA modification;GO:0009987//cellular process;GO:0016070//RNA metabolic process;GO:0008152//metabolic process;GO:0043412//macromolecule modification;GO:0034641//cellular nitrogen compound metabolic process;GO:0043170//macromolecule metabolic process;GO:0090304//nucleic acid metabolic process;GO:0002098//tRNA wobb…
		isoform_82826	GO:0031224//intrinsic component of membrane;GO:0016021//integral component of membrane;GO:0016020//membrane;	GO:0031224//intrinsic component of membrane;GO:0016021//integral component of membrane;GO:0016020//membrane;	GO:0031224//intrinsic component of membrane;GO:0016021//integral component of membrane;GO:0016020//membrane;
Paleturquoise	isoform_10150	isoform_101950	GO:0009064//glutamine family amino acid metabolic process;GO:0043649//dicarboxylic acid catabolic process;GO:0009065//glutamine family amino acid catabolic process;GO:1901606//alpha-amino acid catabolic process;GO:0006536//glutamate metabolic process;GO:1901565//organonitrogen compound catabolic process;GO:0046395//carboxylic acid catabolic process;GO:0044237//cellular metabolic process;GO:004343…	GO:0009064//glutamine family amino acid metabolic process;GO:0043649//dicarboxylic acid catabolic process;GO:0009065//glutamine family amino acid catabolic process;GO:1901606//alpha-amino acid catabolic process;GO:0006536//glutamate metabolic process;GO:1901565//organonitrogen compound catabolic process;GO:0046395//carboxylic acid catabolic process;GO:0044237//cellular metabolic process;GO:004343…	GO:0009064//glutamine family amino acid metabolic process;GO:0043649//dicarboxylic acid catabolic process;GO:0009065//glutamine family amino acid catabolic process;GO:1901606//alpha-amino acid catabolic process;GO:0006536//glutamate metabolic process;GO:1901565//organonitrogen compound catabolic process;GO:0046395//carboxylic acid catabolic process;GO:0044237//cellular metabolic process;GO:004343…
		isoform_104071	GO:0097159//organic cyclic compound binding;GO:0003676//nucleic acid binding;GO:0005488//binding;GO:0003824//catalytic activity;GO:0008408//3'-5' exonuclease activity;GO:0004518//nuclease activity;GO:0016788//hydrolase activity, acting on ester bonds;GO:0016787//hydrolase activity;GO:0004527//exonuclease activity;GO:1901363//heterocyclic compound binding;	GO:0097159//organic cyclic compound binding;GO:0003676//nucleic acid binding;GO:0005488//binding;GO:0003824//catalytic activity;GO:0008408//3'-5' exonuclease activity;GO:0004518//nuclease activity;GO:0016788//hydrolase activity, acting on ester bonds;GO:0016787//hydrolase activity;GO:0004527//exonuclease activity;GO:1901363//heterocyclic compound binding;	GO:0097159//organic cyclic compound binding;GO:0003676//nucleic acid binding;GO:0005488//binding;GO:0003824//catalytic activity;GO:0008408//3'-5' exonuclease activity;GO:0004518//nuclease activity;GO:0016788//hydrolase activity, acting on ester bonds;GO:0016787//hydrolase activity;GO:0004527//exonuclease activity;GO:1901363//heterocyclic compound binding;
		isoform_10649	GO:0005975//carbohydrate metabolic process;GO:0071704//organic substance metabolic process;GO:0044238//primary metabolic process;GO:0008152//metabolic process;GO:0016787//hydrolase activity;GO:0003824//catalytic activity;GO:0016798//hydrolase activity, acting on glycosyl bonds;GO:0015926//glucosidase activity;GO:0004553//hydrolase activity, hydrolyzing O-glycosyl compounds;GO:0008422//beta-glucos…	GO:0005975//carbohydrate metabolic process;GO:0071704//organic substance metabolic process;GO:0044238//primary metabolic process;GO:0008152//metabolic process;GO:0016787//hydrolase activity;GO:0003824//catalytic activity;GO:0016798//hydrolase activity, acting on glycosyl bonds;GO:0015926//glucosidase activity;GO:0004553//hydrolase activity, hydrolyzing O-glycosyl compounds;GO:0008422//beta-glucos…	GO:0005975//carbohydrate metabolic process;GO:0071704//organic substance metabolic process;GO:0044238//primary metabolic process;GO:0008152//metabolic process;GO:0016787//hydrolase activity;GO:0003824//catalytic activity;GO:0016798//hydrolase activity, acting on glycosyl bonds;GO:0015926//glucosidase activity;GO:0004553//hydrolase activity, hydrolyzing O-glycosyl compounds;GO:0008422//beta-glucos…
		isoform_110277	0	0	0
		isoform_112493	GO:0043436//oxoacid metabolic process;GO:0006807//nitrogen compound metabolic process;GO:1901564//organonitrogen compound metabolic process;GO:0009064//glutamine family amino acid metabolic process;GO:0019752//carboxylic acid metabolic process;GO:0044237//cellular metabolic process;GO:0044281//small molecule metabolic process;GO:0044238//primary metabolic process;GO:0008152//metabolic process;GO:…	GO:0043436//oxoacid metabolic process;GO:0006807//nitrogen compound metabolic process;GO:1901564//organonitrogen compound metabolic process;GO:0009064//glutamine family amino acid metabolic process;GO:0019752//carboxylic acid metabolic process;GO:0044237//cellular metabolic process;GO:0044281//small molecule metabolic process;GO:0044238//primary metabolic process;GO:0008152//metabolic process;GO:…	GO:0043436//oxoacid metabolic process;GO:0006807//nitrogen compound metabolic process;GO:1901564//organonitrogen compound metabolic process;GO:0009064//glutamine family amino acid metabolic process;GO:0019752//carboxylic acid metabolic process;GO:0044237//cellular metabolic process;GO:0044281//small molecule metabolic process;GO:0044238//primary metabolic process;GO:0008152//metabolic process;GO:…
		isoform_11493	GO:0008152//metabolic process;GO:0071704//organic substance metabolic process;GO:0006629//lipid metabolic process;GO:0044238//primary metabolic process;GO:0016020//membrane;GO:0016021//integral component of membrane;GO:0031224//intrinsic component of membrane;GO:0016787//hydrolase activity;GO:0003824//catalytic activity;	GO:0008152//metabolic process;GO:0071704//organic substance metabolic process;GO:0006629//lipid metabolic process;GO:0044238//primary metabolic process;GO:0016020//membrane;GO:0016021//integral component of membrane;GO:0031224//intrinsic component of membrane;GO:0016787//hydrolase activity;GO:0003824//catalytic activity;	GO:0008152//metabolic process;GO:0071704//organic substance metabolic process;GO:0006629//lipid metabolic process;GO:0044238//primary metabolic process;GO:0016020//membrane;GO:0016021//integral component of membrane;GO:0031224//intrinsic component of membrane;GO:0016787//hydrolase activity;GO:0003824//catalytic activity;
		isoform_12234	GO:0016021//integral component of membrane;GO:0016020//membrane;GO:0031224//intrinsic component of membrane;GO:0020037//heme binding;GO:0043169//cation binding;GO:0046914//transition metal ion binding;GO:0046906//tetrapyrrole binding;GO:0004497//monooxygenase activity;GO:0016705//oxidoreductase activity, acting on paired donors, with incorporation or reduction of molecular oxygen;GO:0005506//iron…	GO:0016021//integral component of membrane;GO:0016020//membrane;GO:0031224//intrinsic component of membrane;GO:0020037//heme binding;GO:0043169//cation binding;GO:0046914//transition metal ion binding;GO:0046906//tetrapyrrole binding;GO:0004497//monooxygenase activity;GO:0016705//oxidoreductase activity, acting on paired donors, with incorporation or reduction of molecular oxygen;GO:0005506//iron…	GO:0016021//integral component of membrane;GO:0016020//membrane;GO:0031224//intrinsic component of membrane;GO:0020037//heme binding;GO:0043169//cation binding;GO:0046914//transition metal ion binding;GO:0046906//tetrapyrrole binding;GO:0004497//monooxygenase activity;GO:0016705//oxidoreductase activity, acting on paired donors, with incorporation or reduction of molecular oxygen;GO:0005506//iron…
		isoform_129980	GO:0005975//carbohydrate metabolic process;GO:0008152//metabolic process;GO:0044238//primary metabolic process;GO:0071704//organic substance metabolic process;GO:0004553//hydrolase activity, hydrolyzing O-glycosyl compounds;GO:0016798//hydrolase activity, acting on glycosyl bonds;GO:0003824//catalytic activity;GO:0016787//hydrolase activity;	GO:0005975//carbohydrate metabolic process;GO:0008152//metabolic process;GO:0044238//primary metabolic process;GO:0071704//organic substance metabolic process;GO:0004553//hydrolase activity, hydrolyzing O-glycosyl compounds;GO:0016798//hydrolase activity, acting on glycosyl bonds;GO:0003824//catalytic activity;GO:0016787//hydrolase activity;	GO:0005975//carbohydrate metabolic process;GO:0008152//metabolic process;GO:0044238//primary metabolic process;GO:0071704//organic substance metabolic process;GO:0004553//hydrolase activity, hydrolyzing O-glycosyl compounds;GO:0016798//hydrolase activity, acting on glycosyl bonds;GO:0003824//catalytic activity;GO:0016787//hydrolase activity;
		isoform_13126	GO:0016020//membrane;GO:0031224//intrinsic component of membrane;GO:0016021//integral component of membrane;GO:0003824//catalytic activity;GO:0043169//cation binding;GO:0016491//oxidoreductase activity;GO:1901363//heterocyclic compound binding;GO:0097159//organic cyclic compound binding;GO:0046914//transition metal ion binding;GO:0046906//tetrapyrrole binding;GO:0016705//oxidoreductase activity, …	GO:0016020//membrane;GO:0031224//intrinsic component of membrane;GO:0016021//integral component of membrane;GO:0003824//catalytic activity;GO:0043169//cation binding;GO:0016491//oxidoreductase activity;GO:1901363//heterocyclic compound binding;GO:0097159//organic cyclic compound binding;GO:0046914//transition metal ion binding;GO:0046906//tetrapyrrole binding;GO:0016705//oxidoreductase activity, …	GO:0016020//membrane;GO:0031224//intrinsic component of membrane;GO:0016021//integral component of membrane;GO:0003824//catalytic activity;GO:0043169//cation binding;GO:0016491//oxidoreductase activity;GO:1901363//heterocyclic compound binding;GO:0097159//organic cyclic compound binding;GO:0046914//transition metal ion binding;GO:0046906//tetrapyrrole binding;GO:0016705//oxidoreductase activity, …
		isoform_133879	GO:0016021//integral component of membrane;GO:0031224//intrinsic component of membrane;GO:0016020//membrane;	GO:0016021//integral component of membrane;GO:0031224//intrinsic component of membrane;GO:0016020//membrane;	GO:0016021//integral component of membrane;GO:0031224//intrinsic component of membrane;GO:0016020//membrane;
		isoform_144637	GO:1902680//positive regulation of RNA biosynthetic process;GO:0031328//positive regulation of cellular biosynthetic process;GO:0009893//positive regulation of metabolic process;GO:0019222//regulation of metabolic process;GO:0031323//regulation of cellular metabolic process;GO:0048518//positive regulation of biological process;GO:0010468//regulation of gene expression;GO:0051252//regulation of RN…	GO:1902680//positive regulation of RNA biosynthetic process;GO:0031328//positive regulation of cellular biosynthetic process;GO:0009893//positive regulation of metabolic process;GO:0019222//regulation of metabolic process;GO:0031323//regulation of cellular metabolic process;GO:0048518//positive regulation of biological process;GO:0010468//regulation of gene expression;GO:0051252//regulation of RN…	GO:1902680//positive regulation of RNA biosynthetic process;GO:0031328//positive regulation of cellular biosynthetic process;GO:0009893//positive regulation of metabolic process;GO:0019222//regulation of metabolic process;GO:0031323//regulation of cellular metabolic process;GO:0048518//positive regulation of biological process;GO:0010468//regulation of gene expression;GO:0051252//regulation of RN…
		isoform_147388	GO:0004842//ubiquitin-protein transferase activity;GO:0019787//ubiquitin-like protein transferase activity;GO:0140096//catalytic activity, acting on a protein;GO:0003824//catalytic activity;GO:0016740//transferase activity;	GO:0004842//ubiquitin-protein transferase activity;GO:0019787//ubiquitin-like protein transferase activity;GO:0140096//catalytic activity, acting on a protein;GO:0003824//catalytic activity;GO:0016740//transferase activity;	GO:0004842//ubiquitin-protein transferase activity;GO:0019787//ubiquitin-like protein transferase activity;GO:0140096//catalytic activity, acting on a protein;GO:0003824//catalytic activity;GO:0016740//transferase activity;
		isoform_147896	GO:0044237//cellular metabolic process;GO:0044281//small molecule metabolic process;GO:0043436//oxoacid metabolic process;GO:0019752//carboxylic acid metabolic process;GO:0008152//metabolic process;GO:1901566//organonitrogen compound biosynthetic process;GO:0009081//branched-chain amino acid metabolic process;GO:0006807//nitrogen compound metabolic process;GO:0044249//cellular biosynthetic proces…	GO:0044237//cellular metabolic process;GO:0044281//small molecule metabolic process;GO:0043436//oxoacid metabolic process;GO:0019752//carboxylic acid metabolic process;GO:0008152//metabolic process;GO:1901566//organonitrogen compound biosynthetic process;GO:0009081//branched-chain amino acid metabolic process;GO:0006807//nitrogen compound metabolic process;GO:0044249//cellular biosynthetic proces…	GO:0044237//cellular metabolic process;GO:0044281//small molecule metabolic process;GO:0043436//oxoacid metabolic process;GO:0019752//carboxylic acid metabolic process;GO:0008152//metabolic process;GO:1901566//organonitrogen compound biosynthetic process;GO:0009081//branched-chain amino acid metabolic process;GO:0006807//nitrogen compound metabolic process;GO:0044249//cellular biosynthetic proces…
		isoform_152869	GO:0042742//defense response to bacterium;GO:0009605//response to external stimulus;GO:0006952//defense response;GO:0051707//response to other organism;GO:0006950//response to stress;GO:0098542//defense response to other organism;GO:0043207//response to external biotic stimulus;GO:0009617//response to bacterium;GO:0009620//response to fungus;GO:0051704//multi-organism process;GO:0050896//response…	GO:0042742//defense response to bacterium;GO:0009605//response to external stimulus;GO:0006952//defense response;GO:0051707//response to other organism;GO:0006950//response to stress;GO:0098542//defense response to other organism;GO:0043207//response to external biotic stimulus;GO:0009617//response to bacterium;GO:0009620//response to fungus;GO:0051704//multi-organism process;GO:0050896//response…	GO:0042742//defense response to bacterium;GO:0009605//response to external stimulus;GO:0006952//defense response;GO:0051707//response to other organism;GO:0006950//response to stress;GO:0098542//defense response to other organism;GO:0043207//response to external biotic stimulus;GO:0009617//response to bacterium;GO:0009620//response to fungus;GO:0051704//multi-organism process;GO:0050896//response…
		isoform_157420	GO:0071704//organic substance metabolic process;GO:0008152//metabolic process;GO:0044238//primary metabolic process;GO:0005975//carbohydrate metabolic process;GO:0016020//membrane;GO:0031224//intrinsic component of membrane;GO:0016021//integral component of membrane;GO:0004553//hydrolase activity, hydrolyzing O-glycosyl compounds;GO:0008422//beta-glucosidase activity;GO:0003824//catalytic activit…	GO:0071704//organic substance metabolic process;GO:0008152//metabolic process;GO:0044238//primary metabolic process;GO:0005975//carbohydrate metabolic process;GO:0016020//membrane;GO:0031224//intrinsic component of membrane;GO:0016021//integral component of membrane;GO:0004553//hydrolase activity, hydrolyzing O-glycosyl compounds;GO:0008422//beta-glucosidase activity;GO:0003824//catalytic activit…	GO:0071704//organic substance metabolic process;GO:0008152//metabolic process;GO:0044238//primary metabolic process;GO:0005975//carbohydrate metabolic process;GO:0016020//membrane;GO:0031224//intrinsic component of membrane;GO:0016021//integral component of membrane;GO:0004553//hydrolase activity, hydrolyzing O-glycosyl compounds;GO:0008422//beta-glucosidase activity;GO:0003824//catalytic activit…
		isoform_159066	GO:0010556//regulation of macromolecule biosynthetic process;GO:0032501//multicellular organismal process;GO:0031326//regulation of cellular biosynthetic process;GO:0048229//gametophyte development;GO:0032502//developmental process;GO:0048653//anther development;GO:2000112//regulation of cellular macromolecule biosynthetic process;GO:0009791//post-embryonic development;GO:0048466//androecium deve…	GO:0010556//regulation of macromolecule biosynthetic process;GO:0032501//multicellular organismal process;GO:0031326//regulation of cellular biosynthetic process;GO:0048229//gametophyte development;GO:0032502//developmental process;GO:0048653//anther development;GO:2000112//regulation of cellular macromolecule biosynthetic process;GO:0009791//post-embryonic development;GO:0048466//androecium deve…	GO:0010556//regulation of macromolecule biosynthetic process;GO:0032501//multicellular organismal process;GO:0031326//regulation of cellular biosynthetic process;GO:0048229//gametophyte development;GO:0032502//developmental process;GO:0048653//anther development;GO:2000112//regulation of cellular macromolecule biosynthetic process;GO:0009791//post-embryonic development;GO:0048466//androecium deve…
		isoform_165381	0	0	0
		isoform_167453	GO:0031224//intrinsic component of membrane;GO:0016020//membrane;GO:0016021//integral component of membrane;	GO:0031224//intrinsic component of membrane;GO:0016020//membrane;GO:0016021//integral component of membrane;	GO:0031224//intrinsic component of membrane;GO:0016020//membrane;GO:0016021//integral component of membrane;
		isoform_185193	GO:0071704//organic substance metabolic process;GO:0043170//macromolecule metabolic process;GO:1901565//organonitrogen compound catabolic process;GO:1901564//organonitrogen compound metabolic process;GO:0006807//nitrogen compound metabolic process;GO:0030163//protein catabolic process;GO:0008152//metabolic process;GO:0006508//proteolysis;GO:0044238//primary metabolic process;GO:1901575//organic s…	GO:0071704//organic substance metabolic process;GO:0043170//macromolecule metabolic process;GO:1901565//organonitrogen compound catabolic process;GO:1901564//organonitrogen compound metabolic process;GO:0006807//nitrogen compound metabolic process;GO:0030163//protein catabolic process;GO:0008152//metabolic process;GO:0006508//proteolysis;GO:0044238//primary metabolic process;GO:1901575//organic s…	GO:0071704//organic substance metabolic process;GO:0043170//macromolecule metabolic process;GO:1901565//organonitrogen compound catabolic process;GO:1901564//organonitrogen compound metabolic process;GO:0006807//nitrogen compound metabolic process;GO:0030163//protein catabolic process;GO:0008152//metabolic process;GO:0006508//proteolysis;GO:0044238//primary metabolic process;GO:1901575//organic s…
		isoform_187866	GO:0016021//integral component of membrane;GO:0031224//intrinsic component of membrane;GO:0016020//membrane;GO:0016491//oxidoreductase activity;GO:0003824//catalytic activity;	GO:0016021//integral component of membrane;GO:0031224//intrinsic component of membrane;GO:0016020//membrane;GO:0016491//oxidoreductase activity;GO:0003824//catalytic activity;	GO:0016021//integral component of membrane;GO:0031224//intrinsic component of membrane;GO:0016020//membrane;GO:0016491//oxidoreductase activity;GO:0003824//catalytic activity;
		isoform_188418	GO:0043231//intracellular membrane-bounded organelle;GO:0043226//organelle;GO:0043227//membrane-bounded organelle;GO:0005622//intracellular;GO:0005634//nucleus;GO:0043229//intracellular organelle;GO:0097159//organic cyclic compound binding;GO:0003677//DNA binding;GO:1901363//heterocyclic compound binding;GO:0003676//nucleic acid binding;GO:0043565//sequence-specific DNA binding;GO:0003700//DNA-bi…	GO:0043231//intracellular membrane-bounded organelle;GO:0043226//organelle;GO:0043227//membrane-bounded organelle;GO:0005622//intracellular;GO:0005634//nucleus;GO:0043229//intracellular organelle;GO:0097159//organic cyclic compound binding;GO:0003677//DNA binding;GO:1901363//heterocyclic compound binding;GO:0003676//nucleic acid binding;GO:0043565//sequence-specific DNA binding;GO:0003700//DNA-bi…	GO:0043231//intracellular membrane-bounded organelle;GO:0043226//organelle;GO:0043227//membrane-bounded organelle;GO:0005622//intracellular;GO:0005634//nucleus;GO:0043229//intracellular organelle;GO:0097159//organic cyclic compound binding;GO:0003677//DNA binding;GO:1901363//heterocyclic compound binding;GO:0003676//nucleic acid binding;GO:0043565//sequence-specific DNA binding;GO:0003700//DNA-bi…
		isoform_1885	GO:0008152//metabolic process;GO:0071704//organic substance metabolic process;GO:0044238//primary metabolic process;GO:0006629//lipid metabolic process;GO:0016021//integral component of membrane;GO:0016020//membrane;GO:0031224//intrinsic component of membrane;GO:0016787//hydrolase activity;GO:0003824//catalytic activity;	GO:0008152//metabolic process;GO:0071704//organic substance metabolic process;GO:0044238//primary metabolic process;GO:0006629//lipid metabolic process;GO:0016021//integral component of membrane;GO:0016020//membrane;GO:0031224//intrinsic component of membrane;GO:0016787//hydrolase activity;GO:0003824//catalytic activity;	GO:0008152//metabolic process;GO:0071704//organic substance metabolic process;GO:0044238//primary metabolic process;GO:0006629//lipid metabolic process;GO:0016021//integral component of membrane;GO:0016020//membrane;GO:0031224//intrinsic component of membrane;GO:0016787//hydrolase activity;GO:0003824//catalytic activity;
		isoform_188575	GO:0008152//metabolic process;GO:0071704//organic substance metabolic process;GO:0044238//primary metabolic process;GO:0005975//carbohydrate metabolic process;GO:0004553//hydrolase activity, hydrolyzing O-glycosyl compounds;GO:0016787//hydrolase activity;GO:0003824//catalytic activity;GO:0016798//hydrolase activity, acting on glycosyl bonds;	GO:0008152//metabolic process;GO:0071704//organic substance metabolic process;GO:0044238//primary metabolic process;GO:0005975//carbohydrate metabolic process;GO:0004553//hydrolase activity, hydrolyzing O-glycosyl compounds;GO:0016787//hydrolase activity;GO:0003824//catalytic activity;GO:0016798//hydrolase activity, acting on glycosyl bonds;	GO:0008152//metabolic process;GO:0071704//organic substance metabolic process;GO:0044238//primary metabolic process;GO:0005975//carbohydrate metabolic process;GO:0004553//hydrolase activity, hydrolyzing O-glycosyl compounds;GO:0016787//hydrolase activity;GO:0003824//catalytic activity;GO:0016798//hydrolase activity, acting on glycosyl bonds;
		isoform_192429	GO:0006629//lipid metabolic process;GO:1901360//organic cyclic compound metabolic process;GO:0044238//primary metabolic process;GO:0016125//sterol metabolic process;GO:0008152//metabolic process;GO:1901615//organic hydroxy compound metabolic process;GO:0008202//steroid metabolic process;GO:0055114//oxidation-reduction process;GO:0071704//organic substance metabolic process;GO:0016021//integral co…	GO:0006629//lipid metabolic process;GO:1901360//organic cyclic compound metabolic process;GO:0044238//primary metabolic process;GO:0016125//sterol metabolic process;GO:0008152//metabolic process;GO:1901615//organic hydroxy compound metabolic process;GO:0008202//steroid metabolic process;GO:0055114//oxidation-reduction process;GO:0071704//organic substance metabolic process;GO:0016021//integral co…	GO:0006629//lipid metabolic process;GO:1901360//organic cyclic compound metabolic process;GO:0044238//primary metabolic process;GO:0016125//sterol metabolic process;GO:0008152//metabolic process;GO:1901615//organic hydroxy compound metabolic process;GO:0008202//steroid metabolic process;GO:0055114//oxidation-reduction process;GO:0071704//organic substance metabolic process;GO:0016021//integral co…
		isoform_192694	GO:0016020//membrane;GO:0016021//integral component of membrane;GO:0031224//intrinsic component of membrane;GO:0097159//organic cyclic compound binding;GO:0046914//transition metal ion binding;GO:0003824//catalytic activity;GO:0005488//binding;GO:0043167//ion binding;GO:1901363//heterocyclic compound binding;GO:0016705//oxidoreductase activity, acting on paired donors, with incorporation or reduc…	GO:0016020//membrane;GO:0016021//integral component of membrane;GO:0031224//intrinsic component of membrane;GO:0097159//organic cyclic compound binding;GO:0046914//transition metal ion binding;GO:0003824//catalytic activity;GO:0005488//binding;GO:0043167//ion binding;GO:1901363//heterocyclic compound binding;GO:0016705//oxidoreductase activity, acting on paired donors, with incorporation or reduc…	GO:0016020//membrane;GO:0016021//integral component of membrane;GO:0031224//intrinsic component of membrane;GO:0097159//organic cyclic compound binding;GO:0046914//transition metal ion binding;GO:0003824//catalytic activity;GO:0005488//binding;GO:0043167//ion binding;GO:1901363//heterocyclic compound binding;GO:0016705//oxidoreductase activity, acting on paired donors, with incorporation or reduc…
		isoform_195686	GO:0016021//integral component of membrane;GO:0071944//cell periphery;GO:0016020//membrane;GO:0005886//plasma membrane;GO:0031224//intrinsic component of membrane;GO:0051536//iron-sulfur cluster binding;GO:0051540//metal cluster binding;GO:0005488//binding;GO:0051539//4 iron, 4 sulfur cluster binding;	GO:0016021//integral component of membrane;GO:0071944//cell periphery;GO:0016020//membrane;GO:0005886//plasma membrane;GO:0031224//intrinsic component of membrane;GO:0051536//iron-sulfur cluster binding;GO:0051540//metal cluster binding;GO:0005488//binding;GO:0051539//4 iron, 4 sulfur cluster binding;	GO:0016021//integral component of membrane;GO:0071944//cell periphery;GO:0016020//membrane;GO:0005886//plasma membrane;GO:0031224//intrinsic component of membrane;GO:0051536//iron-sulfur cluster binding;GO:0051540//metal cluster binding;GO:0005488//binding;GO:0051539//4 iron, 4 sulfur cluster binding;
		isoform_19600	GO:0031224//intrinsic component of membrane;GO:0016020//membrane;GO:0016021//integral component of membrane;	GO:0031224//intrinsic component of membrane;GO:0016020//membrane;GO:0016021//integral component of membrane;	GO:0031224//intrinsic component of membrane;GO:0016020//membrane;GO:0016021//integral component of membrane;
		isoform_199261	0	0	0
		isoform_202563	GO:1901564//organonitrogen compound metabolic process;GO:0046395//carboxylic acid catabolic process;GO:1901565//organonitrogen compound catabolic process;GO:0071704//organic substance metabolic process;GO:0006950//response to stress;GO:0006586//indolalkylamine metabolic process;GO:0016054//organic acid catabolic process;GO:0006082//organic acid metabolic process;GO:0006725//cellular aromatic comp…	GO:1901564//organonitrogen compound metabolic process;GO:0046395//carboxylic acid catabolic process;GO:1901565//organonitrogen compound catabolic process;GO:0071704//organic substance metabolic process;GO:0006950//response to stress;GO:0006586//indolalkylamine metabolic process;GO:0016054//organic acid catabolic process;GO:0006082//organic acid metabolic process;GO:0006725//cellular aromatic comp…	GO:1901564//organonitrogen compound metabolic process;GO:0046395//carboxylic acid catabolic process;GO:1901565//organonitrogen compound catabolic process;GO:0071704//organic substance metabolic process;GO:0006950//response to stress;GO:0006586//indolalkylamine metabolic process;GO:0016054//organic acid catabolic process;GO:0006082//organic acid metabolic process;GO:0006725//cellular aromatic comp…
		isoform_202581	GO:0044238//primary metabolic process;GO:0008152//metabolic process;GO:0005975//carbohydrate metabolic process;GO:0071704//organic substance metabolic process;GO:0016020//membrane;GO:0016021//integral component of membrane;GO:0031224//intrinsic component of membrane;GO:0016798//hydrolase activity, acting on glycosyl bonds;GO:0016787//hydrolase activity;GO:0004553//hydrolase activity, hydrolyzing …	GO:0044238//primary metabolic process;GO:0008152//metabolic process;GO:0005975//carbohydrate metabolic process;GO:0071704//organic substance metabolic process;GO:0016020//membrane;GO:0016021//integral component of membrane;GO:0031224//intrinsic component of membrane;GO:0016798//hydrolase activity, acting on glycosyl bonds;GO:0016787//hydrolase activity;GO:0004553//hydrolase activity, hydrolyzing …	GO:0044238//primary metabolic process;GO:0008152//metabolic process;GO:0005975//carbohydrate metabolic process;GO:0071704//organic substance metabolic process;GO:0016020//membrane;GO:0016021//integral component of membrane;GO:0031224//intrinsic component of membrane;GO:0016798//hydrolase activity, acting on glycosyl bonds;GO:0016787//hydrolase activity;GO:0004553//hydrolase activity, hydrolyzing …
		isoform_208054	GO:0043436//oxoacid metabolic process;GO:0006520//cellular amino acid metabolic process;GO:0016054//organic acid catabolic process;GO:0009063//cellular amino acid catabolic process;GO:1901605//alpha-amino acid metabolic process;GO:0006082//organic acid metabolic process;GO:1901565//organonitrogen compound catabolic process;GO:0006807//nitrogen compound metabolic process;GO:0043648//dicarboxylic a…	GO:0043436//oxoacid metabolic process;GO:0006520//cellular amino acid metabolic process;GO:0016054//organic acid catabolic process;GO:0009063//cellular amino acid catabolic process;GO:1901605//alpha-amino acid metabolic process;GO:0006082//organic acid metabolic process;GO:1901565//organonitrogen compound catabolic process;GO:0006807//nitrogen compound metabolic process;GO:0043648//dicarboxylic a…	GO:0043436//oxoacid metabolic process;GO:0006520//cellular amino acid metabolic process;GO:0016054//organic acid catabolic process;GO:0009063//cellular amino acid catabolic process;GO:1901605//alpha-amino acid metabolic process;GO:0006082//organic acid metabolic process;GO:1901565//organonitrogen compound catabolic process;GO:0006807//nitrogen compound metabolic process;GO:0043648//dicarboxylic a…
		isoform_21130	GO:0016020//membrane;GO:0016021//integral component of membrane;GO:0031224//intrinsic component of membrane;	GO:0016020//membrane;GO:0016021//integral component of membrane;GO:0031224//intrinsic component of membrane;	GO:0016020//membrane;GO:0016021//integral component of membrane;GO:0031224//intrinsic component of membrane;
		isoform_226055	GO:0050896//response to stimulus;GO:0051716//cellular response to stimulus;GO:0007165//signal transduction;GO:0050794//regulation of cellular process;GO:0009987//cellular process;GO:0050789//regulation of biological process;GO:0065007//biological regulation;GO:0023052//signaling;GO:0007166//cell surface receptor signaling pathway;GO:0007154//cell communication;GO:0005737//cytoplasm;GO:0043229//in…	GO:0050896//response to stimulus;GO:0051716//cellular response to stimulus;GO:0007165//signal transduction;GO:0050794//regulation of cellular process;GO:0009987//cellular process;GO:0050789//regulation of biological process;GO:0065007//biological regulation;GO:0023052//signaling;GO:0007166//cell surface receptor signaling pathway;GO:0007154//cell communication;GO:0005737//cytoplasm;GO:0043229//in…	GO:0050896//response to stimulus;GO:0051716//cellular response to stimulus;GO:0007165//signal transduction;GO:0050794//regulation of cellular process;GO:0009987//cellular process;GO:0050789//regulation of biological process;GO:0065007//biological regulation;GO:0023052//signaling;GO:0007166//cell surface receptor signaling pathway;GO:0007154//cell communication;GO:0005737//cytoplasm;GO:0043229//in…
		isoform_234364	GO:0071704//organic substance metabolic process;GO:0044238//primary metabolic process;GO:0019538//protein metabolic process;GO:0006793//phosphorus metabolic process;GO:0006796//phosphate-containing compound metabolic process;GO:0006468//protein phosphorylation;GO:1901564//organonitrogen compound metabolic process;GO:0008152//metabolic process;GO:0006807//nitrogen compound metabolic process;GO:004…	GO:0071704//organic substance metabolic process;GO:0044238//primary metabolic process;GO:0019538//protein metabolic process;GO:0006793//phosphorus metabolic process;GO:0006796//phosphate-containing compound metabolic process;GO:0006468//protein phosphorylation;GO:1901564//organonitrogen compound metabolic process;GO:0008152//metabolic process;GO:0006807//nitrogen compound metabolic process;GO:004…	GO:0071704//organic substance metabolic process;GO:0044238//primary metabolic process;GO:0019538//protein metabolic process;GO:0006793//phosphorus metabolic process;GO:0006796//phosphate-containing compound metabolic process;GO:0006468//protein phosphorylation;GO:1901564//organonitrogen compound metabolic process;GO:0008152//metabolic process;GO:0006807//nitrogen compound metabolic process;GO:004…
		isoform_238198	GO:1901362//organic cyclic compound biosynthetic process;GO:0044260//cellular macromolecule metabolic process;GO:0034641//cellular nitrogen compound metabolic process;GO:0009987//cellular process;GO:1901576//organic substance biosynthetic process;GO:0008152//metabolic process;GO:0090304//nucleic acid metabolic process;GO:0034654//nucleobase-containing compound biosynthetic process;GO:0034645//cel…	GO:1901362//organic cyclic compound biosynthetic process;GO:0044260//cellular macromolecule metabolic process;GO:0034641//cellular nitrogen compound metabolic process;GO:0009987//cellular process;GO:1901576//organic substance biosynthetic process;GO:0008152//metabolic process;GO:0090304//nucleic acid metabolic process;GO:0034654//nucleobase-containing compound biosynthetic process;GO:0034645//cel…	GO:1901362//organic cyclic compound biosynthetic process;GO:0044260//cellular macromolecule metabolic process;GO:0034641//cellular nitrogen compound metabolic process;GO:0009987//cellular process;GO:1901576//organic substance biosynthetic process;GO:0008152//metabolic process;GO:0090304//nucleic acid metabolic process;GO:0034654//nucleobase-containing compound biosynthetic process;GO:0034645//cel…
		isoform_239870	GO:0008152//metabolic process;GO:0044238//primary metabolic process;GO:0071704//organic substance metabolic process;GO:0005975//carbohydrate metabolic process;GO:0003824//catalytic activity;GO:0016798//hydrolase activity, acting on glycosyl bonds;GO:0016787//hydrolase activity;GO:0004553//hydrolase activity, hydrolyzing O-glycosyl compounds;	GO:0008152//metabolic process;GO:0044238//primary metabolic process;GO:0071704//organic substance metabolic process;GO:0005975//carbohydrate metabolic process;GO:0003824//catalytic activity;GO:0016798//hydrolase activity, acting on glycosyl bonds;GO:0016787//hydrolase activity;GO:0004553//hydrolase activity, hydrolyzing O-glycosyl compounds;	GO:0008152//metabolic process;GO:0044238//primary metabolic process;GO:0071704//organic substance metabolic process;GO:0005975//carbohydrate metabolic process;GO:0003824//catalytic activity;GO:0016798//hydrolase activity, acting on glycosyl bonds;GO:0016787//hydrolase activity;GO:0004553//hydrolase activity, hydrolyzing O-glycosyl compounds;
		isoform_243731	GO:0008233//peptidase activity;GO:0070008//serine-type exopeptidase activity;GO:0004185//serine-type carboxypeptidase activity;GO:0004180//carboxypeptidase activity;GO:0008238//exopeptidase activity;GO:0017171//serine hydrolase activity;GO:0003824//catalytic activity;GO:0070011//peptidase activity, acting on L-amino acid peptides;GO:0140096//catalytic activity, acting on a protein;GO:0008236//ser…	GO:0008233//peptidase activity;GO:0070008//serine-type exopeptidase activity;GO:0004185//serine-type carboxypeptidase activity;GO:0004180//carboxypeptidase activity;GO:0008238//exopeptidase activity;GO:0017171//serine hydrolase activity;GO:0003824//catalytic activity;GO:0070011//peptidase activity, acting on L-amino acid peptides;GO:0140096//catalytic activity, acting on a protein;GO:0008236//ser…	GO:0008233//peptidase activity;GO:0070008//serine-type exopeptidase activity;GO:0004185//serine-type carboxypeptidase activity;GO:0004180//carboxypeptidase activity;GO:0008238//exopeptidase activity;GO:0017171//serine hydrolase activity;GO:0003824//catalytic activity;GO:0070011//peptidase activity, acting on L-amino acid peptides;GO:0140096//catalytic activity, acting on a protein;GO:0008236//ser…
		isoform_245029	0	0	0
		isoform_25178	0	0	0
		isoform_34065	GO:0071704//organic substance metabolic process;GO:0008152//metabolic process;GO:0005975//carbohydrate metabolic process;GO:0044238//primary metabolic process;GO:0004553//hydrolase activity, hydrolyzing O-glycosyl compounds;GO:0016798//hydrolase activity, acting on glycosyl bonds;GO:0016787//hydrolase activity;GO:0008422//beta-glucosidase activity;GO:0015926//glucosidase activity;GO:0003824//cata…	GO:0071704//organic substance metabolic process;GO:0008152//metabolic process;GO:0005975//carbohydrate metabolic process;GO:0044238//primary metabolic process;GO:0004553//hydrolase activity, hydrolyzing O-glycosyl compounds;GO:0016798//hydrolase activity, acting on glycosyl bonds;GO:0016787//hydrolase activity;GO:0008422//beta-glucosidase activity;GO:0015926//glucosidase activity;GO:0003824//cata…	GO:0071704//organic substance metabolic process;GO:0008152//metabolic process;GO:0005975//carbohydrate metabolic process;GO:0044238//primary metabolic process;GO:0004553//hydrolase activity, hydrolyzing O-glycosyl compounds;GO:0016798//hydrolase activity, acting on glycosyl bonds;GO:0016787//hydrolase activity;GO:0008422//beta-glucosidase activity;GO:0015926//glucosidase activity;GO:0003824//cata…
		isoform_37672	GO:0016020//membrane;GO:0016021//integral component of membrane;GO:0031224//intrinsic component of membrane;	GO:0016020//membrane;GO:0016021//integral component of membrane;GO:0031224//intrinsic component of membrane;	GO:0016020//membrane;GO:0016021//integral component of membrane;GO:0031224//intrinsic component of membrane;
		isoform_39473	GO:0030234//enzyme regulator activity;GO:0098772//molecular function regulator;GO:0004857//enzyme inhibitor activity;	GO:0030234//enzyme regulator activity;GO:0098772//molecular function regulator;GO:0004857//enzyme inhibitor activity;	GO:0030234//enzyme regulator activity;GO:0098772//molecular function regulator;GO:0004857//enzyme inhibitor activity;
		isoform_40286	0	0	0
		isoform_40712	GO:0031224//intrinsic component of membrane;GO:0016020//membrane;GO:0016021//integral component of membrane;	GO:0031224//intrinsic component of membrane;GO:0016020//membrane;GO:0016021//integral component of membrane;	GO:0031224//intrinsic component of membrane;GO:0016020//membrane;GO:0016021//integral component of membrane;
		isoform_48222	GO:0071704//organic substance metabolic process;GO:1901564//organonitrogen compound metabolic process;GO:0044238//primary metabolic process;GO:0019538//protein metabolic process;GO:0008152//metabolic process;GO:0006807//nitrogen compound metabolic process;GO:0043170//macromolecule metabolic process;GO:0031224//intrinsic component of membrane;GO:0016021//integral component of membrane;GO:0016020//…	GO:0071704//organic substance metabolic process;GO:1901564//organonitrogen compound metabolic process;GO:0044238//primary metabolic process;GO:0019538//protein metabolic process;GO:0008152//metabolic process;GO:0006807//nitrogen compound metabolic process;GO:0043170//macromolecule metabolic process;GO:0031224//intrinsic component of membrane;GO:0016021//integral component of membrane;GO:0016020//…	GO:0071704//organic substance metabolic process;GO:1901564//organonitrogen compound metabolic process;GO:0044238//primary metabolic process;GO:0019538//protein metabolic process;GO:0008152//metabolic process;GO:0006807//nitrogen compound metabolic process;GO:0043170//macromolecule metabolic process;GO:0031224//intrinsic component of membrane;GO:0016021//integral component of membrane;GO:0016020//…
		isoform_50996	GO:0006952//defense response;GO:0051704//multi-organism process;GO:0009617//response to bacterium;GO:0048519//negative regulation of biological process;GO:0098542//defense response to other organism;GO:0050789//regulation of biological process;GO:0009607//response to biotic stimulus;GO:0045926//negative regulation of growth;GO:0035821//modulation of process of other organism;GO:0042742//defense r…	GO:0006952//defense response;GO:0051704//multi-organism process;GO:0009617//response to bacterium;GO:0048519//negative regulation of biological process;GO:0098542//defense response to other organism;GO:0050789//regulation of biological process;GO:0009607//response to biotic stimulus;GO:0045926//negative regulation of growth;GO:0035821//modulation of process of other organism;GO:0042742//defense r…	GO:0006952//defense response;GO:0051704//multi-organism process;GO:0009617//response to bacterium;GO:0048519//negative regulation of biological process;GO:0098542//defense response to other organism;GO:0050789//regulation of biological process;GO:0009607//response to biotic stimulus;GO:0045926//negative regulation of growth;GO:0035821//modulation of process of other organism;GO:0042742//defense r…
		isoform_52882	0	0	0
		isoform_53799	GO:0071944//cell periphery;GO:0016021//integral component of membrane;GO:0016020//membrane;GO:0005886//plasma membrane;GO:0031224//intrinsic component of membrane;	GO:0071944//cell periphery;GO:0016021//integral component of membrane;GO:0016020//membrane;GO:0005886//plasma membrane;GO:0031224//intrinsic component of membrane;	GO:0071944//cell periphery;GO:0016021//integral component of membrane;GO:0016020//membrane;GO:0005886//plasma membrane;GO:0031224//intrinsic component of membrane;
		isoform_54141	0	0	0
		isoform_5445	GO:0008652//cellular amino acid biosynthetic process;GO:0044281//small molecule metabolic process;GO:0016053//organic acid biosynthetic process;GO:0019752//carboxylic acid metabolic process;GO:1901607//alpha-amino acid biosynthetic process;GO:0016054//organic acid catabolic process;GO:0042133//neurotransmitter metabolic process;GO:1901566//organonitrogen compound biosynthetic process;GO:0044248//…	GO:0008652//cellular amino acid biosynthetic process;GO:0044281//small molecule metabolic process;GO:0016053//organic acid biosynthetic process;GO:0019752//carboxylic acid metabolic process;GO:1901607//alpha-amino acid biosynthetic process;GO:0016054//organic acid catabolic process;GO:0042133//neurotransmitter metabolic process;GO:1901566//organonitrogen compound biosynthetic process;GO:0044248//…	GO:0008652//cellular amino acid biosynthetic process;GO:0044281//small molecule metabolic process;GO:0016053//organic acid biosynthetic process;GO:0019752//carboxylic acid metabolic process;GO:1901607//alpha-amino acid biosynthetic process;GO:0016054//organic acid catabolic process;GO:0042133//neurotransmitter metabolic process;GO:1901566//organonitrogen compound biosynthetic process;GO:0044248//…
		isoform_55976	0	0	0
		isoform_568	GO:0044238//primary metabolic process;GO:0044262//cellular carbohydrate metabolic process;GO:0044249//cellular biosynthetic process;GO:0008152//metabolic process;GO:0009311//oligosaccharide metabolic process;GO:0009987//cellular process;GO:0005975//carbohydrate metabolic process;GO:0044237//cellular metabolic process;GO:0005984//disaccharide metabolic process;GO:0071704//organic substance metabol…	GO:0044238//primary metabolic process;GO:0044262//cellular carbohydrate metabolic process;GO:0044249//cellular biosynthetic process;GO:0008152//metabolic process;GO:0009311//oligosaccharide metabolic process;GO:0009987//cellular process;GO:0005975//carbohydrate metabolic process;GO:0044237//cellular metabolic process;GO:0005984//disaccharide metabolic process;GO:0071704//organic substance metabol…	GO:0044238//primary metabolic process;GO:0044262//cellular carbohydrate metabolic process;GO:0044249//cellular biosynthetic process;GO:0008152//metabolic process;GO:0009311//oligosaccharide metabolic process;GO:0009987//cellular process;GO:0005975//carbohydrate metabolic process;GO:0044237//cellular metabolic process;GO:0005984//disaccharide metabolic process;GO:0071704//organic substance metabol…
		isoform_57997	GO:0003824//catalytic activity;GO:0016740//transferase activity;	GO:0003824//catalytic activity;GO:0016740//transferase activity;	GO:0003824//catalytic activity;GO:0016740//transferase activity;
		isoform_5895	GO:0044238//primary metabolic process;GO:0071704//organic substance metabolic process;GO:0005975//carbohydrate metabolic process;GO:0008152//metabolic process;GO:0004553//hydrolase activity, hydrolyzing O-glycosyl compounds;GO:0015926//glucosidase activity;GO:0003824//catalytic activity;GO:0016787//hydrolase activity;GO:0008422//beta-glucosidase activity;GO:0016798//hydrolase activity, acting on …	GO:0044238//primary metabolic process;GO:0071704//organic substance metabolic process;GO:0005975//carbohydrate metabolic process;GO:0008152//metabolic process;GO:0004553//hydrolase activity, hydrolyzing O-glycosyl compounds;GO:0015926//glucosidase activity;GO:0003824//catalytic activity;GO:0016787//hydrolase activity;GO:0008422//beta-glucosidase activity;GO:0016798//hydrolase activity, acting on …	GO:0044238//primary metabolic process;GO:0071704//organic substance metabolic process;GO:0005975//carbohydrate metabolic process;GO:0008152//metabolic process;GO:0004553//hydrolase activity, hydrolyzing O-glycosyl compounds;GO:0015926//glucosidase activity;GO:0003824//catalytic activity;GO:0016787//hydrolase activity;GO:0008422//beta-glucosidase activity;GO:0016798//hydrolase activity, acting on …
		isoform_66926	GO:0043207//response to external biotic stimulus;GO:0009620//response to fungus;GO:0042742//defense response to bacterium;GO:0009605//response to external stimulus;GO:0009617//response to bacterium;GO:0098542//defense response to other organism;GO:0050896//response to stimulus;GO:0006950//response to stress;GO:0009607//response to biotic stimulus;GO:0006952//defense response;GO:0051704//multi-org…	GO:0043207//response to external biotic stimulus;GO:0009620//response to fungus;GO:0042742//defense response to bacterium;GO:0009605//response to external stimulus;GO:0009617//response to bacterium;GO:0098542//defense response to other organism;GO:0050896//response to stimulus;GO:0006950//response to stress;GO:0009607//response to biotic stimulus;GO:0006952//defense response;GO:0051704//multi-org…	GO:0043207//response to external biotic stimulus;GO:0009620//response to fungus;GO:0042742//defense response to bacterium;GO:0009605//response to external stimulus;GO:0009617//response to bacterium;GO:0098542//defense response to other organism;GO:0050896//response to stimulus;GO:0006950//response to stress;GO:0009607//response to biotic stimulus;GO:0006952//defense response;GO:0051704//multi-org…
		isoform_82135	GO:0008152//metabolic process;GO:0005975//carbohydrate metabolic process;GO:0071704//organic substance metabolic process;GO:0044238//primary metabolic process;GO:0016787//hydrolase activity;GO:0008422//beta-glucosidase activity;GO:0016798//hydrolase activity, acting on glycosyl bonds;GO:0015926//glucosidase activity;GO:0004553//hydrolase activity, hydrolyzing O-glycosyl compounds;GO:0003824//cata…	GO:0008152//metabolic process;GO:0005975//carbohydrate metabolic process;GO:0071704//organic substance metabolic process;GO:0044238//primary metabolic process;GO:0016787//hydrolase activity;GO:0008422//beta-glucosidase activity;GO:0016798//hydrolase activity, acting on glycosyl bonds;GO:0015926//glucosidase activity;GO:0004553//hydrolase activity, hydrolyzing O-glycosyl compounds;GO:0003824//cata…	GO:0008152//metabolic process;GO:0005975//carbohydrate metabolic process;GO:0071704//organic substance metabolic process;GO:0044238//primary metabolic process;GO:0016787//hydrolase activity;GO:0008422//beta-glucosidase activity;GO:0016798//hydrolase activity, acting on glycosyl bonds;GO:0015926//glucosidase activity;GO:0004553//hydrolase activity, hydrolyzing O-glycosyl compounds;GO:0003824//cata…
		isoform_82744	GO:0016020//membrane;GO:0016021//integral component of membrane;GO:0031224//intrinsic component of membrane;	GO:0016020//membrane;GO:0016021//integral component of membrane;GO:0031224//intrinsic component of membrane;	GO:0016020//membrane;GO:0016021//integral component of membrane;GO:0031224//intrinsic component of membrane;
		isoform_91077	GO:0016310//phosphorylation;GO:0044267//cellular protein metabolic process;GO:0008152//metabolic process;GO:0036211//protein modification process;GO:0006468//protein phosphorylation;GO:1901564//organonitrogen compound metabolic process;GO:0071704//organic substance metabolic process;GO:0043412//macromolecule modification;GO:0019538//protein metabolic process;GO:0009987//cellular process;GO:000680…	GO:0016310//phosphorylation;GO:0044267//cellular protein metabolic process;GO:0008152//metabolic process;GO:0036211//protein modification process;GO:0006468//protein phosphorylation;GO:1901564//organonitrogen compound metabolic process;GO:0071704//organic substance metabolic process;GO:0043412//macromolecule modification;GO:0019538//protein metabolic process;GO:0009987//cellular process;GO:000680…	GO:0016310//phosphorylation;GO:0044267//cellular protein metabolic process;GO:0008152//metabolic process;GO:0036211//protein modification process;GO:0006468//protein phosphorylation;GO:1901564//organonitrogen compound metabolic process;GO:0071704//organic substance metabolic process;GO:0043412//macromolecule modification;GO:0019538//protein metabolic process;GO:0009987//cellular process;GO:000680…
		isoform_92805	GO:0005975//carbohydrate metabolic process;GO:0044238//primary metabolic process;GO:0008152//metabolic process;GO:0071704//organic substance metabolic process;GO:0016787//hydrolase activity;GO:0015926//glucosidase activity;GO:0016798//hydrolase activity, acting on glycosyl bonds;GO:0004553//hydrolase activity, hydrolyzing O-glycosyl compounds;GO:0008422//beta-glucosidase activity;GO:0003824//cata…	GO:0005975//carbohydrate metabolic process;GO:0044238//primary metabolic process;GO:0008152//metabolic process;GO:0071704//organic substance metabolic process;GO:0016787//hydrolase activity;GO:0015926//glucosidase activity;GO:0016798//hydrolase activity, acting on glycosyl bonds;GO:0004553//hydrolase activity, hydrolyzing O-glycosyl compounds;GO:0008422//beta-glucosidase activity;GO:0003824//cata…	GO:0005975//carbohydrate metabolic process;GO:0044238//primary metabolic process;GO:0008152//metabolic process;GO:0071704//organic substance metabolic process;GO:0016787//hydrolase activity;GO:0015926//glucosidase activity;GO:0016798//hydrolase activity, acting on glycosyl bonds;GO:0004553//hydrolase activity, hydrolyzing O-glycosyl compounds;GO:0008422//beta-glucosidase activity;GO:0003824//cata…
		isoform_92874	GO:0006508//proteolysis;GO:0030163//protein catabolic process;GO:0008152//metabolic process;GO:0009057//macromolecule catabolic process;GO:0009056//catabolic process;GO:0006807//nitrogen compound metabolic process;GO:0044238//primary metabolic process;GO:0043170//macromolecule metabolic process;GO:1901575//organic substance catabolic process;GO:1901564//organonitrogen compound metabolic process;G…	GO:0006508//proteolysis;GO:0030163//protein catabolic process;GO:0008152//metabolic process;GO:0009057//macromolecule catabolic process;GO:0009056//catabolic process;GO:0006807//nitrogen compound metabolic process;GO:0044238//primary metabolic process;GO:0043170//macromolecule metabolic process;GO:1901575//organic substance catabolic process;GO:1901564//organonitrogen compound metabolic process;G…	GO:0006508//proteolysis;GO:0030163//protein catabolic process;GO:0008152//metabolic process;GO:0009057//macromolecule catabolic process;GO:0009056//catabolic process;GO:0006807//nitrogen compound metabolic process;GO:0044238//primary metabolic process;GO:0043170//macromolecule metabolic process;GO:1901575//organic substance catabolic process;GO:1901564//organonitrogen compound metabolic process;G…
	isoform_92874	isoform_10150	GO:0071704//organic substance metabolic process;GO:0005975//carbohydrate metabolic process;GO:0044238//primary metabolic process;GO:0008152//metabolic process;GO:0008422//beta-glucosidase activity;GO:0016798//hydrolase activity, acting on glycosyl bonds;GO:0016787//hydrolase activity;GO:0003824//catalytic activity;GO:0015926//glucosidase activity;GO:0004553//hydrolase activity, hydrolyzing O-glyc…	GO:0071704//organic substance metabolic process;GO:0005975//carbohydrate metabolic process;GO:0044238//primary metabolic process;GO:0008152//metabolic process;GO:0008422//beta-glucosidase activity;GO:0016798//hydrolase activity, acting on glycosyl bonds;GO:0016787//hydrolase activity;GO:0003824//catalytic activity;GO:0015926//glucosidase activity;GO:0004553//hydrolase activity, hydrolyzing O-glyc…	GO:0071704//organic substance metabolic process;GO:0005975//carbohydrate metabolic process;GO:0044238//primary metabolic process;GO:0008152//metabolic process;GO:0008422//beta-glucosidase activity;GO:0016798//hydrolase activity, acting on glycosyl bonds;GO:0016787//hydrolase activity;GO:0003824//catalytic activity;GO:0015926//glucosidase activity;GO:0004553//hydrolase activity, hydrolyzing O-glyc…
		isoform_101950	GO:0009064//glutamine family amino acid metabolic process;GO:0043649//dicarboxylic acid catabolic process;GO:0009065//glutamine family amino acid catabolic process;GO:1901606//alpha-amino acid catabolic process;GO:0006536//glutamate metabolic process;GO:1901565//organonitrogen compound catabolic process;GO:0046395//carboxylic acid catabolic process;GO:0044237//cellular metabolic process;GO:004343…	GO:0009064//glutamine family amino acid metabolic process;GO:0043649//dicarboxylic acid catabolic process;GO:0009065//glutamine family amino acid catabolic process;GO:1901606//alpha-amino acid catabolic process;GO:0006536//glutamate metabolic process;GO:1901565//organonitrogen compound catabolic process;GO:0046395//carboxylic acid catabolic process;GO:0044237//cellular metabolic process;GO:004343…	GO:0009064//glutamine family amino acid metabolic process;GO:0043649//dicarboxylic acid catabolic process;GO:0009065//glutamine family amino acid catabolic process;GO:1901606//alpha-amino acid catabolic process;GO:0006536//glutamate metabolic process;GO:1901565//organonitrogen compound catabolic process;GO:0046395//carboxylic acid catabolic process;GO:0044237//cellular metabolic process;GO:004343…
		isoform_105980	GO:0043229//intracellular organelle;GO:0043231//intracellular membrane-bounded organelle;GO:0005622//intracellular;GO:0043226//organelle;GO:0043227//membrane-bounded organelle;GO:0005634//nucleus;GO:0005488//binding;GO:1901363//heterocyclic compound binding;GO:0003677//DNA binding;GO:0003676//nucleic acid binding;GO:0140110//transcription regulator activity;GO:0097159//organic cyclic compound bin…	GO:0043229//intracellular organelle;GO:0043231//intracellular membrane-bounded organelle;GO:0005622//intracellular;GO:0043226//organelle;GO:0043227//membrane-bounded organelle;GO:0005634//nucleus;GO:0005488//binding;GO:1901363//heterocyclic compound binding;GO:0003677//DNA binding;GO:0003676//nucleic acid binding;GO:0140110//transcription regulator activity;GO:0097159//organic cyclic compound bin…	GO:0043229//intracellular organelle;GO:0043231//intracellular membrane-bounded organelle;GO:0005622//intracellular;GO:0043226//organelle;GO:0043227//membrane-bounded organelle;GO:0005634//nucleus;GO:0005488//binding;GO:1901363//heterocyclic compound binding;GO:0003677//DNA binding;GO:0003676//nucleic acid binding;GO:0140110//transcription regulator activity;GO:0097159//organic cyclic compound bin…
		isoform_10649	GO:0005975//carbohydrate metabolic process;GO:0071704//organic substance metabolic process;GO:0044238//primary metabolic process;GO:0008152//metabolic process;GO:0016787//hydrolase activity;GO:0003824//catalytic activity;GO:0016798//hydrolase activity, acting on glycosyl bonds;GO:0015926//glucosidase activity;GO:0004553//hydrolase activity, hydrolyzing O-glycosyl compounds;GO:0008422//beta-glucos…	GO:0005975//carbohydrate metabolic process;GO:0071704//organic substance metabolic process;GO:0044238//primary metabolic process;GO:0008152//metabolic process;GO:0016787//hydrolase activity;GO:0003824//catalytic activity;GO:0016798//hydrolase activity, acting on glycosyl bonds;GO:0015926//glucosidase activity;GO:0004553//hydrolase activity, hydrolyzing O-glycosyl compounds;GO:0008422//beta-glucos…	GO:0005975//carbohydrate metabolic process;GO:0071704//organic substance metabolic process;GO:0044238//primary metabolic process;GO:0008152//metabolic process;GO:0016787//hydrolase activity;GO:0003824//catalytic activity;GO:0016798//hydrolase activity, acting on glycosyl bonds;GO:0015926//glucosidase activity;GO:0004553//hydrolase activity, hydrolyzing O-glycosyl compounds;GO:0008422//beta-glucos…
		isoform_110277	0	0	0
		isoform_112493	GO:0043436//oxoacid metabolic process;GO:0006807//nitrogen compound metabolic process;GO:1901564//organonitrogen compound metabolic process;GO:0009064//glutamine family amino acid metabolic process;GO:0019752//carboxylic acid metabolic process;GO:0044237//cellular metabolic process;GO:0044281//small molecule metabolic process;GO:0044238//primary metabolic process;GO:0008152//metabolic process;GO:…	GO:0043436//oxoacid metabolic process;GO:0006807//nitrogen compound metabolic process;GO:1901564//organonitrogen compound metabolic process;GO:0009064//glutamine family amino acid metabolic process;GO:0019752//carboxylic acid metabolic process;GO:0044237//cellular metabolic process;GO:0044281//small molecule metabolic process;GO:0044238//primary metabolic process;GO:0008152//metabolic process;GO:…	GO:0043436//oxoacid metabolic process;GO:0006807//nitrogen compound metabolic process;GO:1901564//organonitrogen compound metabolic process;GO:0009064//glutamine family amino acid metabolic process;GO:0019752//carboxylic acid metabolic process;GO:0044237//cellular metabolic process;GO:0044281//small molecule metabolic process;GO:0044238//primary metabolic process;GO:0008152//metabolic process;GO:…
		isoform_113897	GO:0071704//organic substance metabolic process;GO:0005975//carbohydrate metabolic process;GO:0044238//primary metabolic process;GO:0008152//metabolic process;GO:0004553//hydrolase activity, hydrolyzing O-glycosyl compounds;GO:0016798//hydrolase activity, acting on glycosyl bonds;GO:0016787//hydrolase activity;GO:0003824//catalytic activity;	GO:0071704//organic substance metabolic process;GO:0005975//carbohydrate metabolic process;GO:0044238//primary metabolic process;GO:0008152//metabolic process;GO:0004553//hydrolase activity, hydrolyzing O-glycosyl compounds;GO:0016798//hydrolase activity, acting on glycosyl bonds;GO:0016787//hydrolase activity;GO:0003824//catalytic activity;	GO:0071704//organic substance metabolic process;GO:0005975//carbohydrate metabolic process;GO:0044238//primary metabolic process;GO:0008152//metabolic process;GO:0004553//hydrolase activity, hydrolyzing O-glycosyl compounds;GO:0016798//hydrolase activity, acting on glycosyl bonds;GO:0016787//hydrolase activity;GO:0003824//catalytic activity;
		isoform_11493	GO:0008152//metabolic process;GO:0071704//organic substance metabolic process;GO:0006629//lipid metabolic process;GO:0044238//primary metabolic process;GO:0016020//membrane;GO:0016021//integral component of membrane;GO:0031224//intrinsic component of membrane;GO:0016787//hydrolase activity;GO:0003824//catalytic activity;	GO:0008152//metabolic process;GO:0071704//organic substance metabolic process;GO:0006629//lipid metabolic process;GO:0044238//primary metabolic process;GO:0016020//membrane;GO:0016021//integral component of membrane;GO:0031224//intrinsic component of membrane;GO:0016787//hydrolase activity;GO:0003824//catalytic activity;	GO:0008152//metabolic process;GO:0071704//organic substance metabolic process;GO:0006629//lipid metabolic process;GO:0044238//primary metabolic process;GO:0016020//membrane;GO:0016021//integral component of membrane;GO:0031224//intrinsic component of membrane;GO:0016787//hydrolase activity;GO:0003824//catalytic activity;
		isoform_12234	GO:0016021//integral component of membrane;GO:0016020//membrane;GO:0031224//intrinsic component of membrane;GO:0020037//heme binding;GO:0043169//cation binding;GO:0046914//transition metal ion binding;GO:0046906//tetrapyrrole binding;GO:0004497//monooxygenase activity;GO:0016705//oxidoreductase activity, acting on paired donors, with incorporation or reduction of molecular oxygen;GO:0005506//iron…	GO:0016021//integral component of membrane;GO:0016020//membrane;GO:0031224//intrinsic component of membrane;GO:0020037//heme binding;GO:0043169//cation binding;GO:0046914//transition metal ion binding;GO:0046906//tetrapyrrole binding;GO:0004497//monooxygenase activity;GO:0016705//oxidoreductase activity, acting on paired donors, with incorporation or reduction of molecular oxygen;GO:0005506//iron…	GO:0016021//integral component of membrane;GO:0016020//membrane;GO:0031224//intrinsic component of membrane;GO:0020037//heme binding;GO:0043169//cation binding;GO:0046914//transition metal ion binding;GO:0046906//tetrapyrrole binding;GO:0004497//monooxygenase activity;GO:0016705//oxidoreductase activity, acting on paired donors, with incorporation or reduction of molecular oxygen;GO:0005506//iron…
		isoform_124175	GO:0050789//regulation of biological process;GO:0019219//regulation of nucleobase-containing compound metabolic process;GO:0031323//regulation of cellular metabolic process;GO:2001141//regulation of RNA biosynthetic process;GO:0050794//regulation of cellular process;GO:1903506//regulation of nucleic acid-templated transcription;GO:0009889//regulation of biosynthetic process;GO:0051252//regulation…	GO:0050789//regulation of biological process;GO:0019219//regulation of nucleobase-containing compound metabolic process;GO:0031323//regulation of cellular metabolic process;GO:2001141//regulation of RNA biosynthetic process;GO:0050794//regulation of cellular process;GO:1903506//regulation of nucleic acid-templated transcription;GO:0009889//regulation of biosynthetic process;GO:0051252//regulation…	GO:0050789//regulation of biological process;GO:0019219//regulation of nucleobase-containing compound metabolic process;GO:0031323//regulation of cellular metabolic process;GO:2001141//regulation of RNA biosynthetic process;GO:0050794//regulation of cellular process;GO:1903506//regulation of nucleic acid-templated transcription;GO:0009889//regulation of biosynthetic process;GO:0051252//regulation…
		isoform_129043	GO:0043231//intracellular membrane-bounded organelle;GO:0005622//intracellular;GO:0043226//organelle;GO:0005634//nucleus;GO:0043227//membrane-bounded organelle;GO:0043229//intracellular organelle;GO:1901363//heterocyclic compound binding;GO:0043565//sequence-specific DNA binding;GO:0005488//binding;GO:0003700//DNA-binding transcription factor activity;GO:0097159//organic cyclic compound binding;G…	GO:0043231//intracellular membrane-bounded organelle;GO:0005622//intracellular;GO:0043226//organelle;GO:0005634//nucleus;GO:0043227//membrane-bounded organelle;GO:0043229//intracellular organelle;GO:1901363//heterocyclic compound binding;GO:0043565//sequence-specific DNA binding;GO:0005488//binding;GO:0003700//DNA-binding transcription factor activity;GO:0097159//organic cyclic compound binding;G…	GO:0043231//intracellular membrane-bounded organelle;GO:0005622//intracellular;GO:0043226//organelle;GO:0005634//nucleus;GO:0043227//membrane-bounded organelle;GO:0043229//intracellular organelle;GO:1901363//heterocyclic compound binding;GO:0043565//sequence-specific DNA binding;GO:0005488//binding;GO:0003700//DNA-binding transcription factor activity;GO:0097159//organic cyclic compound binding;G…
		isoform_129980	GO:0005975//carbohydrate metabolic process;GO:0008152//metabolic process;GO:0044238//primary metabolic process;GO:0071704//organic substance metabolic process;GO:0004553//hydrolase activity, hydrolyzing O-glycosyl compounds;GO:0016798//hydrolase activity, acting on glycosyl bonds;GO:0003824//catalytic activity;GO:0016787//hydrolase activity;	GO:0005975//carbohydrate metabolic process;GO:0008152//metabolic process;GO:0044238//primary metabolic process;GO:0071704//organic substance metabolic process;GO:0004553//hydrolase activity, hydrolyzing O-glycosyl compounds;GO:0016798//hydrolase activity, acting on glycosyl bonds;GO:0003824//catalytic activity;GO:0016787//hydrolase activity;	GO:0005975//carbohydrate metabolic process;GO:0008152//metabolic process;GO:0044238//primary metabolic process;GO:0071704//organic substance metabolic process;GO:0004553//hydrolase activity, hydrolyzing O-glycosyl compounds;GO:0016798//hydrolase activity, acting on glycosyl bonds;GO:0003824//catalytic activity;GO:0016787//hydrolase activity;
		isoform_13126	GO:0016020//membrane;GO:0031224//intrinsic component of membrane;GO:0016021//integral component of membrane;GO:0003824//catalytic activity;GO:0043169//cation binding;GO:0016491//oxidoreductase activity;GO:1901363//heterocyclic compound binding;GO:0097159//organic cyclic compound binding;GO:0046914//transition metal ion binding;GO:0046906//tetrapyrrole binding;GO:0016705//oxidoreductase activity, …	GO:0016020//membrane;GO:0031224//intrinsic component of membrane;GO:0016021//integral component of membrane;GO:0003824//catalytic activity;GO:0043169//cation binding;GO:0016491//oxidoreductase activity;GO:1901363//heterocyclic compound binding;GO:0097159//organic cyclic compound binding;GO:0046914//transition metal ion binding;GO:0046906//tetrapyrrole binding;GO:0016705//oxidoreductase activity, …	GO:0016020//membrane;GO:0031224//intrinsic component of membrane;GO:0016021//integral component of membrane;GO:0003824//catalytic activity;GO:0043169//cation binding;GO:0016491//oxidoreductase activity;GO:1901363//heterocyclic compound binding;GO:0097159//organic cyclic compound binding;GO:0046914//transition metal ion binding;GO:0046906//tetrapyrrole binding;GO:0016705//oxidoreductase activity, …
		isoform_133879	GO:0016021//integral component of membrane;GO:0031224//intrinsic component of membrane;GO:0016020//membrane;	GO:0016021//integral component of membrane;GO:0031224//intrinsic component of membrane;GO:0016020//membrane;	GO:0016021//integral component of membrane;GO:0031224//intrinsic component of membrane;GO:0016020//membrane;
		isoform_144637	GO:1902680//positive regulation of RNA biosynthetic process;GO:0031328//positive regulation of cellular biosynthetic process;GO:0009893//positive regulation of metabolic process;GO:0019222//regulation of metabolic process;GO:0031323//regulation of cellular metabolic process;GO:0048518//positive regulation of biological process;GO:0010468//regulation of gene expression;GO:0051252//regulation of RN…	GO:1902680//positive regulation of RNA biosynthetic process;GO:0031328//positive regulation of cellular biosynthetic process;GO:0009893//positive regulation of metabolic process;GO:0019222//regulation of metabolic process;GO:0031323//regulation of cellular metabolic process;GO:0048518//positive regulation of biological process;GO:0010468//regulation of gene expression;GO:0051252//regulation of RN…	GO:1902680//positive regulation of RNA biosynthetic process;GO:0031328//positive regulation of cellular biosynthetic process;GO:0009893//positive regulation of metabolic process;GO:0019222//regulation of metabolic process;GO:0031323//regulation of cellular metabolic process;GO:0048518//positive regulation of biological process;GO:0010468//regulation of gene expression;GO:0051252//regulation of RN…
		isoform_147388	GO:0004842//ubiquitin-protein transferase activity;GO:0019787//ubiquitin-like protein transferase activity;GO:0140096//catalytic activity, acting on a protein;GO:0003824//catalytic activity;GO:0016740//transferase activity;	GO:0004842//ubiquitin-protein transferase activity;GO:0019787//ubiquitin-like protein transferase activity;GO:0140096//catalytic activity, acting on a protein;GO:0003824//catalytic activity;GO:0016740//transferase activity;	GO:0004842//ubiquitin-protein transferase activity;GO:0019787//ubiquitin-like protein transferase activity;GO:0140096//catalytic activity, acting on a protein;GO:0003824//catalytic activity;GO:0016740//transferase activity;
		isoform_147896	GO:0044237//cellular metabolic process;GO:0044281//small molecule metabolic process;GO:0043436//oxoacid metabolic process;GO:0019752//carboxylic acid metabolic process;GO:0008152//metabolic process;GO:1901566//organonitrogen compound biosynthetic process;GO:0009081//branched-chain amino acid metabolic process;GO:0006807//nitrogen compound metabolic process;GO:0044249//cellular biosynthetic proces…	GO:0044237//cellular metabolic process;GO:0044281//small molecule metabolic process;GO:0043436//oxoacid metabolic process;GO:0019752//carboxylic acid metabolic process;GO:0008152//metabolic process;GO:1901566//organonitrogen compound biosynthetic process;GO:0009081//branched-chain amino acid metabolic process;GO:0006807//nitrogen compound metabolic process;GO:0044249//cellular biosynthetic proces…	GO:0044237//cellular metabolic process;GO:0044281//small molecule metabolic process;GO:0043436//oxoacid metabolic process;GO:0019752//carboxylic acid metabolic process;GO:0008152//metabolic process;GO:1901566//organonitrogen compound biosynthetic process;GO:0009081//branched-chain amino acid metabolic process;GO:0006807//nitrogen compound metabolic process;GO:0044249//cellular biosynthetic proces…
		isoform_152869	GO:0042742//defense response to bacterium;GO:0009605//response to external stimulus;GO:0006952//defense response;GO:0051707//response to other organism;GO:0006950//response to stress;GO:0098542//defense response to other organism;GO:0043207//response to external biotic stimulus;GO:0009617//response to bacterium;GO:0009620//response to fungus;GO:0051704//multi-organism process;GO:0050896//response…	GO:0042742//defense response to bacterium;GO:0009605//response to external stimulus;GO:0006952//defense response;GO:0051707//response to other organism;GO:0006950//response to stress;GO:0098542//defense response to other organism;GO:0043207//response to external biotic stimulus;GO:0009617//response to bacterium;GO:0009620//response to fungus;GO:0051704//multi-organism process;GO:0050896//response…	GO:0042742//defense response to bacterium;GO:0009605//response to external stimulus;GO:0006952//defense response;GO:0051707//response to other organism;GO:0006950//response to stress;GO:0098542//defense response to other organism;GO:0043207//response to external biotic stimulus;GO:0009617//response to bacterium;GO:0009620//response to fungus;GO:0051704//multi-organism process;GO:0050896//response…
		isoform_157420	GO:0071704//organic substance metabolic process;GO:0008152//metabolic process;GO:0044238//primary metabolic process;GO:0005975//carbohydrate metabolic process;GO:0016020//membrane;GO:0031224//intrinsic component of membrane;GO:0016021//integral component of membrane;GO:0004553//hydrolase activity, hydrolyzing O-glycosyl compounds;GO:0008422//beta-glucosidase activity;GO:0003824//catalytic activit…	GO:0071704//organic substance metabolic process;GO:0008152//metabolic process;GO:0044238//primary metabolic process;GO:0005975//carbohydrate metabolic process;GO:0016020//membrane;GO:0031224//intrinsic component of membrane;GO:0016021//integral component of membrane;GO:0004553//hydrolase activity, hydrolyzing O-glycosyl compounds;GO:0008422//beta-glucosidase activity;GO:0003824//catalytic activit…	GO:0071704//organic substance metabolic process;GO:0008152//metabolic process;GO:0044238//primary metabolic process;GO:0005975//carbohydrate metabolic process;GO:0016020//membrane;GO:0031224//intrinsic component of membrane;GO:0016021//integral component of membrane;GO:0004553//hydrolase activity, hydrolyzing O-glycosyl compounds;GO:0008422//beta-glucosidase activity;GO:0003824//catalytic activit…
		isoform_159066	GO:0010556//regulation of macromolecule biosynthetic process;GO:0032501//multicellular organismal process;GO:0031326//regulation of cellular biosynthetic process;GO:0048229//gametophyte development;GO:0032502//developmental process;GO:0048653//anther development;GO:2000112//regulation of cellular macromolecule biosynthetic process;GO:0009791//post-embryonic development;GO:0048466//androecium deve…	GO:0010556//regulation of macromolecule biosynthetic process;GO:0032501//multicellular organismal process;GO:0031326//regulation of cellular biosynthetic process;GO:0048229//gametophyte development;GO:0032502//developmental process;GO:0048653//anther development;GO:2000112//regulation of cellular macromolecule biosynthetic process;GO:0009791//post-embryonic development;GO:0048466//androecium deve…	GO:0010556//regulation of macromolecule biosynthetic process;GO:0032501//multicellular organismal process;GO:0031326//regulation of cellular biosynthetic process;GO:0048229//gametophyte development;GO:0032502//developmental process;GO:0048653//anther development;GO:2000112//regulation of cellular macromolecule biosynthetic process;GO:0009791//post-embryonic development;GO:0048466//androecium deve…
		isoform_165381	0	0	0
		isoform_167453	GO:0031224//intrinsic component of membrane;GO:0016020//membrane;GO:0016021//integral component of membrane;	GO:0031224//intrinsic component of membrane;GO:0016020//membrane;GO:0016021//integral component of membrane;	GO:0031224//intrinsic component of membrane;GO:0016020//membrane;GO:0016021//integral component of membrane;
		isoform_182399	0	0	0
		isoform_185193	GO:0071704//organic substance metabolic process;GO:0043170//macromolecule metabolic process;GO:1901565//organonitrogen compound catabolic process;GO:1901564//organonitrogen compound metabolic process;GO:0006807//nitrogen compound metabolic process;GO:0030163//protein catabolic process;GO:0008152//metabolic process;GO:0006508//proteolysis;GO:0044238//primary metabolic process;GO:1901575//organic s…	GO:0071704//organic substance metabolic process;GO:0043170//macromolecule metabolic process;GO:1901565//organonitrogen compound catabolic process;GO:1901564//organonitrogen compound metabolic process;GO:0006807//nitrogen compound metabolic process;GO:0030163//protein catabolic process;GO:0008152//metabolic process;GO:0006508//proteolysis;GO:0044238//primary metabolic process;GO:1901575//organic s…	GO:0071704//organic substance metabolic process;GO:0043170//macromolecule metabolic process;GO:1901565//organonitrogen compound catabolic process;GO:1901564//organonitrogen compound metabolic process;GO:0006807//nitrogen compound metabolic process;GO:0030163//protein catabolic process;GO:0008152//metabolic process;GO:0006508//proteolysis;GO:0044238//primary metabolic process;GO:1901575//organic s…
		isoform_188418	GO:0043231//intracellular membrane-bounded organelle;GO:0043226//organelle;GO:0043227//membrane-bounded organelle;GO:0005622//intracellular;GO:0005634//nucleus;GO:0043229//intracellular organelle;GO:0097159//organic cyclic compound binding;GO:0003677//DNA binding;GO:1901363//heterocyclic compound binding;GO:0003676//nucleic acid binding;GO:0043565//sequence-specific DNA binding;GO:0003700//DNA-bi…	GO:0043231//intracellular membrane-bounded organelle;GO:0043226//organelle;GO:0043227//membrane-bounded organelle;GO:0005622//intracellular;GO:0005634//nucleus;GO:0043229//intracellular organelle;GO:0097159//organic cyclic compound binding;GO:0003677//DNA binding;GO:1901363//heterocyclic compound binding;GO:0003676//nucleic acid binding;GO:0043565//sequence-specific DNA binding;GO:0003700//DNA-bi…	GO:0043231//intracellular membrane-bounded organelle;GO:0043226//organelle;GO:0043227//membrane-bounded organelle;GO:0005622//intracellular;GO:0005634//nucleus;GO:0043229//intracellular organelle;GO:0097159//organic cyclic compound binding;GO:0003677//DNA binding;GO:1901363//heterocyclic compound binding;GO:0003676//nucleic acid binding;GO:0043565//sequence-specific DNA binding;GO:0003700//DNA-bi…
		isoform_1885	GO:0008152//metabolic process;GO:0071704//organic substance metabolic process;GO:0044238//primary metabolic process;GO:0006629//lipid metabolic process;GO:0016021//integral component of membrane;GO:0016020//membrane;GO:0031224//intrinsic component of membrane;GO:0016787//hydrolase activity;GO:0003824//catalytic activity;	GO:0008152//metabolic process;GO:0071704//organic substance metabolic process;GO:0044238//primary metabolic process;GO:0006629//lipid metabolic process;GO:0016021//integral component of membrane;GO:0016020//membrane;GO:0031224//intrinsic component of membrane;GO:0016787//hydrolase activity;GO:0003824//catalytic activity;	GO:0008152//metabolic process;GO:0071704//organic substance metabolic process;GO:0044238//primary metabolic process;GO:0006629//lipid metabolic process;GO:0016021//integral component of membrane;GO:0016020//membrane;GO:0031224//intrinsic component of membrane;GO:0016787//hydrolase activity;GO:0003824//catalytic activity;
		isoform_188575	GO:0008152//metabolic process;GO:0071704//organic substance metabolic process;GO:0044238//primary metabolic process;GO:0005975//carbohydrate metabolic process;GO:0004553//hydrolase activity, hydrolyzing O-glycosyl compounds;GO:0016787//hydrolase activity;GO:0003824//catalytic activity;GO:0016798//hydrolase activity, acting on glycosyl bonds;	GO:0008152//metabolic process;GO:0071704//organic substance metabolic process;GO:0044238//primary metabolic process;GO:0005975//carbohydrate metabolic process;GO:0004553//hydrolase activity, hydrolyzing O-glycosyl compounds;GO:0016787//hydrolase activity;GO:0003824//catalytic activity;GO:0016798//hydrolase activity, acting on glycosyl bonds;	GO:0008152//metabolic process;GO:0071704//organic substance metabolic process;GO:0044238//primary metabolic process;GO:0005975//carbohydrate metabolic process;GO:0004553//hydrolase activity, hydrolyzing O-glycosyl compounds;GO:0016787//hydrolase activity;GO:0003824//catalytic activity;GO:0016798//hydrolase activity, acting on glycosyl bonds;
		isoform_192429	GO:0006629//lipid metabolic process;GO:1901360//organic cyclic compound metabolic process;GO:0044238//primary metabolic process;GO:0016125//sterol metabolic process;GO:0008152//metabolic process;GO:1901615//organic hydroxy compound metabolic process;GO:0008202//steroid metabolic process;GO:0055114//oxidation-reduction process;GO:0071704//organic substance metabolic process;GO:0016021//integral co…	GO:0006629//lipid metabolic process;GO:1901360//organic cyclic compound metabolic process;GO:0044238//primary metabolic process;GO:0016125//sterol metabolic process;GO:0008152//metabolic process;GO:1901615//organic hydroxy compound metabolic process;GO:0008202//steroid metabolic process;GO:0055114//oxidation-reduction process;GO:0071704//organic substance metabolic process;GO:0016021//integral co…	GO:0006629//lipid metabolic process;GO:1901360//organic cyclic compound metabolic process;GO:0044238//primary metabolic process;GO:0016125//sterol metabolic process;GO:0008152//metabolic process;GO:1901615//organic hydroxy compound metabolic process;GO:0008202//steroid metabolic process;GO:0055114//oxidation-reduction process;GO:0071704//organic substance metabolic process;GO:0016021//integral co…
		isoform_192694	GO:0016020//membrane;GO:0016021//integral component of membrane;GO:0031224//intrinsic component of membrane;GO:0097159//organic cyclic compound binding;GO:0046914//transition metal ion binding;GO:0003824//catalytic activity;GO:0005488//binding;GO:0043167//ion binding;GO:1901363//heterocyclic compound binding;GO:0016705//oxidoreductase activity, acting on paired donors, with incorporation or reduc…	GO:0016020//membrane;GO:0016021//integral component of membrane;GO:0031224//intrinsic component of membrane;GO:0097159//organic cyclic compound binding;GO:0046914//transition metal ion binding;GO:0003824//catalytic activity;GO:0005488//binding;GO:0043167//ion binding;GO:1901363//heterocyclic compound binding;GO:0016705//oxidoreductase activity, acting on paired donors, with incorporation or reduc…	GO:0016020//membrane;GO:0016021//integral component of membrane;GO:0031224//intrinsic component of membrane;GO:0097159//organic cyclic compound binding;GO:0046914//transition metal ion binding;GO:0003824//catalytic activity;GO:0005488//binding;GO:0043167//ion binding;GO:1901363//heterocyclic compound binding;GO:0016705//oxidoreductase activity, acting on paired donors, with incorporation or reduc…
		isoform_195686	GO:0016021//integral component of membrane;GO:0071944//cell periphery;GO:0016020//membrane;GO:0005886//plasma membrane;GO:0031224//intrinsic component of membrane;GO:0051536//iron-sulfur cluster binding;GO:0051540//metal cluster binding;GO:0005488//binding;GO:0051539//4 iron, 4 sulfur cluster binding;	GO:0016021//integral component of membrane;GO:0071944//cell periphery;GO:0016020//membrane;GO:0005886//plasma membrane;GO:0031224//intrinsic component of membrane;GO:0051536//iron-sulfur cluster binding;GO:0051540//metal cluster binding;GO:0005488//binding;GO:0051539//4 iron, 4 sulfur cluster binding;	GO:0016021//integral component of membrane;GO:0071944//cell periphery;GO:0016020//membrane;GO:0005886//plasma membrane;GO:0031224//intrinsic component of membrane;GO:0051536//iron-sulfur cluster binding;GO:0051540//metal cluster binding;GO:0005488//binding;GO:0051539//4 iron, 4 sulfur cluster binding;
		isoform_19600	GO:0031224//intrinsic component of membrane;GO:0016020//membrane;GO:0016021//integral component of membrane;	GO:0031224//intrinsic component of membrane;GO:0016020//membrane;GO:0016021//integral component of membrane;	GO:0031224//intrinsic component of membrane;GO:0016020//membrane;GO:0016021//integral component of membrane;
		isoform_199261	0	0	0
		isoform_202563	GO:1901564//organonitrogen compound metabolic process;GO:0046395//carboxylic acid catabolic process;GO:1901565//organonitrogen compound catabolic process;GO:0071704//organic substance metabolic process;GO:0006950//response to stress;GO:0006586//indolalkylamine metabolic process;GO:0016054//organic acid catabolic process;GO:0006082//organic acid metabolic process;GO:0006725//cellular aromatic comp…	GO:1901564//organonitrogen compound metabolic process;GO:0046395//carboxylic acid catabolic process;GO:1901565//organonitrogen compound catabolic process;GO:0071704//organic substance metabolic process;GO:0006950//response to stress;GO:0006586//indolalkylamine metabolic process;GO:0016054//organic acid catabolic process;GO:0006082//organic acid metabolic process;GO:0006725//cellular aromatic comp…	GO:1901564//organonitrogen compound metabolic process;GO:0046395//carboxylic acid catabolic process;GO:1901565//organonitrogen compound catabolic process;GO:0071704//organic substance metabolic process;GO:0006950//response to stress;GO:0006586//indolalkylamine metabolic process;GO:0016054//organic acid catabolic process;GO:0006082//organic acid metabolic process;GO:0006725//cellular aromatic comp…
		isoform_202581	GO:0044238//primary metabolic process;GO:0008152//metabolic process;GO:0005975//carbohydrate metabolic process;GO:0071704//organic substance metabolic process;GO:0016020//membrane;GO:0016021//integral component of membrane;GO:0031224//intrinsic component of membrane;GO:0016798//hydrolase activity, acting on glycosyl bonds;GO:0016787//hydrolase activity;GO:0004553//hydrolase activity, hydrolyzing …	GO:0044238//primary metabolic process;GO:0008152//metabolic process;GO:0005975//carbohydrate metabolic process;GO:0071704//organic substance metabolic process;GO:0016020//membrane;GO:0016021//integral component of membrane;GO:0031224//intrinsic component of membrane;GO:0016798//hydrolase activity, acting on glycosyl bonds;GO:0016787//hydrolase activity;GO:0004553//hydrolase activity, hydrolyzing …	GO:0044238//primary metabolic process;GO:0008152//metabolic process;GO:0005975//carbohydrate metabolic process;GO:0071704//organic substance metabolic process;GO:0016020//membrane;GO:0016021//integral component of membrane;GO:0031224//intrinsic component of membrane;GO:0016798//hydrolase activity, acting on glycosyl bonds;GO:0016787//hydrolase activity;GO:0004553//hydrolase activity, hydrolyzing …
		isoform_208054	GO:0043436//oxoacid metabolic process;GO:0006520//cellular amino acid metabolic process;GO:0016054//organic acid catabolic process;GO:0009063//cellular amino acid catabolic process;GO:1901605//alpha-amino acid metabolic process;GO:0006082//organic acid metabolic process;GO:1901565//organonitrogen compound catabolic process;GO:0006807//nitrogen compound metabolic process;GO:0043648//dicarboxylic a…	GO:0043436//oxoacid metabolic process;GO:0006520//cellular amino acid metabolic process;GO:0016054//organic acid catabolic process;GO:0009063//cellular amino acid catabolic process;GO:1901605//alpha-amino acid metabolic process;GO:0006082//organic acid metabolic process;GO:1901565//organonitrogen compound catabolic process;GO:0006807//nitrogen compound metabolic process;GO:0043648//dicarboxylic a…	GO:0043436//oxoacid metabolic process;GO:0006520//cellular amino acid metabolic process;GO:0016054//organic acid catabolic process;GO:0009063//cellular amino acid catabolic process;GO:1901605//alpha-amino acid metabolic process;GO:0006082//organic acid metabolic process;GO:1901565//organonitrogen compound catabolic process;GO:0006807//nitrogen compound metabolic process;GO:0043648//dicarboxylic a…
		isoform_21130	GO:0016020//membrane;GO:0016021//integral component of membrane;GO:0031224//intrinsic component of membrane;	GO:0016020//membrane;GO:0016021//integral component of membrane;GO:0031224//intrinsic component of membrane;	GO:0016020//membrane;GO:0016021//integral component of membrane;GO:0031224//intrinsic component of membrane;
		isoform_226055	GO:0050896//response to stimulus;GO:0051716//cellular response to stimulus;GO:0007165//signal transduction;GO:0050794//regulation of cellular process;GO:0009987//cellular process;GO:0050789//regulation of biological process;GO:0065007//biological regulation;GO:0023052//signaling;GO:0007166//cell surface receptor signaling pathway;GO:0007154//cell communication;GO:0005737//cytoplasm;GO:0043229//in…	GO:0050896//response to stimulus;GO:0051716//cellular response to stimulus;GO:0007165//signal transduction;GO:0050794//regulation of cellular process;GO:0009987//cellular process;GO:0050789//regulation of biological process;GO:0065007//biological regulation;GO:0023052//signaling;GO:0007166//cell surface receptor signaling pathway;GO:0007154//cell communication;GO:0005737//cytoplasm;GO:0043229//in…	GO:0050896//response to stimulus;GO:0051716//cellular response to stimulus;GO:0007165//signal transduction;GO:0050794//regulation of cellular process;GO:0009987//cellular process;GO:0050789//regulation of biological process;GO:0065007//biological regulation;GO:0023052//signaling;GO:0007166//cell surface receptor signaling pathway;GO:0007154//cell communication;GO:0005737//cytoplasm;GO:0043229//in…
		isoform_227614	GO:0071704//organic substance metabolic process;GO:0005975//carbohydrate metabolic process;GO:0044238//primary metabolic process;GO:0008152//metabolic process;GO:0004553//hydrolase activity, hydrolyzing O-glycosyl compounds;GO:0016798//hydrolase activity, acting on glycosyl bonds;GO:0016787//hydrolase activity;GO:0003824//catalytic activity;	GO:0071704//organic substance metabolic process;GO:0005975//carbohydrate metabolic process;GO:0044238//primary metabolic process;GO:0008152//metabolic process;GO:0004553//hydrolase activity, hydrolyzing O-glycosyl compounds;GO:0016798//hydrolase activity, acting on glycosyl bonds;GO:0016787//hydrolase activity;GO:0003824//catalytic activity;	GO:0071704//organic substance metabolic process;GO:0005975//carbohydrate metabolic process;GO:0044238//primary metabolic process;GO:0008152//metabolic process;GO:0004553//hydrolase activity, hydrolyzing O-glycosyl compounds;GO:0016798//hydrolase activity, acting on glycosyl bonds;GO:0016787//hydrolase activity;GO:0003824//catalytic activity;
		isoform_234364	GO:0071704//organic substance metabolic process;GO:0044238//primary metabolic process;GO:0019538//protein metabolic process;GO:0006793//phosphorus metabolic process;GO:0006796//phosphate-containing compound metabolic process;GO:0006468//protein phosphorylation;GO:1901564//organonitrogen compound metabolic process;GO:0008152//metabolic process;GO:0006807//nitrogen compound metabolic process;GO:004…	GO:0071704//organic substance metabolic process;GO:0044238//primary metabolic process;GO:0019538//protein metabolic process;GO:0006793//phosphorus metabolic process;GO:0006796//phosphate-containing compound metabolic process;GO:0006468//protein phosphorylation;GO:1901564//organonitrogen compound metabolic process;GO:0008152//metabolic process;GO:0006807//nitrogen compound metabolic process;GO:004…	GO:0071704//organic substance metabolic process;GO:0044238//primary metabolic process;GO:0019538//protein metabolic process;GO:0006793//phosphorus metabolic process;GO:0006796//phosphate-containing compound metabolic process;GO:0006468//protein phosphorylation;GO:1901564//organonitrogen compound metabolic process;GO:0008152//metabolic process;GO:0006807//nitrogen compound metabolic process;GO:004…
		isoform_238198	GO:1901362//organic cyclic compound biosynthetic process;GO:0044260//cellular macromolecule metabolic process;GO:0034641//cellular nitrogen compound metabolic process;GO:0009987//cellular process;GO:1901576//organic substance biosynthetic process;GO:0008152//metabolic process;GO:0090304//nucleic acid metabolic process;GO:0034654//nucleobase-containing compound biosynthetic process;GO:0034645//cel…	GO:1901362//organic cyclic compound biosynthetic process;GO:0044260//cellular macromolecule metabolic process;GO:0034641//cellular nitrogen compound metabolic process;GO:0009987//cellular process;GO:1901576//organic substance biosynthetic process;GO:0008152//metabolic process;GO:0090304//nucleic acid metabolic process;GO:0034654//nucleobase-containing compound biosynthetic process;GO:0034645//cel…	GO:1901362//organic cyclic compound biosynthetic process;GO:0044260//cellular macromolecule metabolic process;GO:0034641//cellular nitrogen compound metabolic process;GO:0009987//cellular process;GO:1901576//organic substance biosynthetic process;GO:0008152//metabolic process;GO:0090304//nucleic acid metabolic process;GO:0034654//nucleobase-containing compound biosynthetic process;GO:0034645//cel…
		isoform_239870	GO:0008152//metabolic process;GO:0044238//primary metabolic process;GO:0071704//organic substance metabolic process;GO:0005975//carbohydrate metabolic process;GO:0003824//catalytic activity;GO:0016798//hydrolase activity, acting on glycosyl bonds;GO:0016787//hydrolase activity;GO:0004553//hydrolase activity, hydrolyzing O-glycosyl compounds;	GO:0008152//metabolic process;GO:0044238//primary metabolic process;GO:0071704//organic substance metabolic process;GO:0005975//carbohydrate metabolic process;GO:0003824//catalytic activity;GO:0016798//hydrolase activity, acting on glycosyl bonds;GO:0016787//hydrolase activity;GO:0004553//hydrolase activity, hydrolyzing O-glycosyl compounds;	GO:0008152//metabolic process;GO:0044238//primary metabolic process;GO:0071704//organic substance metabolic process;GO:0005975//carbohydrate metabolic process;GO:0003824//catalytic activity;GO:0016798//hydrolase activity, acting on glycosyl bonds;GO:0016787//hydrolase activity;GO:0004553//hydrolase activity, hydrolyzing O-glycosyl compounds;
		isoform_243731	GO:0008233//peptidase activity;GO:0070008//serine-type exopeptidase activity;GO:0004185//serine-type carboxypeptidase activity;GO:0004180//carboxypeptidase activity;GO:0008238//exopeptidase activity;GO:0017171//serine hydrolase activity;GO:0003824//catalytic activity;GO:0070011//peptidase activity, acting on L-amino acid peptides;GO:0140096//catalytic activity, acting on a protein;GO:0008236//ser…	GO:0008233//peptidase activity;GO:0070008//serine-type exopeptidase activity;GO:0004185//serine-type carboxypeptidase activity;GO:0004180//carboxypeptidase activity;GO:0008238//exopeptidase activity;GO:0017171//serine hydrolase activity;GO:0003824//catalytic activity;GO:0070011//peptidase activity, acting on L-amino acid peptides;GO:0140096//catalytic activity, acting on a protein;GO:0008236//ser…	GO:0008233//peptidase activity;GO:0070008//serine-type exopeptidase activity;GO:0004185//serine-type carboxypeptidase activity;GO:0004180//carboxypeptidase activity;GO:0008238//exopeptidase activity;GO:0017171//serine hydrolase activity;GO:0003824//catalytic activity;GO:0070011//peptidase activity, acting on L-amino acid peptides;GO:0140096//catalytic activity, acting on a protein;GO:0008236//ser…
		isoform_245029	0	0	0
		isoform_25178	0	0	0
		isoform_25903	GO:0005488//binding;GO:0003824//catalytic activity;GO:0046872//metal ion binding;GO:0043169//cation binding;GO:0043167//ion binding;GO:0051213//dioxygenase activity;GO:0016491//oxidoreductase activity;	GO:0005488//binding;GO:0003824//catalytic activity;GO:0046872//metal ion binding;GO:0043169//cation binding;GO:0043167//ion binding;GO:0051213//dioxygenase activity;GO:0016491//oxidoreductase activity;	GO:0005488//binding;GO:0003824//catalytic activity;GO:0046872//metal ion binding;GO:0043169//cation binding;GO:0043167//ion binding;GO:0051213//dioxygenase activity;GO:0016491//oxidoreductase activity;
		isoform_34065	GO:0071704//organic substance metabolic process;GO:0008152//metabolic process;GO:0005975//carbohydrate metabolic process;GO:0044238//primary metabolic process;GO:0004553//hydrolase activity, hydrolyzing O-glycosyl compounds;GO:0016798//hydrolase activity, acting on glycosyl bonds;GO:0016787//hydrolase activity;GO:0008422//beta-glucosidase activity;GO:0015926//glucosidase activity;GO:0003824//cata…	GO:0071704//organic substance metabolic process;GO:0008152//metabolic process;GO:0005975//carbohydrate metabolic process;GO:0044238//primary metabolic process;GO:0004553//hydrolase activity, hydrolyzing O-glycosyl compounds;GO:0016798//hydrolase activity, acting on glycosyl bonds;GO:0016787//hydrolase activity;GO:0008422//beta-glucosidase activity;GO:0015926//glucosidase activity;GO:0003824//cata…	GO:0071704//organic substance metabolic process;GO:0008152//metabolic process;GO:0005975//carbohydrate metabolic process;GO:0044238//primary metabolic process;GO:0004553//hydrolase activity, hydrolyzing O-glycosyl compounds;GO:0016798//hydrolase activity, acting on glycosyl bonds;GO:0016787//hydrolase activity;GO:0008422//beta-glucosidase activity;GO:0015926//glucosidase activity;GO:0003824//cata…
		isoform_37672	GO:0016020//membrane;GO:0016021//integral component of membrane;GO:0031224//intrinsic component of membrane;	GO:0016020//membrane;GO:0016021//integral component of membrane;GO:0031224//intrinsic component of membrane;	GO:0016020//membrane;GO:0016021//integral component of membrane;GO:0031224//intrinsic component of membrane;
		isoform_39473	GO:0030234//enzyme regulator activity;GO:0098772//molecular function regulator;GO:0004857//enzyme inhibitor activity;	GO:0030234//enzyme regulator activity;GO:0098772//molecular function regulator;GO:0004857//enzyme inhibitor activity;	GO:0030234//enzyme regulator activity;GO:0098772//molecular function regulator;GO:0004857//enzyme inhibitor activity;
		isoform_40286	0	0	0
		isoform_40712	GO:0031224//intrinsic component of membrane;GO:0016020//membrane;GO:0016021//integral component of membrane;	GO:0031224//intrinsic component of membrane;GO:0016020//membrane;GO:0016021//integral component of membrane;	GO:0031224//intrinsic component of membrane;GO:0016020//membrane;GO:0016021//integral component of membrane;
		isoform_48222	GO:0071704//organic substance metabolic process;GO:1901564//organonitrogen compound metabolic process;GO:0044238//primary metabolic process;GO:0019538//protein metabolic process;GO:0008152//metabolic process;GO:0006807//nitrogen compound metabolic process;GO:0043170//macromolecule metabolic process;GO:0031224//intrinsic component of membrane;GO:0016021//integral component of membrane;GO:0016020//…	GO:0071704//organic substance metabolic process;GO:1901564//organonitrogen compound metabolic process;GO:0044238//primary metabolic process;GO:0019538//protein metabolic process;GO:0008152//metabolic process;GO:0006807//nitrogen compound metabolic process;GO:0043170//macromolecule metabolic process;GO:0031224//intrinsic component of membrane;GO:0016021//integral component of membrane;GO:0016020//…	GO:0071704//organic substance metabolic process;GO:1901564//organonitrogen compound metabolic process;GO:0044238//primary metabolic process;GO:0019538//protein metabolic process;GO:0008152//metabolic process;GO:0006807//nitrogen compound metabolic process;GO:0043170//macromolecule metabolic process;GO:0031224//intrinsic component of membrane;GO:0016021//integral component of membrane;GO:0016020//…
		isoform_50996	GO:0006952//defense response;GO:0051704//multi-organism process;GO:0009617//response to bacterium;GO:0048519//negative regulation of biological process;GO:0098542//defense response to other organism;GO:0050789//regulation of biological process;GO:0009607//response to biotic stimulus;GO:0045926//negative regulation of growth;GO:0035821//modulation of process of other organism;GO:0042742//defense r…	GO:0006952//defense response;GO:0051704//multi-organism process;GO:0009617//response to bacterium;GO:0048519//negative regulation of biological process;GO:0098542//defense response to other organism;GO:0050789//regulation of biological process;GO:0009607//response to biotic stimulus;GO:0045926//negative regulation of growth;GO:0035821//modulation of process of other organism;GO:0042742//defense r…	GO:0006952//defense response;GO:0051704//multi-organism process;GO:0009617//response to bacterium;GO:0048519//negative regulation of biological process;GO:0098542//defense response to other organism;GO:0050789//regulation of biological process;GO:0009607//response to biotic stimulus;GO:0045926//negative regulation of growth;GO:0035821//modulation of process of other organism;GO:0042742//defense r…
		isoform_52882	0	0	0
		isoform_53799	GO:0071944//cell periphery;GO:0016021//integral component of membrane;GO:0016020//membrane;GO:0005886//plasma membrane;GO:0031224//intrinsic component of membrane;	GO:0071944//cell periphery;GO:0016021//integral component of membrane;GO:0016020//membrane;GO:0005886//plasma membrane;GO:0031224//intrinsic component of membrane;	GO:0071944//cell periphery;GO:0016021//integral component of membrane;GO:0016020//membrane;GO:0005886//plasma membrane;GO:0031224//intrinsic component of membrane;
		isoform_54141	0	0	0
		isoform_55976	0	0	0
		isoform_568	GO:0044238//primary metabolic process;GO:0044262//cellular carbohydrate metabolic process;GO:0044249//cellular biosynthetic process;GO:0008152//metabolic process;GO:0009311//oligosaccharide metabolic process;GO:0009987//cellular process;GO:0005975//carbohydrate metabolic process;GO:0044237//cellular metabolic process;GO:0005984//disaccharide metabolic process;GO:0071704//organic substance metabol…	GO:0044238//primary metabolic process;GO:0044262//cellular carbohydrate metabolic process;GO:0044249//cellular biosynthetic process;GO:0008152//metabolic process;GO:0009311//oligosaccharide metabolic process;GO:0009987//cellular process;GO:0005975//carbohydrate metabolic process;GO:0044237//cellular metabolic process;GO:0005984//disaccharide metabolic process;GO:0071704//organic substance metabol…	GO:0044238//primary metabolic process;GO:0044262//cellular carbohydrate metabolic process;GO:0044249//cellular biosynthetic process;GO:0008152//metabolic process;GO:0009311//oligosaccharide metabolic process;GO:0009987//cellular process;GO:0005975//carbohydrate metabolic process;GO:0044237//cellular metabolic process;GO:0005984//disaccharide metabolic process;GO:0071704//organic substance metabol…
		isoform_57997	GO:0003824//catalytic activity;GO:0016740//transferase activity;	GO:0003824//catalytic activity;GO:0016740//transferase activity;	GO:0003824//catalytic activity;GO:0016740//transferase activity;
		isoform_5895	GO:0044238//primary metabolic process;GO:0071704//organic substance metabolic process;GO:0005975//carbohydrate metabolic process;GO:0008152//metabolic process;GO:0004553//hydrolase activity, hydrolyzing O-glycosyl compounds;GO:0015926//glucosidase activity;GO:0003824//catalytic activity;GO:0016787//hydrolase activity;GO:0008422//beta-glucosidase activity;GO:0016798//hydrolase activity, acting on …	GO:0044238//primary metabolic process;GO:0071704//organic substance metabolic process;GO:0005975//carbohydrate metabolic process;GO:0008152//metabolic process;GO:0004553//hydrolase activity, hydrolyzing O-glycosyl compounds;GO:0015926//glucosidase activity;GO:0003824//catalytic activity;GO:0016787//hydrolase activity;GO:0008422//beta-glucosidase activity;GO:0016798//hydrolase activity, acting on …	GO:0044238//primary metabolic process;GO:0071704//organic substance metabolic process;GO:0005975//carbohydrate metabolic process;GO:0008152//metabolic process;GO:0004553//hydrolase activity, hydrolyzing O-glycosyl compounds;GO:0015926//glucosidase activity;GO:0003824//catalytic activity;GO:0016787//hydrolase activity;GO:0008422//beta-glucosidase activity;GO:0016798//hydrolase activity, acting on …
		isoform_66926	GO:0043207//response to external biotic stimulus;GO:0009620//response to fungus;GO:0042742//defense response to bacterium;GO:0009605//response to external stimulus;GO:0009617//response to bacterium;GO:0098542//defense response to other organism;GO:0050896//response to stimulus;GO:0006950//response to stress;GO:0009607//response to biotic stimulus;GO:0006952//defense response;GO:0051704//multi-org…	GO:0043207//response to external biotic stimulus;GO:0009620//response to fungus;GO:0042742//defense response to bacterium;GO:0009605//response to external stimulus;GO:0009617//response to bacterium;GO:0098542//defense response to other organism;GO:0050896//response to stimulus;GO:0006950//response to stress;GO:0009607//response to biotic stimulus;GO:0006952//defense response;GO:0051704//multi-org…	GO:0043207//response to external biotic stimulus;GO:0009620//response to fungus;GO:0042742//defense response to bacterium;GO:0009605//response to external stimulus;GO:0009617//response to bacterium;GO:0098542//defense response to other organism;GO:0050896//response to stimulus;GO:0006950//response to stress;GO:0009607//response to biotic stimulus;GO:0006952//defense response;GO:0051704//multi-org…
		isoform_82135	GO:0008152//metabolic process;GO:0005975//carbohydrate metabolic process;GO:0071704//organic substance metabolic process;GO:0044238//primary metabolic process;GO:0016787//hydrolase activity;GO:0008422//beta-glucosidase activity;GO:0016798//hydrolase activity, acting on glycosyl bonds;GO:0015926//glucosidase activity;GO:0004553//hydrolase activity, hydrolyzing O-glycosyl compounds;GO:0003824//cata…	GO:0008152//metabolic process;GO:0005975//carbohydrate metabolic process;GO:0071704//organic substance metabolic process;GO:0044238//primary metabolic process;GO:0016787//hydrolase activity;GO:0008422//beta-glucosidase activity;GO:0016798//hydrolase activity, acting on glycosyl bonds;GO:0015926//glucosidase activity;GO:0004553//hydrolase activity, hydrolyzing O-glycosyl compounds;GO:0003824//cata…	GO:0008152//metabolic process;GO:0005975//carbohydrate metabolic process;GO:0071704//organic substance metabolic process;GO:0044238//primary metabolic process;GO:0016787//hydrolase activity;GO:0008422//beta-glucosidase activity;GO:0016798//hydrolase activity, acting on glycosyl bonds;GO:0015926//glucosidase activity;GO:0004553//hydrolase activity, hydrolyzing O-glycosyl compounds;GO:0003824//cata…
		isoform_82744	GO:0016020//membrane;GO:0016021//integral component of membrane;GO:0031224//intrinsic component of membrane;	GO:0016020//membrane;GO:0016021//integral component of membrane;GO:0031224//intrinsic component of membrane;	GO:0016020//membrane;GO:0016021//integral component of membrane;GO:0031224//intrinsic component of membrane;
		isoform_91077	GO:0016310//phosphorylation;GO:0044267//cellular protein metabolic process;GO:0008152//metabolic process;GO:0036211//protein modification process;GO:0006468//protein phosphorylation;GO:1901564//organonitrogen compound metabolic process;GO:0071704//organic substance metabolic process;GO:0043412//macromolecule modification;GO:0019538//protein metabolic process;GO:0009987//cellular process;GO:000680…	GO:0016310//phosphorylation;GO:0044267//cellular protein metabolic process;GO:0008152//metabolic process;GO:0036211//protein modification process;GO:0006468//protein phosphorylation;GO:1901564//organonitrogen compound metabolic process;GO:0071704//organic substance metabolic process;GO:0043412//macromolecule modification;GO:0019538//protein metabolic process;GO:0009987//cellular process;GO:000680…	GO:0016310//phosphorylation;GO:0044267//cellular protein metabolic process;GO:0008152//metabolic process;GO:0036211//protein modification process;GO:0006468//protein phosphorylation;GO:1901564//organonitrogen compound metabolic process;GO:0071704//organic substance metabolic process;GO:0043412//macromolecule modification;GO:0019538//protein metabolic process;GO:0009987//cellular process;GO:000680…
		isoform_92240	GO:0005975//carbohydrate metabolic process;GO:0008152//metabolic process;GO:0044238//primary metabolic process;GO:0071704//organic substance metabolic process;GO:0016787//hydrolase activity;GO:0016798//hydrolase activity, acting on glycosyl bonds;GO:0004553//hydrolase activity, hydrolyzing O-glycosyl compounds;GO:0003824//catalytic activity;	GO:0005975//carbohydrate metabolic process;GO:0008152//metabolic process;GO:0044238//primary metabolic process;GO:0071704//organic substance metabolic process;GO:0016787//hydrolase activity;GO:0016798//hydrolase activity, acting on glycosyl bonds;GO:0004553//hydrolase activity, hydrolyzing O-glycosyl compounds;GO:0003824//catalytic activity;	GO:0005975//carbohydrate metabolic process;GO:0008152//metabolic process;GO:0044238//primary metabolic process;GO:0071704//organic substance metabolic process;GO:0016787//hydrolase activity;GO:0016798//hydrolase activity, acting on glycosyl bonds;GO:0004553//hydrolase activity, hydrolyzing O-glycosyl compounds;GO:0003824//catalytic activity;
		isoform_92805	GO:0005975//carbohydrate metabolic process;GO:0044238//primary metabolic process;GO:0008152//metabolic process;GO:0071704//organic substance metabolic process;GO:0016787//hydrolase activity;GO:0015926//glucosidase activity;GO:0016798//hydrolase activity, acting on glycosyl bonds;GO:0004553//hydrolase activity, hydrolyzing O-glycosyl compounds;GO:0008422//beta-glucosidase activity;GO:0003824//cata…	GO:0005975//carbohydrate metabolic process;GO:0044238//primary metabolic process;GO:0008152//metabolic process;GO:0071704//organic substance metabolic process;GO:0016787//hydrolase activity;GO:0015926//glucosidase activity;GO:0016798//hydrolase activity, acting on glycosyl bonds;GO:0004553//hydrolase activity, hydrolyzing O-glycosyl compounds;GO:0008422//beta-glucosidase activity;GO:0003824//cata…	GO:0005975//carbohydrate metabolic process;GO:0044238//primary metabolic process;GO:0008152//metabolic process;GO:0071704//organic substance metabolic process;GO:0016787//hydrolase activity;GO:0015926//glucosidase activity;GO:0016798//hydrolase activity, acting on glycosyl bonds;GO:0004553//hydrolase activity, hydrolyzing O-glycosyl compounds;GO:0008422//beta-glucosidase activity;GO:0003824//cata…
	isoform_192429	isoform_192694	GO:0016020//membrane;GO:0016021//integral component of membrane;GO:0031224//intrinsic component of membrane;GO:0097159//organic cyclic compound binding;GO:0046914//transition metal ion binding;GO:0003824//catalytic activity;GO:0005488//binding;GO:0043167//ion binding;GO:1901363//heterocyclic compound binding;GO:0016705//oxidoreductase activity, acting on paired donors, with incorporation or reduc…	GO:0016020//membrane;GO:0016021//integral component of membrane;GO:0031224//intrinsic component of membrane;GO:0097159//organic cyclic compound binding;GO:0046914//transition metal ion binding;GO:0003824//catalytic activity;GO:0005488//binding;GO:0043167//ion binding;GO:1901363//heterocyclic compound binding;GO:0016705//oxidoreductase activity, acting on paired donors, with incorporation or reduc…	GO:0016020//membrane;GO:0016021//integral component of membrane;GO:0031224//intrinsic component of membrane;GO:0097159//organic cyclic compound binding;GO:0046914//transition metal ion binding;GO:0003824//catalytic activity;GO:0005488//binding;GO:0043167//ion binding;GO:1901363//heterocyclic compound binding;GO:0016705//oxidoreductase activity, acting on paired donors, with incorporation or reduc…
		isoform_195686	GO:0016021//integral component of membrane;GO:0071944//cell periphery;GO:0016020//membrane;GO:0005886//plasma membrane;GO:0031224//intrinsic component of membrane;GO:0051536//iron-sulfur cluster binding;GO:0051540//metal cluster binding;GO:0005488//binding;GO:0051539//4 iron, 4 sulfur cluster binding;	GO:0016021//integral component of membrane;GO:0071944//cell periphery;GO:0016020//membrane;GO:0005886//plasma membrane;GO:0031224//intrinsic component of membrane;GO:0051536//iron-sulfur cluster binding;GO:0051540//metal cluster binding;GO:0005488//binding;GO:0051539//4 iron, 4 sulfur cluster binding;	GO:0016021//integral component of membrane;GO:0071944//cell periphery;GO:0016020//membrane;GO:0005886//plasma membrane;GO:0031224//intrinsic component of membrane;GO:0051536//iron-sulfur cluster binding;GO:0051540//metal cluster binding;GO:0005488//binding;GO:0051539//4 iron, 4 sulfur cluster binding;
		isoform_19600	GO:0031224//intrinsic component of membrane;GO:0016020//membrane;GO:0016021//integral component of membrane;	GO:0031224//intrinsic component of membrane;GO:0016020//membrane;GO:0016021//integral component of membrane;	GO:0031224//intrinsic component of membrane;GO:0016020//membrane;GO:0016021//integral component of membrane;
		isoform_199261	0	0	0
		isoform_202563	GO:1901564//organonitrogen compound metabolic process;GO:0046395//carboxylic acid catabolic process;GO:1901565//organonitrogen compound catabolic process;GO:0071704//organic substance metabolic process;GO:0006950//response to stress;GO:0006586//indolalkylamine metabolic process;GO:0016054//organic acid catabolic process;GO:0006082//organic acid metabolic process;GO:0006725//cellular aromatic comp…	GO:1901564//organonitrogen compound metabolic process;GO:0046395//carboxylic acid catabolic process;GO:1901565//organonitrogen compound catabolic process;GO:0071704//organic substance metabolic process;GO:0006950//response to stress;GO:0006586//indolalkylamine metabolic process;GO:0016054//organic acid catabolic process;GO:0006082//organic acid metabolic process;GO:0006725//cellular aromatic comp…	GO:1901564//organonitrogen compound metabolic process;GO:0046395//carboxylic acid catabolic process;GO:1901565//organonitrogen compound catabolic process;GO:0071704//organic substance metabolic process;GO:0006950//response to stress;GO:0006586//indolalkylamine metabolic process;GO:0016054//organic acid catabolic process;GO:0006082//organic acid metabolic process;GO:0006725//cellular aromatic comp…
		isoform_202581	GO:0044238//primary metabolic process;GO:0008152//metabolic process;GO:0005975//carbohydrate metabolic process;GO:0071704//organic substance metabolic process;GO:0016020//membrane;GO:0016021//integral component of membrane;GO:0031224//intrinsic component of membrane;GO:0016798//hydrolase activity, acting on glycosyl bonds;GO:0016787//hydrolase activity;GO:0004553//hydrolase activity, hydrolyzing …	GO:0044238//primary metabolic process;GO:0008152//metabolic process;GO:0005975//carbohydrate metabolic process;GO:0071704//organic substance metabolic process;GO:0016020//membrane;GO:0016021//integral component of membrane;GO:0031224//intrinsic component of membrane;GO:0016798//hydrolase activity, acting on glycosyl bonds;GO:0016787//hydrolase activity;GO:0004553//hydrolase activity, hydrolyzing …	GO:0044238//primary metabolic process;GO:0008152//metabolic process;GO:0005975//carbohydrate metabolic process;GO:0071704//organic substance metabolic process;GO:0016020//membrane;GO:0016021//integral component of membrane;GO:0031224//intrinsic component of membrane;GO:0016798//hydrolase activity, acting on glycosyl bonds;GO:0016787//hydrolase activity;GO:0004553//hydrolase activity, hydrolyzing …
		isoform_208054	GO:0043436//oxoacid metabolic process;GO:0006520//cellular amino acid metabolic process;GO:0016054//organic acid catabolic process;GO:0009063//cellular amino acid catabolic process;GO:1901605//alpha-amino acid metabolic process;GO:0006082//organic acid metabolic process;GO:1901565//organonitrogen compound catabolic process;GO:0006807//nitrogen compound metabolic process;GO:0043648//dicarboxylic a…	GO:0043436//oxoacid metabolic process;GO:0006520//cellular amino acid metabolic process;GO:0016054//organic acid catabolic process;GO:0009063//cellular amino acid catabolic process;GO:1901605//alpha-amino acid metabolic process;GO:0006082//organic acid metabolic process;GO:1901565//organonitrogen compound catabolic process;GO:0006807//nitrogen compound metabolic process;GO:0043648//dicarboxylic a…	GO:0043436//oxoacid metabolic process;GO:0006520//cellular amino acid metabolic process;GO:0016054//organic acid catabolic process;GO:0009063//cellular amino acid catabolic process;GO:1901605//alpha-amino acid metabolic process;GO:0006082//organic acid metabolic process;GO:1901565//organonitrogen compound catabolic process;GO:0006807//nitrogen compound metabolic process;GO:0043648//dicarboxylic a…
		isoform_21130	GO:0016020//membrane;GO:0016021//integral component of membrane;GO:0031224//intrinsic component of membrane;	GO:0016020//membrane;GO:0016021//integral component of membrane;GO:0031224//intrinsic component of membrane;	GO:0016020//membrane;GO:0016021//integral component of membrane;GO:0031224//intrinsic component of membrane;
		isoform_226055	GO:0050896//response to stimulus;GO:0051716//cellular response to stimulus;GO:0007165//signal transduction;GO:0050794//regulation of cellular process;GO:0009987//cellular process;GO:0050789//regulation of biological process;GO:0065007//biological regulation;GO:0023052//signaling;GO:0007166//cell surface receptor signaling pathway;GO:0007154//cell communication;GO:0005737//cytoplasm;GO:0043229//in…	GO:0050896//response to stimulus;GO:0051716//cellular response to stimulus;GO:0007165//signal transduction;GO:0050794//regulation of cellular process;GO:0009987//cellular process;GO:0050789//regulation of biological process;GO:0065007//biological regulation;GO:0023052//signaling;GO:0007166//cell surface receptor signaling pathway;GO:0007154//cell communication;GO:0005737//cytoplasm;GO:0043229//in…	GO:0050896//response to stimulus;GO:0051716//cellular response to stimulus;GO:0007165//signal transduction;GO:0050794//regulation of cellular process;GO:0009987//cellular process;GO:0050789//regulation of biological process;GO:0065007//biological regulation;GO:0023052//signaling;GO:0007166//cell surface receptor signaling pathway;GO:0007154//cell communication;GO:0005737//cytoplasm;GO:0043229//in…
		isoform_234364	GO:0071704//organic substance metabolic process;GO:0044238//primary metabolic process;GO:0019538//protein metabolic process;GO:0006793//phosphorus metabolic process;GO:0006796//phosphate-containing compound metabolic process;GO:0006468//protein phosphorylation;GO:1901564//organonitrogen compound metabolic process;GO:0008152//metabolic process;GO:0006807//nitrogen compound metabolic process;GO:004…	GO:0071704//organic substance metabolic process;GO:0044238//primary metabolic process;GO:0019538//protein metabolic process;GO:0006793//phosphorus metabolic process;GO:0006796//phosphate-containing compound metabolic process;GO:0006468//protein phosphorylation;GO:1901564//organonitrogen compound metabolic process;GO:0008152//metabolic process;GO:0006807//nitrogen compound metabolic process;GO:004…	GO:0071704//organic substance metabolic process;GO:0044238//primary metabolic process;GO:0019538//protein metabolic process;GO:0006793//phosphorus metabolic process;GO:0006796//phosphate-containing compound metabolic process;GO:0006468//protein phosphorylation;GO:1901564//organonitrogen compound metabolic process;GO:0008152//metabolic process;GO:0006807//nitrogen compound metabolic process;GO:004…
		isoform_238198	GO:1901362//organic cyclic compound biosynthetic process;GO:0044260//cellular macromolecule metabolic process;GO:0034641//cellular nitrogen compound metabolic process;GO:0009987//cellular process;GO:1901576//organic substance biosynthetic process;GO:0008152//metabolic process;GO:0090304//nucleic acid metabolic process;GO:0034654//nucleobase-containing compound biosynthetic process;GO:0034645//cel…	GO:1901362//organic cyclic compound biosynthetic process;GO:0044260//cellular macromolecule metabolic process;GO:0034641//cellular nitrogen compound metabolic process;GO:0009987//cellular process;GO:1901576//organic substance biosynthetic process;GO:0008152//metabolic process;GO:0090304//nucleic acid metabolic process;GO:0034654//nucleobase-containing compound biosynthetic process;GO:0034645//cel…	GO:1901362//organic cyclic compound biosynthetic process;GO:0044260//cellular macromolecule metabolic process;GO:0034641//cellular nitrogen compound metabolic process;GO:0009987//cellular process;GO:1901576//organic substance biosynthetic process;GO:0008152//metabolic process;GO:0090304//nucleic acid metabolic process;GO:0034654//nucleobase-containing compound biosynthetic process;GO:0034645//cel…
		isoform_239870	GO:0008152//metabolic process;GO:0044238//primary metabolic process;GO:0071704//organic substance metabolic process;GO:0005975//carbohydrate metabolic process;GO:0003824//catalytic activity;GO:0016798//hydrolase activity, acting on glycosyl bonds;GO:0016787//hydrolase activity;GO:0004553//hydrolase activity, hydrolyzing O-glycosyl compounds;	GO:0008152//metabolic process;GO:0044238//primary metabolic process;GO:0071704//organic substance metabolic process;GO:0005975//carbohydrate metabolic process;GO:0003824//catalytic activity;GO:0016798//hydrolase activity, acting on glycosyl bonds;GO:0016787//hydrolase activity;GO:0004553//hydrolase activity, hydrolyzing O-glycosyl compounds;	GO:0008152//metabolic process;GO:0044238//primary metabolic process;GO:0071704//organic substance metabolic process;GO:0005975//carbohydrate metabolic process;GO:0003824//catalytic activity;GO:0016798//hydrolase activity, acting on glycosyl bonds;GO:0016787//hydrolase activity;GO:0004553//hydrolase activity, hydrolyzing O-glycosyl compounds;
		isoform_243731	GO:0008233//peptidase activity;GO:0070008//serine-type exopeptidase activity;GO:0004185//serine-type carboxypeptidase activity;GO:0004180//carboxypeptidase activity;GO:0008238//exopeptidase activity;GO:0017171//serine hydrolase activity;GO:0003824//catalytic activity;GO:0070011//peptidase activity, acting on L-amino acid peptides;GO:0140096//catalytic activity, acting on a protein;GO:0008236//ser…	GO:0008233//peptidase activity;GO:0070008//serine-type exopeptidase activity;GO:0004185//serine-type carboxypeptidase activity;GO:0004180//carboxypeptidase activity;GO:0008238//exopeptidase activity;GO:0017171//serine hydrolase activity;GO:0003824//catalytic activity;GO:0070011//peptidase activity, acting on L-amino acid peptides;GO:0140096//catalytic activity, acting on a protein;GO:0008236//ser…	GO:0008233//peptidase activity;GO:0070008//serine-type exopeptidase activity;GO:0004185//serine-type carboxypeptidase activity;GO:0004180//carboxypeptidase activity;GO:0008238//exopeptidase activity;GO:0017171//serine hydrolase activity;GO:0003824//catalytic activity;GO:0070011//peptidase activity, acting on L-amino acid peptides;GO:0140096//catalytic activity, acting on a protein;GO:0008236//ser…
		isoform_245029	0	0	0
		isoform_25178	0	0	0
		isoform_34065	GO:0071704//organic substance metabolic process;GO:0008152//metabolic process;GO:0005975//carbohydrate metabolic process;GO:0044238//primary metabolic process;GO:0004553//hydrolase activity, hydrolyzing O-glycosyl compounds;GO:0016798//hydrolase activity, acting on glycosyl bonds;GO:0016787//hydrolase activity;GO:0008422//beta-glucosidase activity;GO:0015926//glucosidase activity;GO:0003824//cata…	GO:0071704//organic substance metabolic process;GO:0008152//metabolic process;GO:0005975//carbohydrate metabolic process;GO:0044238//primary metabolic process;GO:0004553//hydrolase activity, hydrolyzing O-glycosyl compounds;GO:0016798//hydrolase activity, acting on glycosyl bonds;GO:0016787//hydrolase activity;GO:0008422//beta-glucosidase activity;GO:0015926//glucosidase activity;GO:0003824//cata…	GO:0071704//organic substance metabolic process;GO:0008152//metabolic process;GO:0005975//carbohydrate metabolic process;GO:0044238//primary metabolic process;GO:0004553//hydrolase activity, hydrolyzing O-glycosyl compounds;GO:0016798//hydrolase activity, acting on glycosyl bonds;GO:0016787//hydrolase activity;GO:0008422//beta-glucosidase activity;GO:0015926//glucosidase activity;GO:0003824//cata…
		isoform_37672	GO:0016020//membrane;GO:0016021//integral component of membrane;GO:0031224//intrinsic component of membrane;	GO:0016020//membrane;GO:0016021//integral component of membrane;GO:0031224//intrinsic component of membrane;	GO:0016020//membrane;GO:0016021//integral component of membrane;GO:0031224//intrinsic component of membrane;
		isoform_39473	GO:0030234//enzyme regulator activity;GO:0098772//molecular function regulator;GO:0004857//enzyme inhibitor activity;	GO:0030234//enzyme regulator activity;GO:0098772//molecular function regulator;GO:0004857//enzyme inhibitor activity;	GO:0030234//enzyme regulator activity;GO:0098772//molecular function regulator;GO:0004857//enzyme inhibitor activity;
		isoform_40286	0	0	0
		isoform_40712	GO:0031224//intrinsic component of membrane;GO:0016020//membrane;GO:0016021//integral component of membrane;	GO:0031224//intrinsic component of membrane;GO:0016020//membrane;GO:0016021//integral component of membrane;	GO:0031224//intrinsic component of membrane;GO:0016020//membrane;GO:0016021//integral component of membrane;
		isoform_48222	GO:0071704//organic substance metabolic process;GO:1901564//organonitrogen compound metabolic process;GO:0044238//primary metabolic process;GO:0019538//protein metabolic process;GO:0008152//metabolic process;GO:0006807//nitrogen compound metabolic process;GO:0043170//macromolecule metabolic process;GO:0031224//intrinsic component of membrane;GO:0016021//integral component of membrane;GO:0016020//…	GO:0071704//organic substance metabolic process;GO:1901564//organonitrogen compound metabolic process;GO:0044238//primary metabolic process;GO:0019538//protein metabolic process;GO:0008152//metabolic process;GO:0006807//nitrogen compound metabolic process;GO:0043170//macromolecule metabolic process;GO:0031224//intrinsic component of membrane;GO:0016021//integral component of membrane;GO:0016020//…	GO:0071704//organic substance metabolic process;GO:1901564//organonitrogen compound metabolic process;GO:0044238//primary metabolic process;GO:0019538//protein metabolic process;GO:0008152//metabolic process;GO:0006807//nitrogen compound metabolic process;GO:0043170//macromolecule metabolic process;GO:0031224//intrinsic component of membrane;GO:0016021//integral component of membrane;GO:0016020//…
		isoform_50996	GO:0006952//defense response;GO:0051704//multi-organism process;GO:0009617//response to bacterium;GO:0048519//negative regulation of biological process;GO:0098542//defense response to other organism;GO:0050789//regulation of biological process;GO:0009607//response to biotic stimulus;GO:0045926//negative regulation of growth;GO:0035821//modulation of process of other organism;GO:0042742//defense r…	GO:0006952//defense response;GO:0051704//multi-organism process;GO:0009617//response to bacterium;GO:0048519//negative regulation of biological process;GO:0098542//defense response to other organism;GO:0050789//regulation of biological process;GO:0009607//response to biotic stimulus;GO:0045926//negative regulation of growth;GO:0035821//modulation of process of other organism;GO:0042742//defense r…	GO:0006952//defense response;GO:0051704//multi-organism process;GO:0009617//response to bacterium;GO:0048519//negative regulation of biological process;GO:0098542//defense response to other organism;GO:0050789//regulation of biological process;GO:0009607//response to biotic stimulus;GO:0045926//negative regulation of growth;GO:0035821//modulation of process of other organism;GO:0042742//defense r…
		isoform_52882	0	0	0
		isoform_53799	GO:0071944//cell periphery;GO:0016021//integral component of membrane;GO:0016020//membrane;GO:0005886//plasma membrane;GO:0031224//intrinsic component of membrane;	GO:0071944//cell periphery;GO:0016021//integral component of membrane;GO:0016020//membrane;GO:0005886//plasma membrane;GO:0031224//intrinsic component of membrane;	GO:0071944//cell periphery;GO:0016021//integral component of membrane;GO:0016020//membrane;GO:0005886//plasma membrane;GO:0031224//intrinsic component of membrane;
		isoform_54141	0	0	0
		isoform_5445	GO:0008652//cellular amino acid biosynthetic process;GO:0044281//small molecule metabolic process;GO:0016053//organic acid biosynthetic process;GO:0019752//carboxylic acid metabolic process;GO:1901607//alpha-amino acid biosynthetic process;GO:0016054//organic acid catabolic process;GO:0042133//neurotransmitter metabolic process;GO:1901566//organonitrogen compound biosynthetic process;GO:0044248//…	GO:0008652//cellular amino acid biosynthetic process;GO:0044281//small molecule metabolic process;GO:0016053//organic acid biosynthetic process;GO:0019752//carboxylic acid metabolic process;GO:1901607//alpha-amino acid biosynthetic process;GO:0016054//organic acid catabolic process;GO:0042133//neurotransmitter metabolic process;GO:1901566//organonitrogen compound biosynthetic process;GO:0044248//…	GO:0008652//cellular amino acid biosynthetic process;GO:0044281//small molecule metabolic process;GO:0016053//organic acid biosynthetic process;GO:0019752//carboxylic acid metabolic process;GO:1901607//alpha-amino acid biosynthetic process;GO:0016054//organic acid catabolic process;GO:0042133//neurotransmitter metabolic process;GO:1901566//organonitrogen compound biosynthetic process;GO:0044248//…
		isoform_55976	0	0	0
		isoform_568	GO:0044238//primary metabolic process;GO:0044262//cellular carbohydrate metabolic process;GO:0044249//cellular biosynthetic process;GO:0008152//metabolic process;GO:0009311//oligosaccharide metabolic process;GO:0009987//cellular process;GO:0005975//carbohydrate metabolic process;GO:0044237//cellular metabolic process;GO:0005984//disaccharide metabolic process;GO:0071704//organic substance metabol…	GO:0044238//primary metabolic process;GO:0044262//cellular carbohydrate metabolic process;GO:0044249//cellular biosynthetic process;GO:0008152//metabolic process;GO:0009311//oligosaccharide metabolic process;GO:0009987//cellular process;GO:0005975//carbohydrate metabolic process;GO:0044237//cellular metabolic process;GO:0005984//disaccharide metabolic process;GO:0071704//organic substance metabol…	GO:0044238//primary metabolic process;GO:0044262//cellular carbohydrate metabolic process;GO:0044249//cellular biosynthetic process;GO:0008152//metabolic process;GO:0009311//oligosaccharide metabolic process;GO:0009987//cellular process;GO:0005975//carbohydrate metabolic process;GO:0044237//cellular metabolic process;GO:0005984//disaccharide metabolic process;GO:0071704//organic substance metabol…
		isoform_57997	GO:0003824//catalytic activity;GO:0016740//transferase activity;	GO:0003824//catalytic activity;GO:0016740//transferase activity;	GO:0003824//catalytic activity;GO:0016740//transferase activity;
		isoform_5895	GO:0044238//primary metabolic process;GO:0071704//organic substance metabolic process;GO:0005975//carbohydrate metabolic process;GO:0008152//metabolic process;GO:0004553//hydrolase activity, hydrolyzing O-glycosyl compounds;GO:0015926//glucosidase activity;GO:0003824//catalytic activity;GO:0016787//hydrolase activity;GO:0008422//beta-glucosidase activity;GO:0016798//hydrolase activity, acting on …	GO:0044238//primary metabolic process;GO:0071704//organic substance metabolic process;GO:0005975//carbohydrate metabolic process;GO:0008152//metabolic process;GO:0004553//hydrolase activity, hydrolyzing O-glycosyl compounds;GO:0015926//glucosidase activity;GO:0003824//catalytic activity;GO:0016787//hydrolase activity;GO:0008422//beta-glucosidase activity;GO:0016798//hydrolase activity, acting on …	GO:0044238//primary metabolic process;GO:0071704//organic substance metabolic process;GO:0005975//carbohydrate metabolic process;GO:0008152//metabolic process;GO:0004553//hydrolase activity, hydrolyzing O-glycosyl compounds;GO:0015926//glucosidase activity;GO:0003824//catalytic activity;GO:0016787//hydrolase activity;GO:0008422//beta-glucosidase activity;GO:0016798//hydrolase activity, acting on …
		isoform_66926	GO:0043207//response to external biotic stimulus;GO:0009620//response to fungus;GO:0042742//defense response to bacterium;GO:0009605//response to external stimulus;GO:0009617//response to bacterium;GO:0098542//defense response to other organism;GO:0050896//response to stimulus;GO:0006950//response to stress;GO:0009607//response to biotic stimulus;GO:0006952//defense response;GO:0051704//multi-org…	GO:0043207//response to external biotic stimulus;GO:0009620//response to fungus;GO:0042742//defense response to bacterium;GO:0009605//response to external stimulus;GO:0009617//response to bacterium;GO:0098542//defense response to other organism;GO:0050896//response to stimulus;GO:0006950//response to stress;GO:0009607//response to biotic stimulus;GO:0006952//defense response;GO:0051704//multi-org…	GO:0043207//response to external biotic stimulus;GO:0009620//response to fungus;GO:0042742//defense response to bacterium;GO:0009605//response to external stimulus;GO:0009617//response to bacterium;GO:0098542//defense response to other organism;GO:0050896//response to stimulus;GO:0006950//response to stress;GO:0009607//response to biotic stimulus;GO:0006952//defense response;GO:0051704//multi-org…
		isoform_82135	GO:0008152//metabolic process;GO:0005975//carbohydrate metabolic process;GO:0071704//organic substance metabolic process;GO:0044238//primary metabolic process;GO:0016787//hydrolase activity;GO:0008422//beta-glucosidase activity;GO:0016798//hydrolase activity, acting on glycosyl bonds;GO:0015926//glucosidase activity;GO:0004553//hydrolase activity, hydrolyzing O-glycosyl compounds;GO:0003824//cata…	GO:0008152//metabolic process;GO:0005975//carbohydrate metabolic process;GO:0071704//organic substance metabolic process;GO:0044238//primary metabolic process;GO:0016787//hydrolase activity;GO:0008422//beta-glucosidase activity;GO:0016798//hydrolase activity, acting on glycosyl bonds;GO:0015926//glucosidase activity;GO:0004553//hydrolase activity, hydrolyzing O-glycosyl compounds;GO:0003824//cata…	GO:0008152//metabolic process;GO:0005975//carbohydrate metabolic process;GO:0071704//organic substance metabolic process;GO:0044238//primary metabolic process;GO:0016787//hydrolase activity;GO:0008422//beta-glucosidase activity;GO:0016798//hydrolase activity, acting on glycosyl bonds;GO:0015926//glucosidase activity;GO:0004553//hydrolase activity, hydrolyzing O-glycosyl compounds;GO:0003824//cata…
		isoform_82744	GO:0016020//membrane;GO:0016021//integral component of membrane;GO:0031224//intrinsic component of membrane;	GO:0016020//membrane;GO:0016021//integral component of membrane;GO:0031224//intrinsic component of membrane;	GO:0016020//membrane;GO:0016021//integral component of membrane;GO:0031224//intrinsic component of membrane;
		isoform_91077	GO:0016310//phosphorylation;GO:0044267//cellular protein metabolic process;GO:0008152//metabolic process;GO:0036211//protein modification process;GO:0006468//protein phosphorylation;GO:1901564//organonitrogen compound metabolic process;GO:0071704//organic substance metabolic process;GO:0043412//macromolecule modification;GO:0019538//protein metabolic process;GO:0009987//cellular process;GO:000680…	GO:0016310//phosphorylation;GO:0044267//cellular protein metabolic process;GO:0008152//metabolic process;GO:0036211//protein modification process;GO:0006468//protein phosphorylation;GO:1901564//organonitrogen compound metabolic process;GO:0071704//organic substance metabolic process;GO:0043412//macromolecule modification;GO:0019538//protein metabolic process;GO:0009987//cellular process;GO:000680…	GO:0016310//phosphorylation;GO:0044267//cellular protein metabolic process;GO:0008152//metabolic process;GO:0036211//protein modification process;GO:0006468//protein phosphorylation;GO:1901564//organonitrogen compound metabolic process;GO:0071704//organic substance metabolic process;GO:0043412//macromolecule modification;GO:0019538//protein metabolic process;GO:0009987//cellular process;GO:000680…
		isoform_92240	GO:0005975//carbohydrate metabolic process;GO:0008152//metabolic process;GO:0044238//primary metabolic process;GO:0071704//organic substance metabolic process;GO:0016787//hydrolase activity;GO:0016798//hydrolase activity, acting on glycosyl bonds;GO:0004553//hydrolase activity, hydrolyzing O-glycosyl compounds;GO:0003824//catalytic activity;	GO:0005975//carbohydrate metabolic process;GO:0008152//metabolic process;GO:0044238//primary metabolic process;GO:0071704//organic substance metabolic process;GO:0016787//hydrolase activity;GO:0016798//hydrolase activity, acting on glycosyl bonds;GO:0004553//hydrolase activity, hydrolyzing O-glycosyl compounds;GO:0003824//catalytic activity;	GO:0005975//carbohydrate metabolic process;GO:0008152//metabolic process;GO:0044238//primary metabolic process;GO:0071704//organic substance metabolic process;GO:0016787//hydrolase activity;GO:0016798//hydrolase activity, acting on glycosyl bonds;GO:0004553//hydrolase activity, hydrolyzing O-glycosyl compounds;GO:0003824//catalytic activity;
		isoform_92805	GO:0005975//carbohydrate metabolic process;GO:0044238//primary metabolic process;GO:0008152//metabolic process;GO:0071704//organic substance metabolic process;GO:0016787//hydrolase activity;GO:0015926//glucosidase activity;GO:0016798//hydrolase activity, acting on glycosyl bonds;GO:0004553//hydrolase activity, hydrolyzing O-glycosyl compounds;GO:0008422//beta-glucosidase activity;GO:0003824//cata…	GO:0005975//carbohydrate metabolic process;GO:0044238//primary metabolic process;GO:0008152//metabolic process;GO:0071704//organic substance metabolic process;GO:0016787//hydrolase activity;GO:0015926//glucosidase activity;GO:0016798//hydrolase activity, acting on glycosyl bonds;GO:0004553//hydrolase activity, hydrolyzing O-glycosyl compounds;GO:0008422//beta-glucosidase activity;GO:0003824//cata…	GO:0005975//carbohydrate metabolic process;GO:0044238//primary metabolic process;GO:0008152//metabolic process;GO:0071704//organic substance metabolic process;GO:0016787//hydrolase activity;GO:0015926//glucosidase activity;GO:0016798//hydrolase activity, acting on glycosyl bonds;GO:0004553//hydrolase activity, hydrolyzing O-glycosyl compounds;GO:0008422//beta-glucosidase activity;GO:0003824//cata…
		isoform_92874	GO:0006508//proteolysis;GO:0030163//protein catabolic process;GO:0008152//metabolic process;GO:0009057//macromolecule catabolic process;GO:0009056//catabolic process;GO:0006807//nitrogen compound metabolic process;GO:0044238//primary metabolic process;GO:0043170//macromolecule metabolic process;GO:1901575//organic substance catabolic process;GO:1901564//organonitrogen compound metabolic process;G…	GO:0006508//proteolysis;GO:0030163//protein catabolic process;GO:0008152//metabolic process;GO:0009057//macromolecule catabolic process;GO:0009056//catabolic process;GO:0006807//nitrogen compound metabolic process;GO:0044238//primary metabolic process;GO:0043170//macromolecule metabolic process;GO:1901575//organic substance catabolic process;GO:1901564//organonitrogen compound metabolic process;G…	GO:0006508//proteolysis;GO:0030163//protein catabolic process;GO:0008152//metabolic process;GO:0009057//macromolecule catabolic process;GO:0009056//catabolic process;GO:0006807//nitrogen compound metabolic process;GO:0044238//primary metabolic process;GO:0043170//macromolecule metabolic process;GO:1901575//organic substance catabolic process;GO:1901564//organonitrogen compound metabolic process;G…
	isoform_238198	isoform_239870	GO:0008152//metabolic process;GO:0044238//primary metabolic process;GO:0071704//organic substance metabolic process;GO:0005975//carbohydrate metabolic process;GO:0003824//catalytic activity;GO:0016798//hydrolase activity, acting on glycosyl bonds;GO:0016787//hydrolase activity;GO:0004553//hydrolase activity, hydrolyzing O-glycosyl compounds;	GO:0008152//metabolic process;GO:0044238//primary metabolic process;GO:0071704//organic substance metabolic process;GO:0005975//carbohydrate metabolic process;GO:0003824//catalytic activity;GO:0016798//hydrolase activity, acting on glycosyl bonds;GO:0016787//hydrolase activity;GO:0004553//hydrolase activity, hydrolyzing O-glycosyl compounds;	GO:0008152//metabolic process;GO:0044238//primary metabolic process;GO:0071704//organic substance metabolic process;GO:0005975//carbohydrate metabolic process;GO:0003824//catalytic activity;GO:0016798//hydrolase activity, acting on glycosyl bonds;GO:0016787//hydrolase activity;GO:0004553//hydrolase activity, hydrolyzing O-glycosyl compounds;
		isoform_243731	GO:0008233//peptidase activity;GO:0070008//serine-type exopeptidase activity;GO:0004185//serine-type carboxypeptidase activity;GO:0004180//carboxypeptidase activity;GO:0008238//exopeptidase activity;GO:0017171//serine hydrolase activity;GO:0003824//catalytic activity;GO:0070011//peptidase activity, acting on L-amino acid peptides;GO:0140096//catalytic activity, acting on a protein;GO:0008236//ser…	GO:0008233//peptidase activity;GO:0070008//serine-type exopeptidase activity;GO:0004185//serine-type carboxypeptidase activity;GO:0004180//carboxypeptidase activity;GO:0008238//exopeptidase activity;GO:0017171//serine hydrolase activity;GO:0003824//catalytic activity;GO:0070011//peptidase activity, acting on L-amino acid peptides;GO:0140096//catalytic activity, acting on a protein;GO:0008236//ser…	GO:0008233//peptidase activity;GO:0070008//serine-type exopeptidase activity;GO:0004185//serine-type carboxypeptidase activity;GO:0004180//carboxypeptidase activity;GO:0008238//exopeptidase activity;GO:0017171//serine hydrolase activity;GO:0003824//catalytic activity;GO:0070011//peptidase activity, acting on L-amino acid peptides;GO:0140096//catalytic activity, acting on a protein;GO:0008236//ser…
		isoform_245029	0	0	0
		isoform_25178	0	0	0
		isoform_25903	GO:0005488//binding;GO:0003824//catalytic activity;GO:0046872//metal ion binding;GO:0043169//cation binding;GO:0043167//ion binding;GO:0051213//dioxygenase activity;GO:0016491//oxidoreductase activity;	GO:0005488//binding;GO:0003824//catalytic activity;GO:0046872//metal ion binding;GO:0043169//cation binding;GO:0043167//ion binding;GO:0051213//dioxygenase activity;GO:0016491//oxidoreductase activity;	GO:0005488//binding;GO:0003824//catalytic activity;GO:0046872//metal ion binding;GO:0043169//cation binding;GO:0043167//ion binding;GO:0051213//dioxygenase activity;GO:0016491//oxidoreductase activity;
		isoform_2751	GO:0043170//macromolecule metabolic process;GO:0016052//carbohydrate catabolic process;GO:0005976//polysaccharide metabolic process;GO:0071704//organic substance metabolic process;GO:0000272//polysaccharide catabolic process;GO:0044238//primary metabolic process;GO:0005975//carbohydrate metabolic process;GO:0009057//macromolecule catabolic process;GO:0009056//catabolic process;GO:0008152//metabol…	GO:0043170//macromolecule metabolic process;GO:0016052//carbohydrate catabolic process;GO:0005976//polysaccharide metabolic process;GO:0071704//organic substance metabolic process;GO:0000272//polysaccharide catabolic process;GO:0044238//primary metabolic process;GO:0005975//carbohydrate metabolic process;GO:0009057//macromolecule catabolic process;GO:0009056//catabolic process;GO:0008152//metabol…	GO:0043170//macromolecule metabolic process;GO:0016052//carbohydrate catabolic process;GO:0005976//polysaccharide metabolic process;GO:0071704//organic substance metabolic process;GO:0000272//polysaccharide catabolic process;GO:0044238//primary metabolic process;GO:0005975//carbohydrate metabolic process;GO:0009057//macromolecule catabolic process;GO:0009056//catabolic process;GO:0008152//metabol…
		isoform_34065	GO:0071704//organic substance metabolic process;GO:0008152//metabolic process;GO:0005975//carbohydrate metabolic process;GO:0044238//primary metabolic process;GO:0004553//hydrolase activity, hydrolyzing O-glycosyl compounds;GO:0016798//hydrolase activity, acting on glycosyl bonds;GO:0016787//hydrolase activity;GO:0008422//beta-glucosidase activity;GO:0015926//glucosidase activity;GO:0003824//cata…	GO:0071704//organic substance metabolic process;GO:0008152//metabolic process;GO:0005975//carbohydrate metabolic process;GO:0044238//primary metabolic process;GO:0004553//hydrolase activity, hydrolyzing O-glycosyl compounds;GO:0016798//hydrolase activity, acting on glycosyl bonds;GO:0016787//hydrolase activity;GO:0008422//beta-glucosidase activity;GO:0015926//glucosidase activity;GO:0003824//cata…	GO:0071704//organic substance metabolic process;GO:0008152//metabolic process;GO:0005975//carbohydrate metabolic process;GO:0044238//primary metabolic process;GO:0004553//hydrolase activity, hydrolyzing O-glycosyl compounds;GO:0016798//hydrolase activity, acting on glycosyl bonds;GO:0016787//hydrolase activity;GO:0008422//beta-glucosidase activity;GO:0015926//glucosidase activity;GO:0003824//cata…
		isoform_39473	GO:0030234//enzyme regulator activity;GO:0098772//molecular function regulator;GO:0004857//enzyme inhibitor activity;	GO:0030234//enzyme regulator activity;GO:0098772//molecular function regulator;GO:0004857//enzyme inhibitor activity;	GO:0030234//enzyme regulator activity;GO:0098772//molecular function regulator;GO:0004857//enzyme inhibitor activity;
		isoform_40286	0	0	0
		isoform_40712	GO:0031224//intrinsic component of membrane;GO:0016020//membrane;GO:0016021//integral component of membrane;	GO:0031224//intrinsic component of membrane;GO:0016020//membrane;GO:0016021//integral component of membrane;	GO:0031224//intrinsic component of membrane;GO:0016020//membrane;GO:0016021//integral component of membrane;
		isoform_48222	GO:0071704//organic substance metabolic process;GO:1901564//organonitrogen compound metabolic process;GO:0044238//primary metabolic process;GO:0019538//protein metabolic process;GO:0008152//metabolic process;GO:0006807//nitrogen compound metabolic process;GO:0043170//macromolecule metabolic process;GO:0031224//intrinsic component of membrane;GO:0016021//integral component of membrane;GO:0016020//…	GO:0071704//organic substance metabolic process;GO:1901564//organonitrogen compound metabolic process;GO:0044238//primary metabolic process;GO:0019538//protein metabolic process;GO:0008152//metabolic process;GO:0006807//nitrogen compound metabolic process;GO:0043170//macromolecule metabolic process;GO:0031224//intrinsic component of membrane;GO:0016021//integral component of membrane;GO:0016020//…	GO:0071704//organic substance metabolic process;GO:1901564//organonitrogen compound metabolic process;GO:0044238//primary metabolic process;GO:0019538//protein metabolic process;GO:0008152//metabolic process;GO:0006807//nitrogen compound metabolic process;GO:0043170//macromolecule metabolic process;GO:0031224//intrinsic component of membrane;GO:0016021//integral component of membrane;GO:0016020//…
		isoform_50996	GO:0006952//defense response;GO:0051704//multi-organism process;GO:0009617//response to bacterium;GO:0048519//negative regulation of biological process;GO:0098542//defense response to other organism;GO:0050789//regulation of biological process;GO:0009607//response to biotic stimulus;GO:0045926//negative regulation of growth;GO:0035821//modulation of process of other organism;GO:0042742//defense r…	GO:0006952//defense response;GO:0051704//multi-organism process;GO:0009617//response to bacterium;GO:0048519//negative regulation of biological process;GO:0098542//defense response to other organism;GO:0050789//regulation of biological process;GO:0009607//response to biotic stimulus;GO:0045926//negative regulation of growth;GO:0035821//modulation of process of other organism;GO:0042742//defense r…	GO:0006952//defense response;GO:0051704//multi-organism process;GO:0009617//response to bacterium;GO:0048519//negative regulation of biological process;GO:0098542//defense response to other organism;GO:0050789//regulation of biological process;GO:0009607//response to biotic stimulus;GO:0045926//negative regulation of growth;GO:0035821//modulation of process of other organism;GO:0042742//defense r…
		isoform_52882	0	0	0
		isoform_53799	GO:0071944//cell periphery;GO:0016021//integral component of membrane;GO:0016020//membrane;GO:0005886//plasma membrane;GO:0031224//intrinsic component of membrane;	GO:0071944//cell periphery;GO:0016021//integral component of membrane;GO:0016020//membrane;GO:0005886//plasma membrane;GO:0031224//intrinsic component of membrane;	GO:0071944//cell periphery;GO:0016021//integral component of membrane;GO:0016020//membrane;GO:0005886//plasma membrane;GO:0031224//intrinsic component of membrane;
		isoform_54141	0	0	0
		isoform_5445	GO:0008652//cellular amino acid biosynthetic process;GO:0044281//small molecule metabolic process;GO:0016053//organic acid biosynthetic process;GO:0019752//carboxylic acid metabolic process;GO:1901607//alpha-amino acid biosynthetic process;GO:0016054//organic acid catabolic process;GO:0042133//neurotransmitter metabolic process;GO:1901566//organonitrogen compound biosynthetic process;GO:0044248//…	GO:0008652//cellular amino acid biosynthetic process;GO:0044281//small molecule metabolic process;GO:0016053//organic acid biosynthetic process;GO:0019752//carboxylic acid metabolic process;GO:1901607//alpha-amino acid biosynthetic process;GO:0016054//organic acid catabolic process;GO:0042133//neurotransmitter metabolic process;GO:1901566//organonitrogen compound biosynthetic process;GO:0044248//…	GO:0008652//cellular amino acid biosynthetic process;GO:0044281//small molecule metabolic process;GO:0016053//organic acid biosynthetic process;GO:0019752//carboxylic acid metabolic process;GO:1901607//alpha-amino acid biosynthetic process;GO:0016054//organic acid catabolic process;GO:0042133//neurotransmitter metabolic process;GO:1901566//organonitrogen compound biosynthetic process;GO:0044248//…
		isoform_55976	0	0	0
		isoform_57997	GO:0003824//catalytic activity;GO:0016740//transferase activity;	GO:0003824//catalytic activity;GO:0016740//transferase activity;	GO:0003824//catalytic activity;GO:0016740//transferase activity;
		isoform_5895	GO:0044238//primary metabolic process;GO:0071704//organic substance metabolic process;GO:0005975//carbohydrate metabolic process;GO:0008152//metabolic process;GO:0004553//hydrolase activity, hydrolyzing O-glycosyl compounds;GO:0015926//glucosidase activity;GO:0003824//catalytic activity;GO:0016787//hydrolase activity;GO:0008422//beta-glucosidase activity;GO:0016798//hydrolase activity, acting on …	GO:0044238//primary metabolic process;GO:0071704//organic substance metabolic process;GO:0005975//carbohydrate metabolic process;GO:0008152//metabolic process;GO:0004553//hydrolase activity, hydrolyzing O-glycosyl compounds;GO:0015926//glucosidase activity;GO:0003824//catalytic activity;GO:0016787//hydrolase activity;GO:0008422//beta-glucosidase activity;GO:0016798//hydrolase activity, acting on …	GO:0044238//primary metabolic process;GO:0071704//organic substance metabolic process;GO:0005975//carbohydrate metabolic process;GO:0008152//metabolic process;GO:0004553//hydrolase activity, hydrolyzing O-glycosyl compounds;GO:0015926//glucosidase activity;GO:0003824//catalytic activity;GO:0016787//hydrolase activity;GO:0008422//beta-glucosidase activity;GO:0016798//hydrolase activity, acting on …
		isoform_66926	GO:0043207//response to external biotic stimulus;GO:0009620//response to fungus;GO:0042742//defense response to bacterium;GO:0009605//response to external stimulus;GO:0009617//response to bacterium;GO:0098542//defense response to other organism;GO:0050896//response to stimulus;GO:0006950//response to stress;GO:0009607//response to biotic stimulus;GO:0006952//defense response;GO:0051704//multi-org…	GO:0043207//response to external biotic stimulus;GO:0009620//response to fungus;GO:0042742//defense response to bacterium;GO:0009605//response to external stimulus;GO:0009617//response to bacterium;GO:0098542//defense response to other organism;GO:0050896//response to stimulus;GO:0006950//response to stress;GO:0009607//response to biotic stimulus;GO:0006952//defense response;GO:0051704//multi-org…	GO:0043207//response to external biotic stimulus;GO:0009620//response to fungus;GO:0042742//defense response to bacterium;GO:0009605//response to external stimulus;GO:0009617//response to bacterium;GO:0098542//defense response to other organism;GO:0050896//response to stimulus;GO:0006950//response to stress;GO:0009607//response to biotic stimulus;GO:0006952//defense response;GO:0051704//multi-org…
		isoform_77432	GO:0098772//molecular function regulator;GO:0004857//enzyme inhibitor activity;GO:0030234//enzyme regulator activity;	GO:0098772//molecular function regulator;GO:0004857//enzyme inhibitor activity;GO:0030234//enzyme regulator activity;	GO:0098772//molecular function regulator;GO:0004857//enzyme inhibitor activity;GO:0030234//enzyme regulator activity;
		isoform_82135	GO:0008152//metabolic process;GO:0005975//carbohydrate metabolic process;GO:0071704//organic substance metabolic process;GO:0044238//primary metabolic process;GO:0016787//hydrolase activity;GO:0008422//beta-glucosidase activity;GO:0016798//hydrolase activity, acting on glycosyl bonds;GO:0015926//glucosidase activity;GO:0004553//hydrolase activity, hydrolyzing O-glycosyl compounds;GO:0003824//cata…	GO:0008152//metabolic process;GO:0005975//carbohydrate metabolic process;GO:0071704//organic substance metabolic process;GO:0044238//primary metabolic process;GO:0016787//hydrolase activity;GO:0008422//beta-glucosidase activity;GO:0016798//hydrolase activity, acting on glycosyl bonds;GO:0015926//glucosidase activity;GO:0004553//hydrolase activity, hydrolyzing O-glycosyl compounds;GO:0003824//cata…	GO:0008152//metabolic process;GO:0005975//carbohydrate metabolic process;GO:0071704//organic substance metabolic process;GO:0044238//primary metabolic process;GO:0016787//hydrolase activity;GO:0008422//beta-glucosidase activity;GO:0016798//hydrolase activity, acting on glycosyl bonds;GO:0015926//glucosidase activity;GO:0004553//hydrolase activity, hydrolyzing O-glycosyl compounds;GO:0003824//cata…
		isoform_82744	GO:0016020//membrane;GO:0016021//integral component of membrane;GO:0031224//intrinsic component of membrane;	GO:0016020//membrane;GO:0016021//integral component of membrane;GO:0031224//intrinsic component of membrane;	GO:0016020//membrane;GO:0016021//integral component of membrane;GO:0031224//intrinsic component of membrane;
		isoform_86375	GO:0019318//hexose metabolic process;GO:0005996//monosaccharide metabolic process;GO:0044281//small molecule metabolic process;GO:0008152//metabolic process;GO:0005975//carbohydrate metabolic process;GO:0071704//organic substance metabolic process;GO:0044238//primary metabolic process;GO:0006012//galactose metabolic process;GO:0016857//racemase and epimerase activity, acting on carbohydrates and …	GO:0019318//hexose metabolic process;GO:0005996//monosaccharide metabolic process;GO:0044281//small molecule metabolic process;GO:0008152//metabolic process;GO:0005975//carbohydrate metabolic process;GO:0071704//organic substance metabolic process;GO:0044238//primary metabolic process;GO:0006012//galactose metabolic process;GO:0016857//racemase and epimerase activity, acting on carbohydrates and …	GO:0019318//hexose metabolic process;GO:0005996//monosaccharide metabolic process;GO:0044281//small molecule metabolic process;GO:0008152//metabolic process;GO:0005975//carbohydrate metabolic process;GO:0071704//organic substance metabolic process;GO:0044238//primary metabolic process;GO:0006012//galactose metabolic process;GO:0016857//racemase and epimerase activity, acting on carbohydrates and …
		isoform_91077	GO:0016310//phosphorylation;GO:0044267//cellular protein metabolic process;GO:0008152//metabolic process;GO:0036211//protein modification process;GO:0006468//protein phosphorylation;GO:1901564//organonitrogen compound metabolic process;GO:0071704//organic substance metabolic process;GO:0043412//macromolecule modification;GO:0019538//protein metabolic process;GO:0009987//cellular process;GO:000680…	GO:0016310//phosphorylation;GO:0044267//cellular protein metabolic process;GO:0008152//metabolic process;GO:0036211//protein modification process;GO:0006468//protein phosphorylation;GO:1901564//organonitrogen compound metabolic process;GO:0071704//organic substance metabolic process;GO:0043412//macromolecule modification;GO:0019538//protein metabolic process;GO:0009987//cellular process;GO:000680…	GO:0016310//phosphorylation;GO:0044267//cellular protein metabolic process;GO:0008152//metabolic process;GO:0036211//protein modification process;GO:0006468//protein phosphorylation;GO:1901564//organonitrogen compound metabolic process;GO:0071704//organic substance metabolic process;GO:0043412//macromolecule modification;GO:0019538//protein metabolic process;GO:0009987//cellular process;GO:000680…
		isoform_92240	GO:0005975//carbohydrate metabolic process;GO:0008152//metabolic process;GO:0044238//primary metabolic process;GO:0071704//organic substance metabolic process;GO:0016787//hydrolase activity;GO:0016798//hydrolase activity, acting on glycosyl bonds;GO:0004553//hydrolase activity, hydrolyzing O-glycosyl compounds;GO:0003824//catalytic activity;	GO:0005975//carbohydrate metabolic process;GO:0008152//metabolic process;GO:0044238//primary metabolic process;GO:0071704//organic substance metabolic process;GO:0016787//hydrolase activity;GO:0016798//hydrolase activity, acting on glycosyl bonds;GO:0004553//hydrolase activity, hydrolyzing O-glycosyl compounds;GO:0003824//catalytic activity;	GO:0005975//carbohydrate metabolic process;GO:0008152//metabolic process;GO:0044238//primary metabolic process;GO:0071704//organic substance metabolic process;GO:0016787//hydrolase activity;GO:0016798//hydrolase activity, acting on glycosyl bonds;GO:0004553//hydrolase activity, hydrolyzing O-glycosyl compounds;GO:0003824//catalytic activity;
		isoform_92805	GO:0005975//carbohydrate metabolic process;GO:0044238//primary metabolic process;GO:0008152//metabolic process;GO:0071704//organic substance metabolic process;GO:0016787//hydrolase activity;GO:0015926//glucosidase activity;GO:0016798//hydrolase activity, acting on glycosyl bonds;GO:0004553//hydrolase activity, hydrolyzing O-glycosyl compounds;GO:0008422//beta-glucosidase activity;GO:0003824//cata…	GO:0005975//carbohydrate metabolic process;GO:0044238//primary metabolic process;GO:0008152//metabolic process;GO:0071704//organic substance metabolic process;GO:0016787//hydrolase activity;GO:0015926//glucosidase activity;GO:0016798//hydrolase activity, acting on glycosyl bonds;GO:0004553//hydrolase activity, hydrolyzing O-glycosyl compounds;GO:0008422//beta-glucosidase activity;GO:0003824//cata…	GO:0005975//carbohydrate metabolic process;GO:0044238//primary metabolic process;GO:0008152//metabolic process;GO:0071704//organic substance metabolic process;GO:0016787//hydrolase activity;GO:0015926//glucosidase activity;GO:0016798//hydrolase activity, acting on glycosyl bonds;GO:0004553//hydrolase activity, hydrolyzing O-glycosyl compounds;GO:0008422//beta-glucosidase activity;GO:0003824//cata…
		isoform_92874	GO:0006508//proteolysis;GO:0030163//protein catabolic process;GO:0008152//metabolic process;GO:0009057//macromolecule catabolic process;GO:0009056//catabolic process;GO:0006807//nitrogen compound metabolic process;GO:0044238//primary metabolic process;GO:0043170//macromolecule metabolic process;GO:1901575//organic substance catabolic process;GO:1901564//organonitrogen compound metabolic process;G…	GO:0006508//proteolysis;GO:0030163//protein catabolic process;GO:0008152//metabolic process;GO:0009057//macromolecule catabolic process;GO:0009056//catabolic process;GO:0006807//nitrogen compound metabolic process;GO:0044238//primary metabolic process;GO:0043170//macromolecule metabolic process;GO:1901575//organic substance catabolic process;GO:1901564//organonitrogen compound metabolic process;G…	GO:0006508//proteolysis;GO:0030163//protein catabolic process;GO:0008152//metabolic process;GO:0009057//macromolecule catabolic process;GO:0009056//catabolic process;GO:0006807//nitrogen compound metabolic process;GO:0044238//primary metabolic process;GO:0043170//macromolecule metabolic process;GO:1901575//organic substance catabolic process;GO:1901564//organonitrogen compound metabolic process;G…
	isoform_55976	isoform_10150	GO:0071704//organic substance metabolic process;GO:0005975//carbohydrate metabolic process;GO:0044238//primary metabolic process;GO:0008152//metabolic process;GO:0008422//beta-glucosidase activity;GO:0016798//hydrolase activity, acting on glycosyl bonds;GO:0016787//hydrolase activity;GO:0003824//catalytic activity;GO:0015926//glucosidase activity;GO:0004553//hydrolase activity, hydrolyzing O-glyc…	GO:0071704//organic substance metabolic process;GO:0005975//carbohydrate metabolic process;GO:0044238//primary metabolic process;GO:0008152//metabolic process;GO:0008422//beta-glucosidase activity;GO:0016798//hydrolase activity, acting on glycosyl bonds;GO:0016787//hydrolase activity;GO:0003824//catalytic activity;GO:0015926//glucosidase activity;GO:0004553//hydrolase activity, hydrolyzing O-glyc…	GO:0071704//organic substance metabolic process;GO:0005975//carbohydrate metabolic process;GO:0044238//primary metabolic process;GO:0008152//metabolic process;GO:0008422//beta-glucosidase activity;GO:0016798//hydrolase activity, acting on glycosyl bonds;GO:0016787//hydrolase activity;GO:0003824//catalytic activity;GO:0015926//glucosidase activity;GO:0004553//hydrolase activity, hydrolyzing O-glyc…
		isoform_101950	GO:0009064//glutamine family amino acid metabolic process;GO:0043649//dicarboxylic acid catabolic process;GO:0009065//glutamine family amino acid catabolic process;GO:1901606//alpha-amino acid catabolic process;GO:0006536//glutamate metabolic process;GO:1901565//organonitrogen compound catabolic process;GO:0046395//carboxylic acid catabolic process;GO:0044237//cellular metabolic process;GO:004343…	GO:0009064//glutamine family amino acid metabolic process;GO:0043649//dicarboxylic acid catabolic process;GO:0009065//glutamine family amino acid catabolic process;GO:1901606//alpha-amino acid catabolic process;GO:0006536//glutamate metabolic process;GO:1901565//organonitrogen compound catabolic process;GO:0046395//carboxylic acid catabolic process;GO:0044237//cellular metabolic process;GO:004343…	GO:0009064//glutamine family amino acid metabolic process;GO:0043649//dicarboxylic acid catabolic process;GO:0009065//glutamine family amino acid catabolic process;GO:1901606//alpha-amino acid catabolic process;GO:0006536//glutamate metabolic process;GO:1901565//organonitrogen compound catabolic process;GO:0046395//carboxylic acid catabolic process;GO:0044237//cellular metabolic process;GO:004343…
		isoform_104071	GO:0097159//organic cyclic compound binding;GO:0003676//nucleic acid binding;GO:0005488//binding;GO:0003824//catalytic activity;GO:0008408//3'-5' exonuclease activity;GO:0004518//nuclease activity;GO:0016788//hydrolase activity, acting on ester bonds;GO:0016787//hydrolase activity;GO:0004527//exonuclease activity;GO:1901363//heterocyclic compound binding;	GO:0097159//organic cyclic compound binding;GO:0003676//nucleic acid binding;GO:0005488//binding;GO:0003824//catalytic activity;GO:0008408//3'-5' exonuclease activity;GO:0004518//nuclease activity;GO:0016788//hydrolase activity, acting on ester bonds;GO:0016787//hydrolase activity;GO:0004527//exonuclease activity;GO:1901363//heterocyclic compound binding;	GO:0097159//organic cyclic compound binding;GO:0003676//nucleic acid binding;GO:0005488//binding;GO:0003824//catalytic activity;GO:0008408//3'-5' exonuclease activity;GO:0004518//nuclease activity;GO:0016788//hydrolase activity, acting on ester bonds;GO:0016787//hydrolase activity;GO:0004527//exonuclease activity;GO:1901363//heterocyclic compound binding;
		isoform_105980	GO:0043229//intracellular organelle;GO:0043231//intracellular membrane-bounded organelle;GO:0005622//intracellular;GO:0043226//organelle;GO:0043227//membrane-bounded organelle;GO:0005634//nucleus;GO:0005488//binding;GO:1901363//heterocyclic compound binding;GO:0003677//DNA binding;GO:0003676//nucleic acid binding;GO:0140110//transcription regulator activity;GO:0097159//organic cyclic compound bin…	GO:0043229//intracellular organelle;GO:0043231//intracellular membrane-bounded organelle;GO:0005622//intracellular;GO:0043226//organelle;GO:0043227//membrane-bounded organelle;GO:0005634//nucleus;GO:0005488//binding;GO:1901363//heterocyclic compound binding;GO:0003677//DNA binding;GO:0003676//nucleic acid binding;GO:0140110//transcription regulator activity;GO:0097159//organic cyclic compound bin…	GO:0043229//intracellular organelle;GO:0043231//intracellular membrane-bounded organelle;GO:0005622//intracellular;GO:0043226//organelle;GO:0043227//membrane-bounded organelle;GO:0005634//nucleus;GO:0005488//binding;GO:1901363//heterocyclic compound binding;GO:0003677//DNA binding;GO:0003676//nucleic acid binding;GO:0140110//transcription regulator activity;GO:0097159//organic cyclic compound bin…
		isoform_10649	GO:0005975//carbohydrate metabolic process;GO:0071704//organic substance metabolic process;GO:0044238//primary metabolic process;GO:0008152//metabolic process;GO:0016787//hydrolase activity;GO:0003824//catalytic activity;GO:0016798//hydrolase activity, acting on glycosyl bonds;GO:0015926//glucosidase activity;GO:0004553//hydrolase activity, hydrolyzing O-glycosyl compounds;GO:0008422//beta-glucos…	GO:0005975//carbohydrate metabolic process;GO:0071704//organic substance metabolic process;GO:0044238//primary metabolic process;GO:0008152//metabolic process;GO:0016787//hydrolase activity;GO:0003824//catalytic activity;GO:0016798//hydrolase activity, acting on glycosyl bonds;GO:0015926//glucosidase activity;GO:0004553//hydrolase activity, hydrolyzing O-glycosyl compounds;GO:0008422//beta-glucos…	GO:0005975//carbohydrate metabolic process;GO:0071704//organic substance metabolic process;GO:0044238//primary metabolic process;GO:0008152//metabolic process;GO:0016787//hydrolase activity;GO:0003824//catalytic activity;GO:0016798//hydrolase activity, acting on glycosyl bonds;GO:0015926//glucosidase activity;GO:0004553//hydrolase activity, hydrolyzing O-glycosyl compounds;GO:0008422//beta-glucos…
		isoform_110277	0	0	0
		isoform_112493	GO:0043436//oxoacid metabolic process;GO:0006807//nitrogen compound metabolic process;GO:1901564//organonitrogen compound metabolic process;GO:0009064//glutamine family amino acid metabolic process;GO:0019752//carboxylic acid metabolic process;GO:0044237//cellular metabolic process;GO:0044281//small molecule metabolic process;GO:0044238//primary metabolic process;GO:0008152//metabolic process;GO:…	GO:0043436//oxoacid metabolic process;GO:0006807//nitrogen compound metabolic process;GO:1901564//organonitrogen compound metabolic process;GO:0009064//glutamine family amino acid metabolic process;GO:0019752//carboxylic acid metabolic process;GO:0044237//cellular metabolic process;GO:0044281//small molecule metabolic process;GO:0044238//primary metabolic process;GO:0008152//metabolic process;GO:…	GO:0043436//oxoacid metabolic process;GO:0006807//nitrogen compound metabolic process;GO:1901564//organonitrogen compound metabolic process;GO:0009064//glutamine family amino acid metabolic process;GO:0019752//carboxylic acid metabolic process;GO:0044237//cellular metabolic process;GO:0044281//small molecule metabolic process;GO:0044238//primary metabolic process;GO:0008152//metabolic process;GO:…
		isoform_113897	GO:0071704//organic substance metabolic process;GO:0005975//carbohydrate metabolic process;GO:0044238//primary metabolic process;GO:0008152//metabolic process;GO:0004553//hydrolase activity, hydrolyzing O-glycosyl compounds;GO:0016798//hydrolase activity, acting on glycosyl bonds;GO:0016787//hydrolase activity;GO:0003824//catalytic activity;	GO:0071704//organic substance metabolic process;GO:0005975//carbohydrate metabolic process;GO:0044238//primary metabolic process;GO:0008152//metabolic process;GO:0004553//hydrolase activity, hydrolyzing O-glycosyl compounds;GO:0016798//hydrolase activity, acting on glycosyl bonds;GO:0016787//hydrolase activity;GO:0003824//catalytic activity;	GO:0071704//organic substance metabolic process;GO:0005975//carbohydrate metabolic process;GO:0044238//primary metabolic process;GO:0008152//metabolic process;GO:0004553//hydrolase activity, hydrolyzing O-glycosyl compounds;GO:0016798//hydrolase activity, acting on glycosyl bonds;GO:0016787//hydrolase activity;GO:0003824//catalytic activity;
		isoform_11493	GO:0008152//metabolic process;GO:0071704//organic substance metabolic process;GO:0006629//lipid metabolic process;GO:0044238//primary metabolic process;GO:0016020//membrane;GO:0016021//integral component of membrane;GO:0031224//intrinsic component of membrane;GO:0016787//hydrolase activity;GO:0003824//catalytic activity;	GO:0008152//metabolic process;GO:0071704//organic substance metabolic process;GO:0006629//lipid metabolic process;GO:0044238//primary metabolic process;GO:0016020//membrane;GO:0016021//integral component of membrane;GO:0031224//intrinsic component of membrane;GO:0016787//hydrolase activity;GO:0003824//catalytic activity;	GO:0008152//metabolic process;GO:0071704//organic substance metabolic process;GO:0006629//lipid metabolic process;GO:0044238//primary metabolic process;GO:0016020//membrane;GO:0016021//integral component of membrane;GO:0031224//intrinsic component of membrane;GO:0016787//hydrolase activity;GO:0003824//catalytic activity;
		isoform_12234	GO:0016021//integral component of membrane;GO:0016020//membrane;GO:0031224//intrinsic component of membrane;GO:0020037//heme binding;GO:0043169//cation binding;GO:0046914//transition metal ion binding;GO:0046906//tetrapyrrole binding;GO:0004497//monooxygenase activity;GO:0016705//oxidoreductase activity, acting on paired donors, with incorporation or reduction of molecular oxygen;GO:0005506//iron…	GO:0016021//integral component of membrane;GO:0016020//membrane;GO:0031224//intrinsic component of membrane;GO:0020037//heme binding;GO:0043169//cation binding;GO:0046914//transition metal ion binding;GO:0046906//tetrapyrrole binding;GO:0004497//monooxygenase activity;GO:0016705//oxidoreductase activity, acting on paired donors, with incorporation or reduction of molecular oxygen;GO:0005506//iron…	GO:0016021//integral component of membrane;GO:0016020//membrane;GO:0031224//intrinsic component of membrane;GO:0020037//heme binding;GO:0043169//cation binding;GO:0046914//transition metal ion binding;GO:0046906//tetrapyrrole binding;GO:0004497//monooxygenase activity;GO:0016705//oxidoreductase activity, acting on paired donors, with incorporation or reduction of molecular oxygen;GO:0005506//iron…
		isoform_129980	GO:0005975//carbohydrate metabolic process;GO:0008152//metabolic process;GO:0044238//primary metabolic process;GO:0071704//organic substance metabolic process;GO:0004553//hydrolase activity, hydrolyzing O-glycosyl compounds;GO:0016798//hydrolase activity, acting on glycosyl bonds;GO:0003824//catalytic activity;GO:0016787//hydrolase activity;	GO:0005975//carbohydrate metabolic process;GO:0008152//metabolic process;GO:0044238//primary metabolic process;GO:0071704//organic substance metabolic process;GO:0004553//hydrolase activity, hydrolyzing O-glycosyl compounds;GO:0016798//hydrolase activity, acting on glycosyl bonds;GO:0003824//catalytic activity;GO:0016787//hydrolase activity;	GO:0005975//carbohydrate metabolic process;GO:0008152//metabolic process;GO:0044238//primary metabolic process;GO:0071704//organic substance metabolic process;GO:0004553//hydrolase activity, hydrolyzing O-glycosyl compounds;GO:0016798//hydrolase activity, acting on glycosyl bonds;GO:0003824//catalytic activity;GO:0016787//hydrolase activity;
		isoform_13126	GO:0016020//membrane;GO:0031224//intrinsic component of membrane;GO:0016021//integral component of membrane;GO:0003824//catalytic activity;GO:0043169//cation binding;GO:0016491//oxidoreductase activity;GO:1901363//heterocyclic compound binding;GO:0097159//organic cyclic compound binding;GO:0046914//transition metal ion binding;GO:0046906//tetrapyrrole binding;GO:0016705//oxidoreductase activity, …	GO:0016020//membrane;GO:0031224//intrinsic component of membrane;GO:0016021//integral component of membrane;GO:0003824//catalytic activity;GO:0043169//cation binding;GO:0016491//oxidoreductase activity;GO:1901363//heterocyclic compound binding;GO:0097159//organic cyclic compound binding;GO:0046914//transition metal ion binding;GO:0046906//tetrapyrrole binding;GO:0016705//oxidoreductase activity, …	GO:0016020//membrane;GO:0031224//intrinsic component of membrane;GO:0016021//integral component of membrane;GO:0003824//catalytic activity;GO:0043169//cation binding;GO:0016491//oxidoreductase activity;GO:1901363//heterocyclic compound binding;GO:0097159//organic cyclic compound binding;GO:0046914//transition metal ion binding;GO:0046906//tetrapyrrole binding;GO:0016705//oxidoreductase activity, …
		isoform_133879	GO:0016021//integral component of membrane;GO:0031224//intrinsic component of membrane;GO:0016020//membrane;	GO:0016021//integral component of membrane;GO:0031224//intrinsic component of membrane;GO:0016020//membrane;	GO:0016021//integral component of membrane;GO:0031224//intrinsic component of membrane;GO:0016020//membrane;
		isoform_144637	GO:1902680//positive regulation of RNA biosynthetic process;GO:0031328//positive regulation of cellular biosynthetic process;GO:0009893//positive regulation of metabolic process;GO:0019222//regulation of metabolic process;GO:0031323//regulation of cellular metabolic process;GO:0048518//positive regulation of biological process;GO:0010468//regulation of gene expression;GO:0051252//regulation of RN…	GO:1902680//positive regulation of RNA biosynthetic process;GO:0031328//positive regulation of cellular biosynthetic process;GO:0009893//positive regulation of metabolic process;GO:0019222//regulation of metabolic process;GO:0031323//regulation of cellular metabolic process;GO:0048518//positive regulation of biological process;GO:0010468//regulation of gene expression;GO:0051252//regulation of RN…	GO:1902680//positive regulation of RNA biosynthetic process;GO:0031328//positive regulation of cellular biosynthetic process;GO:0009893//positive regulation of metabolic process;GO:0019222//regulation of metabolic process;GO:0031323//regulation of cellular metabolic process;GO:0048518//positive regulation of biological process;GO:0010468//regulation of gene expression;GO:0051252//regulation of RN…
		isoform_147388	GO:0004842//ubiquitin-protein transferase activity;GO:0019787//ubiquitin-like protein transferase activity;GO:0140096//catalytic activity, acting on a protein;GO:0003824//catalytic activity;GO:0016740//transferase activity;	GO:0004842//ubiquitin-protein transferase activity;GO:0019787//ubiquitin-like protein transferase activity;GO:0140096//catalytic activity, acting on a protein;GO:0003824//catalytic activity;GO:0016740//transferase activity;	GO:0004842//ubiquitin-protein transferase activity;GO:0019787//ubiquitin-like protein transferase activity;GO:0140096//catalytic activity, acting on a protein;GO:0003824//catalytic activity;GO:0016740//transferase activity;
		isoform_147896	GO:0044237//cellular metabolic process;GO:0044281//small molecule metabolic process;GO:0043436//oxoacid metabolic process;GO:0019752//carboxylic acid metabolic process;GO:0008152//metabolic process;GO:1901566//organonitrogen compound biosynthetic process;GO:0009081//branched-chain amino acid metabolic process;GO:0006807//nitrogen compound metabolic process;GO:0044249//cellular biosynthetic proces…	GO:0044237//cellular metabolic process;GO:0044281//small molecule metabolic process;GO:0043436//oxoacid metabolic process;GO:0019752//carboxylic acid metabolic process;GO:0008152//metabolic process;GO:1901566//organonitrogen compound biosynthetic process;GO:0009081//branched-chain amino acid metabolic process;GO:0006807//nitrogen compound metabolic process;GO:0044249//cellular biosynthetic proces…	GO:0044237//cellular metabolic process;GO:0044281//small molecule metabolic process;GO:0043436//oxoacid metabolic process;GO:0019752//carboxylic acid metabolic process;GO:0008152//metabolic process;GO:1901566//organonitrogen compound biosynthetic process;GO:0009081//branched-chain amino acid metabolic process;GO:0006807//nitrogen compound metabolic process;GO:0044249//cellular biosynthetic proces…
		isoform_152869	GO:0042742//defense response to bacterium;GO:0009605//response to external stimulus;GO:0006952//defense response;GO:0051707//response to other organism;GO:0006950//response to stress;GO:0098542//defense response to other organism;GO:0043207//response to external biotic stimulus;GO:0009617//response to bacterium;GO:0009620//response to fungus;GO:0051704//multi-organism process;GO:0050896//response…	GO:0042742//defense response to bacterium;GO:0009605//response to external stimulus;GO:0006952//defense response;GO:0051707//response to other organism;GO:0006950//response to stress;GO:0098542//defense response to other organism;GO:0043207//response to external biotic stimulus;GO:0009617//response to bacterium;GO:0009620//response to fungus;GO:0051704//multi-organism process;GO:0050896//response…	GO:0042742//defense response to bacterium;GO:0009605//response to external stimulus;GO:0006952//defense response;GO:0051707//response to other organism;GO:0006950//response to stress;GO:0098542//defense response to other organism;GO:0043207//response to external biotic stimulus;GO:0009617//response to bacterium;GO:0009620//response to fungus;GO:0051704//multi-organism process;GO:0050896//response…
		isoform_157420	GO:0071704//organic substance metabolic process;GO:0008152//metabolic process;GO:0044238//primary metabolic process;GO:0005975//carbohydrate metabolic process;GO:0016020//membrane;GO:0031224//intrinsic component of membrane;GO:0016021//integral component of membrane;GO:0004553//hydrolase activity, hydrolyzing O-glycosyl compounds;GO:0008422//beta-glucosidase activity;GO:0003824//catalytic activit…	GO:0071704//organic substance metabolic process;GO:0008152//metabolic process;GO:0044238//primary metabolic process;GO:0005975//carbohydrate metabolic process;GO:0016020//membrane;GO:0031224//intrinsic component of membrane;GO:0016021//integral component of membrane;GO:0004553//hydrolase activity, hydrolyzing O-glycosyl compounds;GO:0008422//beta-glucosidase activity;GO:0003824//catalytic activit…	GO:0071704//organic substance metabolic process;GO:0008152//metabolic process;GO:0044238//primary metabolic process;GO:0005975//carbohydrate metabolic process;GO:0016020//membrane;GO:0031224//intrinsic component of membrane;GO:0016021//integral component of membrane;GO:0004553//hydrolase activity, hydrolyzing O-glycosyl compounds;GO:0008422//beta-glucosidase activity;GO:0003824//catalytic activit…
		isoform_159066	GO:0010556//regulation of macromolecule biosynthetic process;GO:0032501//multicellular organismal process;GO:0031326//regulation of cellular biosynthetic process;GO:0048229//gametophyte development;GO:0032502//developmental process;GO:0048653//anther development;GO:2000112//regulation of cellular macromolecule biosynthetic process;GO:0009791//post-embryonic development;GO:0048466//androecium deve…	GO:0010556//regulation of macromolecule biosynthetic process;GO:0032501//multicellular organismal process;GO:0031326//regulation of cellular biosynthetic process;GO:0048229//gametophyte development;GO:0032502//developmental process;GO:0048653//anther development;GO:2000112//regulation of cellular macromolecule biosynthetic process;GO:0009791//post-embryonic development;GO:0048466//androecium deve…	GO:0010556//regulation of macromolecule biosynthetic process;GO:0032501//multicellular organismal process;GO:0031326//regulation of cellular biosynthetic process;GO:0048229//gametophyte development;GO:0032502//developmental process;GO:0048653//anther development;GO:2000112//regulation of cellular macromolecule biosynthetic process;GO:0009791//post-embryonic development;GO:0048466//androecium deve…
		isoform_165381	0	0	0
		isoform_167453	GO:0031224//intrinsic component of membrane;GO:0016020//membrane;GO:0016021//integral component of membrane;	GO:0031224//intrinsic component of membrane;GO:0016020//membrane;GO:0016021//integral component of membrane;	GO:0031224//intrinsic component of membrane;GO:0016020//membrane;GO:0016021//integral component of membrane;
		isoform_185193	GO:0071704//organic substance metabolic process;GO:0043170//macromolecule metabolic process;GO:1901565//organonitrogen compound catabolic process;GO:1901564//organonitrogen compound metabolic process;GO:0006807//nitrogen compound metabolic process;GO:0030163//protein catabolic process;GO:0008152//metabolic process;GO:0006508//proteolysis;GO:0044238//primary metabolic process;GO:1901575//organic s…	GO:0071704//organic substance metabolic process;GO:0043170//macromolecule metabolic process;GO:1901565//organonitrogen compound catabolic process;GO:1901564//organonitrogen compound metabolic process;GO:0006807//nitrogen compound metabolic process;GO:0030163//protein catabolic process;GO:0008152//metabolic process;GO:0006508//proteolysis;GO:0044238//primary metabolic process;GO:1901575//organic s…	GO:0071704//organic substance metabolic process;GO:0043170//macromolecule metabolic process;GO:1901565//organonitrogen compound catabolic process;GO:1901564//organonitrogen compound metabolic process;GO:0006807//nitrogen compound metabolic process;GO:0030163//protein catabolic process;GO:0008152//metabolic process;GO:0006508//proteolysis;GO:0044238//primary metabolic process;GO:1901575//organic s…
		isoform_187866	GO:0016021//integral component of membrane;GO:0031224//intrinsic component of membrane;GO:0016020//membrane;GO:0016491//oxidoreductase activity;GO:0003824//catalytic activity;	GO:0016021//integral component of membrane;GO:0031224//intrinsic component of membrane;GO:0016020//membrane;GO:0016491//oxidoreductase activity;GO:0003824//catalytic activity;	GO:0016021//integral component of membrane;GO:0031224//intrinsic component of membrane;GO:0016020//membrane;GO:0016491//oxidoreductase activity;GO:0003824//catalytic activity;
		isoform_188418	GO:0043231//intracellular membrane-bounded organelle;GO:0043226//organelle;GO:0043227//membrane-bounded organelle;GO:0005622//intracellular;GO:0005634//nucleus;GO:0043229//intracellular organelle;GO:0097159//organic cyclic compound binding;GO:0003677//DNA binding;GO:1901363//heterocyclic compound binding;GO:0003676//nucleic acid binding;GO:0043565//sequence-specific DNA binding;GO:0003700//DNA-bi…	GO:0043231//intracellular membrane-bounded organelle;GO:0043226//organelle;GO:0043227//membrane-bounded organelle;GO:0005622//intracellular;GO:0005634//nucleus;GO:0043229//intracellular organelle;GO:0097159//organic cyclic compound binding;GO:0003677//DNA binding;GO:1901363//heterocyclic compound binding;GO:0003676//nucleic acid binding;GO:0043565//sequence-specific DNA binding;GO:0003700//DNA-bi…	GO:0043231//intracellular membrane-bounded organelle;GO:0043226//organelle;GO:0043227//membrane-bounded organelle;GO:0005622//intracellular;GO:0005634//nucleus;GO:0043229//intracellular organelle;GO:0097159//organic cyclic compound binding;GO:0003677//DNA binding;GO:1901363//heterocyclic compound binding;GO:0003676//nucleic acid binding;GO:0043565//sequence-specific DNA binding;GO:0003700//DNA-bi…
		isoform_1885	GO:0008152//metabolic process;GO:0071704//organic substance metabolic process;GO:0044238//primary metabolic process;GO:0006629//lipid metabolic process;GO:0016021//integral component of membrane;GO:0016020//membrane;GO:0031224//intrinsic component of membrane;GO:0016787//hydrolase activity;GO:0003824//catalytic activity;	GO:0008152//metabolic process;GO:0071704//organic substance metabolic process;GO:0044238//primary metabolic process;GO:0006629//lipid metabolic process;GO:0016021//integral component of membrane;GO:0016020//membrane;GO:0031224//intrinsic component of membrane;GO:0016787//hydrolase activity;GO:0003824//catalytic activity;	GO:0008152//metabolic process;GO:0071704//organic substance metabolic process;GO:0044238//primary metabolic process;GO:0006629//lipid metabolic process;GO:0016021//integral component of membrane;GO:0016020//membrane;GO:0031224//intrinsic component of membrane;GO:0016787//hydrolase activity;GO:0003824//catalytic activity;
		isoform_188575	GO:0008152//metabolic process;GO:0071704//organic substance metabolic process;GO:0044238//primary metabolic process;GO:0005975//carbohydrate metabolic process;GO:0004553//hydrolase activity, hydrolyzing O-glycosyl compounds;GO:0016787//hydrolase activity;GO:0003824//catalytic activity;GO:0016798//hydrolase activity, acting on glycosyl bonds;	GO:0008152//metabolic process;GO:0071704//organic substance metabolic process;GO:0044238//primary metabolic process;GO:0005975//carbohydrate metabolic process;GO:0004553//hydrolase activity, hydrolyzing O-glycosyl compounds;GO:0016787//hydrolase activity;GO:0003824//catalytic activity;GO:0016798//hydrolase activity, acting on glycosyl bonds;	GO:0008152//metabolic process;GO:0071704//organic substance metabolic process;GO:0044238//primary metabolic process;GO:0005975//carbohydrate metabolic process;GO:0004553//hydrolase activity, hydrolyzing O-glycosyl compounds;GO:0016787//hydrolase activity;GO:0003824//catalytic activity;GO:0016798//hydrolase activity, acting on glycosyl bonds;
		isoform_192429	GO:0006629//lipid metabolic process;GO:1901360//organic cyclic compound metabolic process;GO:0044238//primary metabolic process;GO:0016125//sterol metabolic process;GO:0008152//metabolic process;GO:1901615//organic hydroxy compound metabolic process;GO:0008202//steroid metabolic process;GO:0055114//oxidation-reduction process;GO:0071704//organic substance metabolic process;GO:0016021//integral co…	GO:0006629//lipid metabolic process;GO:1901360//organic cyclic compound metabolic process;GO:0044238//primary metabolic process;GO:0016125//sterol metabolic process;GO:0008152//metabolic process;GO:1901615//organic hydroxy compound metabolic process;GO:0008202//steroid metabolic process;GO:0055114//oxidation-reduction process;GO:0071704//organic substance metabolic process;GO:0016021//integral co…	GO:0006629//lipid metabolic process;GO:1901360//organic cyclic compound metabolic process;GO:0044238//primary metabolic process;GO:0016125//sterol metabolic process;GO:0008152//metabolic process;GO:1901615//organic hydroxy compound metabolic process;GO:0008202//steroid metabolic process;GO:0055114//oxidation-reduction process;GO:0071704//organic substance metabolic process;GO:0016021//integral co…
		isoform_192694	GO:0016020//membrane;GO:0016021//integral component of membrane;GO:0031224//intrinsic component of membrane;GO:0097159//organic cyclic compound binding;GO:0046914//transition metal ion binding;GO:0003824//catalytic activity;GO:0005488//binding;GO:0043167//ion binding;GO:1901363//heterocyclic compound binding;GO:0016705//oxidoreductase activity, acting on paired donors, with incorporation or reduc…	GO:0016020//membrane;GO:0016021//integral component of membrane;GO:0031224//intrinsic component of membrane;GO:0097159//organic cyclic compound binding;GO:0046914//transition metal ion binding;GO:0003824//catalytic activity;GO:0005488//binding;GO:0043167//ion binding;GO:1901363//heterocyclic compound binding;GO:0016705//oxidoreductase activity, acting on paired donors, with incorporation or reduc…	GO:0016020//membrane;GO:0016021//integral component of membrane;GO:0031224//intrinsic component of membrane;GO:0097159//organic cyclic compound binding;GO:0046914//transition metal ion binding;GO:0003824//catalytic activity;GO:0005488//binding;GO:0043167//ion binding;GO:1901363//heterocyclic compound binding;GO:0016705//oxidoreductase activity, acting on paired donors, with incorporation or reduc…
		isoform_195686	GO:0016021//integral component of membrane;GO:0071944//cell periphery;GO:0016020//membrane;GO:0005886//plasma membrane;GO:0031224//intrinsic component of membrane;GO:0051536//iron-sulfur cluster binding;GO:0051540//metal cluster binding;GO:0005488//binding;GO:0051539//4 iron, 4 sulfur cluster binding;	GO:0016021//integral component of membrane;GO:0071944//cell periphery;GO:0016020//membrane;GO:0005886//plasma membrane;GO:0031224//intrinsic component of membrane;GO:0051536//iron-sulfur cluster binding;GO:0051540//metal cluster binding;GO:0005488//binding;GO:0051539//4 iron, 4 sulfur cluster binding;	GO:0016021//integral component of membrane;GO:0071944//cell periphery;GO:0016020//membrane;GO:0005886//plasma membrane;GO:0031224//intrinsic component of membrane;GO:0051536//iron-sulfur cluster binding;GO:0051540//metal cluster binding;GO:0005488//binding;GO:0051539//4 iron, 4 sulfur cluster binding;
		isoform_19600	GO:0031224//intrinsic component of membrane;GO:0016020//membrane;GO:0016021//integral component of membrane;	GO:0031224//intrinsic component of membrane;GO:0016020//membrane;GO:0016021//integral component of membrane;	GO:0031224//intrinsic component of membrane;GO:0016020//membrane;GO:0016021//integral component of membrane;
		isoform_199261	0	0	0
		isoform_202563	GO:1901564//organonitrogen compound metabolic process;GO:0046395//carboxylic acid catabolic process;GO:1901565//organonitrogen compound catabolic process;GO:0071704//organic substance metabolic process;GO:0006950//response to stress;GO:0006586//indolalkylamine metabolic process;GO:0016054//organic acid catabolic process;GO:0006082//organic acid metabolic process;GO:0006725//cellular aromatic comp…	GO:1901564//organonitrogen compound metabolic process;GO:0046395//carboxylic acid catabolic process;GO:1901565//organonitrogen compound catabolic process;GO:0071704//organic substance metabolic process;GO:0006950//response to stress;GO:0006586//indolalkylamine metabolic process;GO:0016054//organic acid catabolic process;GO:0006082//organic acid metabolic process;GO:0006725//cellular aromatic comp…	GO:1901564//organonitrogen compound metabolic process;GO:0046395//carboxylic acid catabolic process;GO:1901565//organonitrogen compound catabolic process;GO:0071704//organic substance metabolic process;GO:0006950//response to stress;GO:0006586//indolalkylamine metabolic process;GO:0016054//organic acid catabolic process;GO:0006082//organic acid metabolic process;GO:0006725//cellular aromatic comp…
		isoform_202581	GO:0044238//primary metabolic process;GO:0008152//metabolic process;GO:0005975//carbohydrate metabolic process;GO:0071704//organic substance metabolic process;GO:0016020//membrane;GO:0016021//integral component of membrane;GO:0031224//intrinsic component of membrane;GO:0016798//hydrolase activity, acting on glycosyl bonds;GO:0016787//hydrolase activity;GO:0004553//hydrolase activity, hydrolyzing …	GO:0044238//primary metabolic process;GO:0008152//metabolic process;GO:0005975//carbohydrate metabolic process;GO:0071704//organic substance metabolic process;GO:0016020//membrane;GO:0016021//integral component of membrane;GO:0031224//intrinsic component of membrane;GO:0016798//hydrolase activity, acting on glycosyl bonds;GO:0016787//hydrolase activity;GO:0004553//hydrolase activity, hydrolyzing …	GO:0044238//primary metabolic process;GO:0008152//metabolic process;GO:0005975//carbohydrate metabolic process;GO:0071704//organic substance metabolic process;GO:0016020//membrane;GO:0016021//integral component of membrane;GO:0031224//intrinsic component of membrane;GO:0016798//hydrolase activity, acting on glycosyl bonds;GO:0016787//hydrolase activity;GO:0004553//hydrolase activity, hydrolyzing …
		isoform_208054	GO:0043436//oxoacid metabolic process;GO:0006520//cellular amino acid metabolic process;GO:0016054//organic acid catabolic process;GO:0009063//cellular amino acid catabolic process;GO:1901605//alpha-amino acid metabolic process;GO:0006082//organic acid metabolic process;GO:1901565//organonitrogen compound catabolic process;GO:0006807//nitrogen compound metabolic process;GO:0043648//dicarboxylic a…	GO:0043436//oxoacid metabolic process;GO:0006520//cellular amino acid metabolic process;GO:0016054//organic acid catabolic process;GO:0009063//cellular amino acid catabolic process;GO:1901605//alpha-amino acid metabolic process;GO:0006082//organic acid metabolic process;GO:1901565//organonitrogen compound catabolic process;GO:0006807//nitrogen compound metabolic process;GO:0043648//dicarboxylic a…	GO:0043436//oxoacid metabolic process;GO:0006520//cellular amino acid metabolic process;GO:0016054//organic acid catabolic process;GO:0009063//cellular amino acid catabolic process;GO:1901605//alpha-amino acid metabolic process;GO:0006082//organic acid metabolic process;GO:1901565//organonitrogen compound catabolic process;GO:0006807//nitrogen compound metabolic process;GO:0043648//dicarboxylic a…
		isoform_21130	GO:0016020//membrane;GO:0016021//integral component of membrane;GO:0031224//intrinsic component of membrane;	GO:0016020//membrane;GO:0016021//integral component of membrane;GO:0031224//intrinsic component of membrane;	GO:0016020//membrane;GO:0016021//integral component of membrane;GO:0031224//intrinsic component of membrane;
		isoform_226055	GO:0050896//response to stimulus;GO:0051716//cellular response to stimulus;GO:0007165//signal transduction;GO:0050794//regulation of cellular process;GO:0009987//cellular process;GO:0050789//regulation of biological process;GO:0065007//biological regulation;GO:0023052//signaling;GO:0007166//cell surface receptor signaling pathway;GO:0007154//cell communication;GO:0005737//cytoplasm;GO:0043229//in…	GO:0050896//response to stimulus;GO:0051716//cellular response to stimulus;GO:0007165//signal transduction;GO:0050794//regulation of cellular process;GO:0009987//cellular process;GO:0050789//regulation of biological process;GO:0065007//biological regulation;GO:0023052//signaling;GO:0007166//cell surface receptor signaling pathway;GO:0007154//cell communication;GO:0005737//cytoplasm;GO:0043229//in…	GO:0050896//response to stimulus;GO:0051716//cellular response to stimulus;GO:0007165//signal transduction;GO:0050794//regulation of cellular process;GO:0009987//cellular process;GO:0050789//regulation of biological process;GO:0065007//biological regulation;GO:0023052//signaling;GO:0007166//cell surface receptor signaling pathway;GO:0007154//cell communication;GO:0005737//cytoplasm;GO:0043229//in…
		isoform_227614	GO:0071704//organic substance metabolic process;GO:0005975//carbohydrate metabolic process;GO:0044238//primary metabolic process;GO:0008152//metabolic process;GO:0004553//hydrolase activity, hydrolyzing O-glycosyl compounds;GO:0016798//hydrolase activity, acting on glycosyl bonds;GO:0016787//hydrolase activity;GO:0003824//catalytic activity;	GO:0071704//organic substance metabolic process;GO:0005975//carbohydrate metabolic process;GO:0044238//primary metabolic process;GO:0008152//metabolic process;GO:0004553//hydrolase activity, hydrolyzing O-glycosyl compounds;GO:0016798//hydrolase activity, acting on glycosyl bonds;GO:0016787//hydrolase activity;GO:0003824//catalytic activity;	GO:0071704//organic substance metabolic process;GO:0005975//carbohydrate metabolic process;GO:0044238//primary metabolic process;GO:0008152//metabolic process;GO:0004553//hydrolase activity, hydrolyzing O-glycosyl compounds;GO:0016798//hydrolase activity, acting on glycosyl bonds;GO:0016787//hydrolase activity;GO:0003824//catalytic activity;
		isoform_234364	GO:0071704//organic substance metabolic process;GO:0044238//primary metabolic process;GO:0019538//protein metabolic process;GO:0006793//phosphorus metabolic process;GO:0006796//phosphate-containing compound metabolic process;GO:0006468//protein phosphorylation;GO:1901564//organonitrogen compound metabolic process;GO:0008152//metabolic process;GO:0006807//nitrogen compound metabolic process;GO:004…	GO:0071704//organic substance metabolic process;GO:0044238//primary metabolic process;GO:0019538//protein metabolic process;GO:0006793//phosphorus metabolic process;GO:0006796//phosphate-containing compound metabolic process;GO:0006468//protein phosphorylation;GO:1901564//organonitrogen compound metabolic process;GO:0008152//metabolic process;GO:0006807//nitrogen compound metabolic process;GO:004…	GO:0071704//organic substance metabolic process;GO:0044238//primary metabolic process;GO:0019538//protein metabolic process;GO:0006793//phosphorus metabolic process;GO:0006796//phosphate-containing compound metabolic process;GO:0006468//protein phosphorylation;GO:1901564//organonitrogen compound metabolic process;GO:0008152//metabolic process;GO:0006807//nitrogen compound metabolic process;GO:004…
		isoform_238198	GO:1901362//organic cyclic compound biosynthetic process;GO:0044260//cellular macromolecule metabolic process;GO:0034641//cellular nitrogen compound metabolic process;GO:0009987//cellular process;GO:1901576//organic substance biosynthetic process;GO:0008152//metabolic process;GO:0090304//nucleic acid metabolic process;GO:0034654//nucleobase-containing compound biosynthetic process;GO:0034645//cel…	GO:1901362//organic cyclic compound biosynthetic process;GO:0044260//cellular macromolecule metabolic process;GO:0034641//cellular nitrogen compound metabolic process;GO:0009987//cellular process;GO:1901576//organic substance biosynthetic process;GO:0008152//metabolic process;GO:0090304//nucleic acid metabolic process;GO:0034654//nucleobase-containing compound biosynthetic process;GO:0034645//cel…	GO:1901362//organic cyclic compound biosynthetic process;GO:0044260//cellular macromolecule metabolic process;GO:0034641//cellular nitrogen compound metabolic process;GO:0009987//cellular process;GO:1901576//organic substance biosynthetic process;GO:0008152//metabolic process;GO:0090304//nucleic acid metabolic process;GO:0034654//nucleobase-containing compound biosynthetic process;GO:0034645//cel…
		isoform_239870	GO:0008152//metabolic process;GO:0044238//primary metabolic process;GO:0071704//organic substance metabolic process;GO:0005975//carbohydrate metabolic process;GO:0003824//catalytic activity;GO:0016798//hydrolase activity, acting on glycosyl bonds;GO:0016787//hydrolase activity;GO:0004553//hydrolase activity, hydrolyzing O-glycosyl compounds;	GO:0008152//metabolic process;GO:0044238//primary metabolic process;GO:0071704//organic substance metabolic process;GO:0005975//carbohydrate metabolic process;GO:0003824//catalytic activity;GO:0016798//hydrolase activity, acting on glycosyl bonds;GO:0016787//hydrolase activity;GO:0004553//hydrolase activity, hydrolyzing O-glycosyl compounds;	GO:0008152//metabolic process;GO:0044238//primary metabolic process;GO:0071704//organic substance metabolic process;GO:0005975//carbohydrate metabolic process;GO:0003824//catalytic activity;GO:0016798//hydrolase activity, acting on glycosyl bonds;GO:0016787//hydrolase activity;GO:0004553//hydrolase activity, hydrolyzing O-glycosyl compounds;
		isoform_243731	GO:0008233//peptidase activity;GO:0070008//serine-type exopeptidase activity;GO:0004185//serine-type carboxypeptidase activity;GO:0004180//carboxypeptidase activity;GO:0008238//exopeptidase activity;GO:0017171//serine hydrolase activity;GO:0003824//catalytic activity;GO:0070011//peptidase activity, acting on L-amino acid peptides;GO:0140096//catalytic activity, acting on a protein;GO:0008236//ser…	GO:0008233//peptidase activity;GO:0070008//serine-type exopeptidase activity;GO:0004185//serine-type carboxypeptidase activity;GO:0004180//carboxypeptidase activity;GO:0008238//exopeptidase activity;GO:0017171//serine hydrolase activity;GO:0003824//catalytic activity;GO:0070011//peptidase activity, acting on L-amino acid peptides;GO:0140096//catalytic activity, acting on a protein;GO:0008236//ser…	GO:0008233//peptidase activity;GO:0070008//serine-type exopeptidase activity;GO:0004185//serine-type carboxypeptidase activity;GO:0004180//carboxypeptidase activity;GO:0008238//exopeptidase activity;GO:0017171//serine hydrolase activity;GO:0003824//catalytic activity;GO:0070011//peptidase activity, acting on L-amino acid peptides;GO:0140096//catalytic activity, acting on a protein;GO:0008236//ser…
		isoform_245029	0	0	0
[truncated: 178 more rows]
