# Supplementary material for: Identification of potential light deficiency response regulators in endangered species Magnolia sinostellata
Source: Sci Rep. 2022 Dec 29;12:22536. doi: 10.1038/s41598-022-25393-x (PMC9800573; doi:10.1038/s41598-022-25393-x)
Supplement: Supplementary file 7 — Supplementary Table 5. [file 41598_2022_25393_MOESM7_ESM.xlsx]

## Sheet: sucrose synthase
Gene ID	log2(ST15/CK0)	Qvalue(CK0-vs-ST15)	log2(ST5/CK0)	Qvalue(CK0-vs-ST5)	log2(ST15/CK15)	Qvalue(CK15-vs-ST15)	log2(ST5/CK5)	Qvalue(CK5-vs-ST5)	GO	Nr	Kegg Orthology	PRG	TFs
isoform_175501	2.61613	0.00802427	3.48046	2.55172e-07	3.03612	0.000694959	2.84309	1.03741e-05	GO:0009987//cellular process;GO:0005985//sucrose metabolic process;GO:0005984//disaccharide metabolic process;GO:0044238//primary metabolic process;GO:0044262//cellular carbohydrate metabolic process;GO:0008152//metabolic process;GO:0044237//cellular metabolic process;GO:0009311//oligosaccharide metabolic process;GO:0005975//carbohydrate metabolic process;GO:0071704//organic substance metabolic p…	RWR76199.1|3.0e-146|sucrose synthase [Cinnamomum micranthum f. kanehirae]	K00695//sucrose synthase [EC:2.4.1.13]+ko01100//Metabolic pathways+ko00500//Starch and sucrose metabolism;K00695//sucrose synthase [EC:2.4.1.13]+ko01100//Metabolic pathways+ko00500//Starch and sucrose metabolism;K00695//sucrose synthase [EC:2.4.1.13]+ko01100//Metabolic pathways+ko00500//Starch and sucrose metabolism;K00695//sucrose synthase [EC:2.4.1.13]+ko01100//Metabolic pathways+ko00500//Starc…	Medicago truncatula Sucrose synthase (MTR_6g081120) mRNA, complete cds
isoform_28856	2.54321	0.0729506	2.1336	0.134093	1.94508	0.296672	2.10481	0.00556648	GO:0009987//cellular process;GO:0009311//oligosaccharide metabolic process;GO:0044237//cellular metabolic process;GO:0005985//sucrose metabolic process;GO:0005975//carbohydrate metabolic process;GO:0071704//organic substance metabolic process;GO:0044262//cellular carbohydrate metabolic process;GO:0008152//metabolic process;GO:0044238//primary metabolic process;GO:0005984//disaccharide metabolic p…	RWR79444.1|1.1e-155|Sucrose synthase [Cinnamomum micranthum f. kanehirae]	K00695//sucrose synthase [EC:2.4.1.13]+ko01100//Metabolic pathways+ko00500//Starch and sucrose metabolism;K00695//sucrose synthase [EC:2.4.1.13]+ko01100//Metabolic pathways+ko00500//Starch and sucrose metabolism;K00695//sucrose synthase [EC:2.4.1.13]+ko01100//Metabolic pathways+ko00500//Starch and sucrose metabolism;K00695//sucrose synthase [EC:2.4.1.13]+ko01100//Metabolic pathways+ko00500//Starc…
isoform_210377	2.2028	0.0138302	2.06991	7.374e-07	1.7703	0.0446242	2.01457	1.62924e-10	GO:0044238//primary metabolic process;GO:0071704//organic substance metabolic process;GO:0005985//sucrose metabolic process;GO:0008152//metabolic process;GO:0044262//cellular carbohydrate metabolic process;GO:0005984//disaccharide metabolic process;GO:0005975//carbohydrate metabolic process;GO:0044237//cellular metabolic process;GO:0009311//oligosaccharide metabolic process;GO:0009987//cellular p…	RWR95842.1|0.0e+00|sucrose synthase [Cinnamomum micranthum f. kanehirae]	K00695//sucrose synthase [EC:2.4.1.13]+ko01100//Metabolic pathways+ko00500//Starch and sucrose metabolism;K00695//sucrose synthase [EC:2.4.1.13]+ko01100//Metabolic pathways+ko00500//Starch and sucrose metabolism;K00695//sucrose synthase [EC:2.4.1.13]+ko01100//Metabolic pathways+ko00500//Starch and sucrose metabolism;K00695//sucrose synthase [EC:2.4.1.13]+ko01100//Metabolic pathways+ko00500//Starc…	Medicago truncatula Sucrose synthase (MTR_6g081120) mRNA, complete cds
isoform_1426	2.14741	0.40058	1.83779	0.472166	3.01184	0.0205181	1.50001	0.537637	GO:0009311//oligosaccharide metabolic process;GO:0044262//cellular carbohydrate metabolic process;GO:0005975//carbohydrate metabolic process;GO:0008152//metabolic process;GO:0005984//disaccharide metabolic process;GO:0071704//organic substance metabolic process;GO:0044237//cellular metabolic process;GO:0044238//primary metabolic process;GO:0009987//cellular process;GO:0005985//sucrose metabolic p…	RWR95842.1|0.0e+00|sucrose synthase [Cinnamomum micranthum f. kanehirae]	K00695//sucrose synthase [EC:2.4.1.13]+ko01100//Metabolic pathways+ko00500//Starch and sucrose metabolism;K00695//sucrose synthase [EC:2.4.1.13]+ko01100//Metabolic pathways+ko00500//Starch and sucrose metabolism;K00695//sucrose synthase [EC:2.4.1.13]+ko01100//Metabolic pathways+ko00500//Starch and sucrose metabolism;K00695//sucrose synthase [EC:2.4.1.13]+ko01100//Metabolic pathways+ko00500//Starc…	Medicago truncatula Sucrose synthase (MTR_6g081120) mRNA, complete cds
isoform_217272	1.77118	0.0477573	1.62238	0.0741358	1.59947	0.00273041	1.87665	0.00301204	GO:0044262//cellular carbohydrate metabolic process;GO:0044237//cellular metabolic process;GO:0008152//metabolic process;GO:0005985//sucrose metabolic process;GO:0009987//cellular process;GO:0044238//primary metabolic process;GO:0005984//disaccharide metabolic process;GO:0071704//organic substance metabolic process;GO:0009311//oligosaccharide metabolic process;GO:0005975//carbohydrate metabolic p…	RWR79444.1|0.0e+00|Sucrose synthase [Cinnamomum micranthum f. kanehirae]	K00695//sucrose synthase [EC:2.4.1.13]+ko01100//Metabolic pathways+ko00500//Starch and sucrose metabolism;K00695//sucrose synthase [EC:2.4.1.13]+ko01100//Metabolic pathways+ko00500//Starch and sucrose metabolism;K00695//sucrose synthase [EC:2.4.1.13]+ko01100//Metabolic pathways+ko00500//Starch and sucrose metabolism;K00695//sucrose synthase [EC:2.4.1.13]+ko01100//Metabolic pathways+ko00500//Starc…	Medicago truncatula Sucrose synthase (MTR_6g081120) mRNA, complete cds
isoform_230594	1.46167	0.633002	1.37494	0.590859	2.14264	0.29299	2.00451	0.0264749	GO:0005985//sucrose metabolic process;GO:0044262//cellular carbohydrate metabolic process;GO:0044237//cellular metabolic process;GO:0005984//disaccharide metabolic process;GO:0005975//carbohydrate metabolic process;GO:0008152//metabolic process;GO:0009311//oligosaccharide metabolic process;GO:0071704//organic substance metabolic process;GO:0044238//primary metabolic process;GO:0009987//cellular p…	RWR76199.1|1.6e-241|sucrose synthase [Cinnamomum micranthum f. kanehirae]	K00695//sucrose synthase [EC:2.4.1.13]+ko01100//Metabolic pathways+ko00500//Starch and sucrose metabolism;K00695//sucrose synthase [EC:2.4.1.13]+ko01100//Metabolic pathways+ko00500//Starch and sucrose metabolism;K00695//sucrose synthase [EC:2.4.1.13]+ko01100//Metabolic pathways+ko00500//Starch and sucrose metabolism;K00695//sucrose synthase [EC:2.4.1.13]+ko01100//Metabolic pathways+ko00500//Starc…	Medicago truncatula Sucrose synthase (MTR_6g081120) mRNA, complete cds

## Sheet: sorbitol dehydrogenase
Table S5 gene information of key genes in sucrose and starch pathways
Gene ID	log2(ST15/CK0)	Qvalue(CK0-vs-ST15)	log2(ST5/CK0)	Qvalue(CK0-vs-ST5)	log2(ST15/CK15)	Qvalue(CK15-vs-ST15)	log2(ST5/CK5)	Qvalue(CK5-vs-ST5)	GO	Nr	Kegg Orthology	PRG	TFs
isoform_104956	3.55946	0.029002	2.52383	0.223648	0.705133	0.849316	2.04783	0.382623	GO:0046914//transition metal ion binding;GO:0016491//oxidoreductase activity;GO:0043167//ion binding;GO:0046872//metal ion binding;GO:0043169//cation binding;GO:0003824//catalytic activity;GO:0008270//zinc ion binding;GO:0005488//binding;	KAA8533784.1|2.6e-112|hypothetical protein F0562_031301 [Nyssa sinensis]	K00008//L-iditol 2-dehydrogenase [EC:1.1.1.14]+ko00040//Pentose and glucuronate interconversions+ko01100//Metabolic pathways+ko00051//Fructose and mannose metabolism;K00008//L-iditol 2-dehydrogenase [EC:1.1.1.14]+ko00040//Pentose and glucuronate interconversions+ko01100//Metabolic pathways+ko00051//Fructose and mannose metabolism;K00008//L-iditol 2-dehydrogenase [EC:1.1.1.14]+ko00040//Pentose and…
isoform_121718	3.25377	0.0633332	0.633759	0.914558	3.61314	0.0280417	0.63934	0.887492	GO:0016020//membrane;GO:0031224//intrinsic component of membrane;GO:0016021//integral component of membrane;GO:0016491//oxidoreductase activity;GO:0003824//catalytic activity;	TMW55540.1|2.1e-40|hypothetical protein Poli38472_010422 [Pythium oligandrum]	K22418//11beta/17beta-hydroxysteroid dehydrogenase [EC:1.1.1.146 1.1.1.-];K00059//3-oxoacyl-[acyl-carrier protein] reductase [EC:1.1.1.100]+ko01100//Metabolic pathways+ko00061//Fatty acid biosynthesis+ko01212//Fatty acid metabolism+ko00780//Biotin metabolism;K00059//3-oxoacyl-[acyl-carrier protein] reductase [EC:1.1.1.100]+ko01100//Metabolic pathways+ko00061//Fatty acid biosynthesis+ko01212//Fatt…
isoform_234351	2.17945	0.0339039	1.29828	0.661751	3.05648	0.00152202	-0.0722222	0.997057	GO:0016491//oxidoreductase activity;GO:0003824//catalytic activity;	XP_023910129.1|7.6e-103|uncharacterized oxidoreductase C162.03-like [Quercus suber]	K22418//11beta/17beta-hydroxysteroid dehydrogenase [EC:1.1.1.146 1.1.1.-];K22418//11beta/17beta-hydroxysteroid dehydrogenase [EC:1.1.1.146 1.1.1.-];K22418//11beta/17beta-hydroxysteroid dehydrogenase [EC:1.1.1.146 1.1.1.-];K22418//11beta/17beta-hydroxysteroid dehydrogenase [EC:1.1.1.146 1.1.1.-];K22418//11beta/17beta-hydroxysteroid dehydrogenase [EC:1.1.1.146 1.1.1.-]
isoform_21213	2.07562	0.00364903	2.374	1.14498e-06	3.93975	9.37258e-09	3.17735	3.52994e-16	GO:0016491//oxidoreductase activity;GO:0003939//L-iditol 2-dehydrogenase activity;GO:0046914//transition metal ion binding;GO:0005488//binding;GO:0043169//cation binding;GO:0003824//catalytic activity;GO:0008270//zinc ion binding;GO:0046872//metal ion binding;GO:0016616//oxidoreductase activity, acting on the CH-OH group of donors, NAD or NADP as acceptor;GO:0043167//ion binding;GO:0016614//oxido…	KAA8533784.1|2.7e-179|hypothetical protein F0562_031301 [Nyssa sinensis]	K00008//L-iditol 2-dehydrogenase [EC:1.1.1.14]+ko00040//Pentose and glucuronate interconversions+ko01100//Metabolic pathways+ko00051//Fructose and mannose metabolism;K00008//L-iditol 2-dehydrogenase [EC:1.1.1.14]+ko00040//Pentose and glucuronate interconversions+ko01100//Metabolic pathways+ko00051//Fructose and mannose metabolism;K00008//L-iditol 2-dehydrogenase [EC:1.1.1.14]+ko00040//Pentose and…
isoform_19510	1.33654	0.0231289	1.84579	7.34712e-06	2.44218	5.20465e-07	2.169	6.81828e-11	GO:0008270//zinc ion binding;GO:0043167//ion binding;GO:0043169//cation binding;GO:0003824//catalytic activity;GO:0016616//oxidoreductase activity, acting on the CH-OH group of donors, NAD or NADP as acceptor;GO:0003939//L-iditol 2-dehydrogenase activity;GO:0046872//metal ion binding;GO:0016614//oxidoreductase activity, acting on CH-OH group of donors;GO:0046914//transition metal ion binding;GO:0…	KAA8533784.1|4.5e-180|hypothetical protein F0562_031301 [Nyssa sinensis]	K00008//L-iditol 2-dehydrogenase [EC:1.1.1.14]+ko00040//Pentose and glucuronate interconversions+ko01100//Metabolic pathways+ko00051//Fructose and mannose metabolism;K00008//L-iditol 2-dehydrogenase [EC:1.1.1.14]+ko00040//Pentose and glucuronate interconversions+ko01100//Metabolic pathways+ko00051//Fructose and mannose metabolism;K00008//L-iditol 2-dehydrogenase [EC:1.1.1.14]+ko00040//Pentose and…
isoform_30873	1.26207	0.690676	1.03421	0.767795	1.91019	0.0730231	2.3295	0.0984485	GO:0043169//cation binding;GO:0046914//transition metal ion binding;GO:0043167//ion binding;GO:0046872//metal ion binding;GO:0016491//oxidoreductase activity;GO:0003939//L-iditol 2-dehydrogenase activity;GO:0016616//oxidoreductase activity, acting on the CH-OH group of donors, NAD or NADP as acceptor;GO:0016614//oxidoreductase activity, acting on CH-OH group of donors;GO:0003824//catalytic activi…	XP_010255557.1|1.1e-139|PREDICTED: sorbitol dehydrogenase [Nelumbo nucifera]	K00008//L-iditol 2-dehydrogenase [EC:1.1.1.14]+ko00040//Pentose and glucuronate interconversions+ko01100//Metabolic pathways+ko00051//Fructose and mannose metabolism;K00008//L-iditol 2-dehydrogenase [EC:1.1.1.14]+ko00040//Pentose and glucuronate interconversions+ko01100//Metabolic pathways+ko00051//Fructose and mannose metabolism;K00008//L-iditol 2-dehydrogenase [EC:1.1.1.14]+ko00040//Pentose and…
isoform_15755	1.23334	0.126438	1.76877	0.000826933	1.96734	0.00475631	2.31993	1.30194e-05	GO:0016616//oxidoreductase activity, acting on the CH-OH group of donors, NAD or NADP as acceptor;GO:0003824//catalytic activity;GO:0043169//cation binding;GO:0043167//ion binding;GO:0003939//L-iditol 2-dehydrogenase activity;GO:0016491//oxidoreductase activity;GO:0016614//oxidoreductase activity, acting on CH-OH group of donors;GO:0046872//metal ion binding;GO:0046914//transition metal ion bindi…	KAA8533784.1|3.1e-179|hypothetical protein F0562_031301 [Nyssa sinensis]	K00008//L-iditol 2-dehydrogenase [EC:1.1.1.14]+ko00040//Pentose and glucuronate interconversions+ko01100//Metabolic pathways+ko00051//Fructose and mannose metabolism;K00008//L-iditol 2-dehydrogenase [EC:1.1.1.14]+ko00040//Pentose and glucuronate interconversions+ko01100//Metabolic pathways+ko00051//Fructose and mannose metabolism;K00008//L-iditol 2-dehydrogenase [EC:1.1.1.14]+ko00040//Pentose and…
isoform_132210	1.17145	0.485195	1.5002	0.262727	1.88655	0.293059	2.13866	0.1037	GO:0016491//oxidoreductase activity;GO:0046914//transition metal ion binding;GO:0043167//ion binding;GO:0046872//metal ion binding;GO:0005488//binding;GO:0043169//cation binding;GO:0008270//zinc ion binding;GO:0003824//catalytic activity;	RWR80724.1|5.4e-144|L-idonate 5-dehydrogenase [Cinnamomum micranthum f. kanehirae]	K00008//L-iditol 2-dehydrogenase [EC:1.1.1.14]+ko00040//Pentose and glucuronate interconversions+ko01100//Metabolic pathways+ko00051//Fructose and mannose metabolism;K00008//L-iditol 2-dehydrogenase [EC:1.1.1.14]+ko00040//Pentose and glucuronate interconversions+ko01100//Metabolic pathways+ko00051//Fructose and mannose metabolism;K00008//L-iditol 2-dehydrogenase [EC:1.1.1.14]+ko00040//Pentose and…
isoform_102706	1.16557	0.0884704	1.78792	0.000263528	1.58743	0.00794111	2.18579	1.26684e-06	GO:0003824//catalytic activity;GO:0046914//transition metal ion binding;GO:0043169//cation binding;GO:0046872//metal ion binding;GO:0016491//oxidoreductase activity;GO:0008270//zinc ion binding;GO:0043167//ion binding;GO:0005488//binding;	RWR80724.1|1.6e-114|L-idonate 5-dehydrogenase [Cinnamomum micranthum f. kanehirae]	K00008//L-iditol 2-dehydrogenase [EC:1.1.1.14]+ko00040//Pentose and glucuronate interconversions+ko01100//Metabolic pathways+ko00051//Fructose and mannose metabolism;K00008//L-iditol 2-dehydrogenase [EC:1.1.1.14]+ko00040//Pentose and glucuronate interconversions+ko01100//Metabolic pathways+ko00051//Fructose and mannose metabolism;K00008//L-iditol 2-dehydrogenase [EC:1.1.1.14]+ko00040//Pentose and…
isoform_238434	1.13314	0.780766	0.993219	0.761779	1.42809	0.116776	1.17246	0.621407	GO:0005488//binding;GO:0016491//oxidoreductase activity;GO:0046872//metal ion binding;GO:0046914//transition metal ion binding;GO:0043167//ion binding;GO:0016614//oxidoreductase activity, acting on CH-OH group of donors;GO:0003824//catalytic activity;GO:0043169//cation binding;GO:0008270//zinc ion binding;GO:0003939//L-iditol 2-dehydrogenase activity;GO:0016616//oxidoreductase activity, acting on…	KAA8533784.1|1.3e-165|hypothetical protein F0562_031301 [Nyssa sinensis]	K00008//L-iditol 2-dehydrogenase [EC:1.1.1.14]+ko00040//Pentose and glucuronate interconversions+ko01100//Metabolic pathways+ko00051//Fructose and mannose metabolism;K00008//L-iditol 2-dehydrogenase [EC:1.1.1.14]+ko00040//Pentose and glucuronate interconversions+ko01100//Metabolic pathways+ko00051//Fructose and mannose metabolism;K00008//L-iditol 2-dehydrogenase [EC:1.1.1.14]+ko00040//Pentose and…
